# Supplementary material for: Novel Nitrogen Heterocycle–Hydroxamic Acid Conjugates Demonstrating Potent Anti-Acute Lymphoblastic Leukemia Activity: Induction of Endogenous Apoptosis and G0/G1 Arrest via Regulation of Histone H3 Acetylation and AKT Phosphorylation in Jurkat Cells
Source: Cells. 2025 Nov 20;14(22):1822. doi: 10.3390/cells14221822 (PMC12651750; doi:10.3390/cells14221822)
Supplement: Supplementary file 1 [file cells-14-01822-s001.zip]

Archive with 7 entries (5 files):
- cells-3960132-supplementary/
- cells-3960132-supplementary/Supplementary Materials/
- cells-3960132-supplementary/Supplementary Materials/Highlights.docx
- cells-3960132-supplementary/Supplementary Materials/Supplementary Data 1-ADME.xls
- cells-3960132-supplementary/Supplementary Materials/Supplementary Data 2-proteomics.xlsx
- cells-3960132-supplementary/Supplementary Materials/Supplementary Material-Original Images for Blots.pdf
- cells-3960132-supplementary/Supplementary Materials/Supplementary Material.doc
