# Supplementary material for: Novel Nitrogen Heterocycle–Hydroxamic Acid Conjugates Demonstrating Potent Anti-Acute Lymphoblastic Leukemia Activity: Induction of Endogenous Apoptosis and G0/G1 Arrest via Regulation of Histone H3 Acetylation and AKT Phosphorylation in Jurkat Cells
Source: Cells. 2025 Nov 20;14(22):1822. doi: 10.3390/cells14221822 (PMC12651750; doi:10.3390/cells14221822)
Supplement: Supplementary file 1 [file cells-14-01822-s001.zip › cells-3960132-supplementary/Supplementary Materials/Supplementary Data 1-ADME.xls]

## Sheet: Sheet1
Molecule	Canonical SMILES	Formula	MW	#Heavy atoms	#Aromatic heavy atoms	Fraction Csp3	#Rotatable bonds	#H-bond acceptors	#H-bond donors	MR	TPSA	iLOGP	XLOGP3	WLOGP	MLOGP	Silicos-IT Log P	Consensus Log P	ESOL Log S	ESOL Solubility (mg/ml)	ESOL Solubility (mol/l)	ESOL Class	Ali Log S	Ali Solubility (mg/ml)	Ali Solubility (mol/l)	Ali Class	Silicos-IT LogSw	Silicos-IT Solubility (mg/ml)	Silicos-IT Solubility (mol/l)	Silicos-IT class	GI absorption	BBB permeant	Pgp substrate	CYP1A2 inhibitor	CYP2C19 inhibitor	CYP2C9 inhibitor	CYP2D6 inhibitor	CYP3A4 inhibitor	log Kp (cm/s)	Lipinski #violations	Ghose #violations	Veber #violations	Egan #violations	Muegge #violations	Bioavailability Score	PAINS #alerts	Brenk #alerts	Leadlikeness #violations	Synthetic Accessibility
SAHA	ONC(=O)CCCCCCC(=O)Nc1ccccc1	C14H20N2O3	264.32	19	6	0.43	10	3	3	73.33	78.43	1.84	1.86	2.28	1.83	1.81	1.92	-2.22	1.58	0.00597	Soluble	-3.13	0.197	0.000744	Soluble	-4.25	0.0147	5.57e-05	Moderately soluble	High	No	No	No	No	No	No	No	-6.59	0	0	0	0	0	0.55	0	2	1	1.91
NBU-2	ONC(=O)CCCCCNc1ccc(c2c1c(=O)c1cccc(c1[nH]2)C)[N+](=O)[O-]	C20H22N4O5	398.41	29	14	0.3	9	5	4	112.93	140.04	2.64	3.53	3.18	0.92	1.71	2.4	-4.3	0.0201	5.04e-05	Moderately soluble	-6.16	0.000279	7e-07	Poorly soluble	-6.47	0.000133	3.35e-07	Poorly soluble	Low	No	No	Yes	No	Yes	Yes	Yes	-6.22	0	0	1	1	0	0.55	0	4	3	2.94
