# Supplementary material for: Novel Nitrogen Heterocycle–Hydroxamic Acid Conjugates Demonstrating Potent Anti-Acute Lymphoblastic Leukemia Activity: Induction of Endogenous Apoptosis and G0/G1 Arrest via Regulation of Histone H3 Acetylation and AKT Phosphorylation in Jurkat Cells
Source: Cells. 2025 Nov 20;14(22):1822. doi: 10.3390/cells14221822 (PMC12651750; doi:10.3390/cells14221822)
Supplement: Supplementary file 1 [file cells-14-01822-s001.zip › cells-3960132-supplementary/Supplementary Materials/Supplementary Data 2-proteomics.xlsx]

## Sheet: Supplementary Data 3
Accession	Description	Exp. q-value: Combined	Sum PEP Score	Coverage [%]	# Peptides	# PSMs	# Unique Peptides	# AAs	MW [kDa]	calc. pI	Score Sequest HT: Sequest HT	# Peptides (by Search Engine): Sequest HT	# Razor Peptides	Abundance Ratio: (1uM) / (control)	Abundance Ratio: (5uM) / (control)	Abundance Ratio (log2): (1uM) / (control)	Abundance Ratio (log2): (5uM) / (control)	Abundance Ratio Adj. P-Value: (1uM) / (control)	Abundance Ratio Adj. P-Value: (5uM) / (control)	Abundances (Grouped): 1uM	Abundances (Grouped): 5uM	Abundances (Grouped): control	Abundance: F1: Sample, 1uM	Abundance: F2: Sample, 1uM	Abundance: F3: Sample, 1uM	Abundance: F4: Sample, 5uM	Abundance: F5: Sample, 5uM	Abundance: F6: Sample, 5uM	Abundance: F7: Control, control	Abundance: F8: Control, control	Abundance: F9: Control, control	Modifications
P23141	Ribose-5-phosphate isomerase OS=Homo sapiens OX=9606 GN=RPIA PE=1 SV=3	0	17.122	14	3	12	3	311	33.2	8.54	29.02	3	0							163.9	95.3	40.8	6880625					1.54301e+06	1.55787e+06	1.81203e+06	2.01359e+06
H0YFD6	Transmembrane protein 70, mitochondrial OS=Homo sapiens OX=9606 GN=TMEM70 PE=1 SV=2	0	15.419	13	2	5	2	260	29	8.91	15.5	2	0							68.5	158	73.5	2602386			2.09009e+06		2.52679e+06	2.54122e+06	3.34937e+06
Q29RF7	Unconventional myosin-Ib OS=Homo sapiens OX=9606 GN=MYO1B PE=1 SV=1	0	5.282	2	2	4	2	1107	128.4	9.31	8.08	2	0							31.8	137.3	130.8	589488	629004		1.01823e+06	814436	1.02084e+06	2.67515e+06	2.59443e+06
P39687	POTE ankyrin domain family member E OS=Homo sapiens OX=9606 GN=POTEE PE=2 SV=3	0	120.236	10	8	137	1	1075	121.3	6.2	421.45	8	0	100		6.64		1.50648e-16		300			4.53515e+06	5.03259e+06	5167540
B5MDF5	Scaffold attachment factor B2 OS=Homo sapiens OX=9606 GN=SAFB2 PE=1 SV=1	0	42.197	11	6	26	2	953	107.4	6.16	69.07	6	0	100		6.64		1.50648e-16		300					4306479
Q08945	Uncharacterized protein OS=Homo sapiens OX=9606 PE=1 SV=1	0	12.663	2	2	6	1	1027	114.5	9.45	15.37	2	0	100		6.64		1.50648e-16		300			925026		973717
P37268	Fibronectin type III domain-containing protein 3B OS=Homo sapiens OX=9606 GN=FNDC3B PE=1 SV=2	0	12.248	4	3	4	3	1204	132.8	5.95	4.65	3	0	100		6.64		1.50648e-16		300			1.09548e+06		1.15083e+06
P26368	Glia maturation factor beta (Fragment) OS=Homo sapiens OX=9606 GN=GMFB PE=1 SV=1	0	11.159	29	3	11	2	150	17.5	5.31	9.06	3	0	100		6.64		1.50648e-16		300			5604994	5.64134e+06
H0Y8G5	Ubiquitin-like domain-containing CTD phosphatase 1 OS=Homo sapiens OX=9606 GN=UBLCP1 PE=1 SV=2	0	9.893	9	3	6	3	318	36.8	6.46	6.92	3	0	100		6.64		1.50648e-16		300			1.33278e+06		1.82539e+06
Q96KP4	Protein PRRC1 OS=Homo sapiens OX=9606 GN=PRRC1 PE=1 SV=1	0	7.543	6	2	2	2	445	46.7	5.83	2.11	2	0	100		6.64		1.50648e-16		300			784815	760181	1.13252e+06
A0A1P0AYU5	Endoplasmic reticulum-Golgi intermediate compartment protein 3 (Fragment) OS=Homo sapiens OX=9606 GN=ERGIC3 PE=1 SV=1	0	5.809	7	2	4	2	397	44.6	6.47	1.64	2	0	100		6.64		1.50648e-16		300			3.21075e+06	2.46186e+06	2.58973e+06
Q16822	Echinoderm microtubule-associated protein-like 4 OS=Homo sapiens OX=9606 GN=EML4 PE=1 SV=3	0	5.708	2	2	4	2	981	108.8	6.4	5.77	2	0	100		6.64		1.50648e-16		300			1.61863e+06	1.40654e+06	2085461
D6RAX7	Proteasome assembly chaperone 1 OS=Homo sapiens OX=9606 GN=PSMG1 PE=1 SV=1	0	5.49	12	2	5	2	288	32.8	7.17	0	2	0	100		6.64		1.50648e-16		300			414982	359464	413465
P20592	G-protein-signaling modulator 3 OS=Homo sapiens OX=9606 GN=GPSM3 PE=1 SV=1	0	5.028	15	1	4	1	157	17.6	6.54	2.82	1	0	100		6.64		1.50648e-16		300				1.37338e+06	1.66227e+06
B7Z7P8	Migration and invasion enhancer 1 OS=Homo sapiens OX=9606 GN=MIEN1 PE=1 SV=1	0	4.43	10	1	2	1	115	12.4	4.37	3.85	1	0	100		6.64		1.50648e-16		300				1998746	3.3664e+06
Q99459	Pumilio homolog 1 (Fragment) OS=Homo sapiens OX=9606 GN=PUM1 PE=1 SV=1	0	4.384	1	1	2	1	1125	120.2	6.8	4.3	1	0	100		6.64		1.50648e-16		300			5438445		5468061
O00425	Protein Churchill OS=Homo sapiens OX=9606 GN=CHURC1 PE=1 SV=2	0	4.382	9	1	3	1	139	16.1	5.54	2.41	1	0	100		6.64		1.50648e-16		300			1.6438e+06		1505392
P54578	COMM domain-containing protein 9 OS=Homo sapiens OX=9606 GN=COMMD9 PE=1 SV=2	0	3.988	6	1	1	1	198	21.8	5.88	0	1	0	100		6.64		1.50648e-16		300				1976019	1861011
P30050	DnaJ homolog subfamily A member 4 OS=Homo sapiens OX=9606 GN=DNAJA4 PE=1 SV=1	0.023	1.56	2	1	1	1	397	44.8	7.59	1.68	1	0	100		6.64		1.50648e-16		300			3.41602e+06	2.76109e+06	3.25015e+06
Q9UHD9	Natural cytotoxicity triggering receptor 2 OS=Homo sapiens OX=9606 GN=NCR2 PE=1 SV=2	0.026	1.48	3	1	2	1	276	30.7	7.96	1.61	1	0	100		6.64		1.50648e-16		300			2.26023e+06	1.46312e+06	1.83624e+06
P43034	Serine/arginine-rich-splicing factor 3 OS=Homo sapiens OX=9606 GN=SRSF3 PE=1 SV=1	0	25.2	49	4	15	3	95	10.3	5.14	42.83	4	0	3.281		1.71		2.06634e-12		159.4	30.2	110.4	26885240	2.86419e+07	3.16556e+07	2098384			19461465	21334413	24026380
A6NHR9	Kynureninase OS=Homo sapiens OX=9606 GN=KYNU PE=1 SV=1	0	57.156	22	7	27	7	465	52.3	7.03	58.91	7	0	1.915		0.94		0.0024612		220.4	22.1	57.5	1.56486e+07	1.62073e+07	1.58303e+07	581819	582082	603719	3.60718e+06	5.55784e+06	4.38394e+06	Acetyl [N-Term]
Q96T88	28S ribosomal protein S36, mitochondrial OS=Homo sapiens OX=9606 GN=MRPS36 PE=1 SV=2	0	19.829	40	3	11	3	103	11.5	9.99	20.56	3	0	1.494		0.58		0.51641		108.7	172	19.2	2.8552e+06	3.25002e+06	3.34197e+06	2085876	1.83685e+06	1.98474e+06	594453	593805	679076
Q13409	Vacuolar protein sorting-associated protein 13C OS=Homo sapiens OX=9606 GN=VPS13C PE=1 SV=1	0	18.254	2	6	12	6	3753	422.1	6.83	12.04	6	0	1.404		0.49		0.697184		31	253.1	15.9	1.04025e+06	716934	2.81846e+06	2964762	3.09625e+06	4.21244e+06	523647	562388	637842
O76094	Thymidylate synthase OS=Homo sapiens OX=9606 GN=TYMS PE=1 SV=3	0	16.683	16	3	12	3	313	35.7	7.01	17.96	3	0	1.366		0.45		0.664323		105.3	161	33.6			3.71054e+06	1.92004e+06	2.2046e+06				1.23986e+06
Q562R1	5'-AMP-activated protein kinase subunit gamma-1 OS=Homo sapiens OX=9606 GN=PRKAG1 PE=1 SV=1	0	21.237	18	5	14	5	331	37.6	6.92	17.29	5	0	1.341		0.42		0.660083		129.8	94.7	75.5	2.70393e+06		5.75508e+06	902715	1.16848e+06	1.09443e+06	3464381	2.39595e+06	1.78894e+06
P11766	U6 snRNA-associated Sm-like protein LSm1 OS=Homo sapiens OX=9606 GN=LSM1 PE=1 SV=1	0	16.225	23	2	9	2	133	15.2	5.22	25.6	2	0	1.335		0.42		0.610069		54.6	204.4	40.9	6.01834e+06	3.13047e+06	5.01615e+06			7.04465e+06	3.77526e+06	4.04599e+06	3.88285e+06
P63151	GPI-anchor transamidase OS=Homo sapiens OX=9606 GN=PIGK PE=1 SV=2	0	21.994	10	4	12	4	395	45.2	6.16	18	4	0	1.243		0.31		0.825334		40	229.4	30.6	1.51296e+06	1.10721e+06	4.05824e+06	3301297	1.18518e+06	3.42086e+06	1.19682e+06	3.61591e+06	1.02033e+06
Q01105	Plasma membrane calcium-transporting ATPase 4 OS=Homo sapiens OX=9606 GN=ATP2B4 PE=1 SV=2	0	52.194	10	10	32	3	1241	137.8	6.6	66.45	10	2	1.217		0.28		0.788105		79	150.1	70.9	5.18209e+06	4.94588e+06	4.32384e+06	2.16274e+06	5857358		3.77947e+06	5.86618e+06	4846051
P12236	Peptidyl-prolyl cis-trans isomerase-like 4 OS=Homo sapiens OX=9606 GN=PPIL4 PE=1 SV=1	0	12.704	10	4	10	4	492	57.2	5.92	15.47	4	0	1.183		0.24		0.912214		36.3	233	30.7	1.14749e+06	1.10483e+06	967271	2.73761e+06	3030797	2754106	1.00064e+06	1.00357e+06	955920
O75947	OCIA domain-containing protein 1 OS=Homo sapiens OX=9606 GN=OCIAD1 PE=1 SV=1	0	12.445	12	3	11	3	245	27.6	7.49	19.71	3	0	1.125		0.17		0.915893		132.1	69.8	98.1	8.00372e+06	8773887	5.97092e+06	2.04148e+06	1.00745e+06	1.63107e+06	6.01338e+06	6.29005e+06	6.70936e+06
A0A2R8Y811	Ragulator complex protein LAMTOR3 OS=Homo sapiens OX=9606 GN=LAMTOR3 PE=1 SV=1	0	9.099	44	3	9	3	124	13.6	7.34	14.16	3	0	1.115		0.16		0.948307		107.9	131.5	60.6	4.48726e+06	5.01451e+06	2.93714e+06	914094		4788606	3.07631e+06		2.28942e+06
Q13043	Protein Hook homolog 3 OS=Homo sapiens OX=9606 GN=HOOK3 PE=1 SV=2	0	10.88	4	2	5	2	718	83.1	5.17	5.89	2	0	1.111		0.15		0.951944		70.3	166.4	63.3	896252		2.27138e+06	1.26608e+06				1.34038e+06
Q9NQC3-3	E3 ubiquitin-protein ligase TRIM21 OS=Homo sapiens OX=9606 GN=TRIM21 PE=1 SV=1	0	19.256	13	5	15	5	475	54.1	6.38	25.55	5	0	1.104		0.14		0.94713		155.1	70.5	74.4	6.92222e+06	8.17434e+06	5.30842e+06			1.21196e+06	3425194	1.64381e+06	4.87738e+06
P13861	Glycogen synthase kinase-3 alpha OS=Homo sapiens OX=9606 GN=GSK3A PE=1 SV=2	0	17.126	11	4	14	4	483	50.9	8.75	21.46	4	0	1.093		0.13		0.972483		84.5	132.2	83.3	1.86647e+06	1.58505e+06	1.77292e+06		986583		1.75611e+06	1.81307e+06	1.3016e+06
O15067	Signal recognition particle 54 kDa protein OS=Homo sapiens OX=9606 GN=SRP54 PE=4 SV=1	0	20.236	13	5	13	5	445	49	8.63	26.12	5	0	1.089		0.12		0.972877		140.3	106.1	53.6	4.98216e+06	4.56753e+06	4.78085e+06	986165	1.28509e+06	1.70798e+06	1.83596e+06	1714813	2255177
Q96AQ6	H(+)/Cl(-) exchange transporter 7 OS=Homo sapiens OX=9606 GN=CLCN7 PE=1 SV=2	0	42.847	12	7	15	7	805	88.6	8.43	33.52	7	0	1.059		0.08		0.994484		83.2	185	31.9	4.34196e+06	3.00978e+06	3.77015e+06			3.1486e+06	1.96101e+06	1.48822e+06	1.24345e+06
B4DXZ6	CUGBP Elav-like family member 2 OS=Homo sapiens OX=9606 GN=CELF2 PE=1 SV=1	0	32.127	16	5	18	5	440	46.6	8.98	35.45	5	0	0.998		0		0.994484		58.2	149.1	92.7	1.6232e+07	4594328	4.73757e+06			4.60717e+06	9.23522e+06	7.86069e+06	7226266	Acetyl [N-Term]
P13929	Isoform 1 of Polypyrimidine tract-binding protein 3 OS=Homo sapiens OX=9606 GN=PTBP3	0	24.06	12	4	12	3	521	56.5	9.22	29.27	4	0	0.983		-0.02		0.994484		60.3	193.7	46	1.44696e+06	1.0686e+06	4.87588e+06	1.59972e+06	1.87487e+06		1.1399e+06	1.04058e+06	1.1948e+06
P49902	Selenide, water dikinase 1 OS=Homo sapiens OX=9606 GN=SEPHS1 PE=1 SV=2	0	7.313	9	3	6	3	392	42.9	5.97	1.9	3	0	0.961		-0.06		0.963118		117.2	53	129.9	2366556	2.35796e+06	3778317	411615			2.34737e+06		3.33017e+06
O75390	Eukaryotic translation initiation factor 4E type 2 OS=Homo sapiens OX=9606 GN=EIF4E2 PE=1 SV=1	0	15.827	16	2	14	2	245	28.3	8.88	33.04	2	0	0.938		-0.09		0.94966		122.2	129.7	48.1	1.19572e+06	3.52519e+06	2.96331e+06		2.27783e+06	578897	1.0328e+06	1.36316e+06
P60953	2'-deoxynucleoside 5'-phosphate N-hydrolase 1 OS=Homo sapiens OX=9606 GN=DNPH1 PE=1 SV=1	0	42.618	53	5	10	5	174	19.1	5.05	21.26	5	0	0.927		-0.11		0.936993		55.1	179.3	65.6	2112266	2874279	2.03988e+06	2.77472e+06		2.48856e+06	2.21206e+06	2.6755e+06	2.69787e+06
Q9BW19	Short-chain specific acyl-CoA dehydrogenase, mitochondrial OS=Homo sapiens OX=9606 GN=ACADS PE=1 SV=1	0	18.445	9	3	12	3	412	44.3	7.99	27.3	3	0	0.925		-0.11		0.966183		42.9	210.7	46.4		1.24475e+06	1.31307e+06	2.36426e+06	2.3595e+06	2.40971e+06	1.41952e+06	1.25846e+06	1.55311e+06
A0A7P0TA85	WASH complex subunit 5 OS=Homo sapiens OX=9606 GN=WASHC5 PE=1 SV=1	0	14.78	4	3	9	3	1011	117	8.27	17.21	3	0	0.881		-0.18		0.874555		112.4	117	70.6	2.62703e+06	2.67591e+06	1237977		1258733	836316	1702613	1.8024e+06	1.48072e+06
P61026	Peptidyl-prolyl cis-trans isomerase FKBP2 OS=Homo sapiens OX=9606 GN=FKBP2 PE=1 SV=2	0	26.584	37	4	19	4	142	15.6	9.13	38	4	0	0.874		-0.19		0.83191		157.6	59.5	82.9	1.18496e+07	1.2341e+07	6.68697e+06	2.13888e+06	1.63341e+06	1.61645e+06	11945925	6589780	6.521e+06
P21399	N-myc downstream-regulated gene 3 protein OS=Homo sapiens OX=9606 GN=NDRG3 PE=1 SV=1	0	11.55	14	4	7	4	388	42.8	5.33	2.09	4	0	0.865		-0.21		0.858363		44.3	204.4	51.2	1.55057e+06	1.88211e+06	2.12908e+06	2.58168e+06	3.91062e+06	3.40105e+06	2.28117e+06	2.516e+06	2.04451e+06
P61326	Integrin-linked kinase-associated serine/threonine phosphatase 2C OS=Homo sapiens OX=9606 GN=ILKAP PE=1 SV=1	0	19.629	16	5	13	5	392	42.9	7.09	24.96	5	0	0.863		-0.21		0.831379		70.5	110.7	118.8	4.02259e+06	3455827	6219518	3300729	2.30603e+06	2.0708e+06	7.38403e+06	7.17063e+06	6981211
Q06187	AP-1 complex subunit gamma-1 OS=Homo sapiens OX=9606 GN=AP1G1 PE=1 SV=5	0	39.537	12	7	30	7	822	91.3	6.8	68.15	7	0	0.827		-0.27		0.719314		93.5	69.3	137.2	1.02481e+07	5.43228e+06	6.07504e+06	1.66509e+06	1.95793e+06	1.3172e+06	8.5503e+06	9.47301e+06	9.32611e+06
P25788	Poly(A) polymerase alpha OS=Homo sapiens OX=9606 GN=PAPOLA PE=1 SV=4	0	21.491	8	5	10	5	745	82.8	7.37	7.84	5	0	0.778		-0.36		0.710281		102	94.5	103.5	1.83126e+06	1.42128e+06	3.32242e+06	644899			1.80748e+06	2254827	1.99558e+06
Q99598	Isoform 3 of Multiple inositol polyphosphate phosphatase 1 OS=Homo sapiens OX=9606 GN=MINPP1	0	6.197	11	2	3	2	284	31.5	8.92	0	2	0	0.727		-0.46		0.419973		37.5	202.3	60.2	4.45089e+06	2.70805e+06	2.79038e+06	5.73194e+06	5.3749e+06	5.7187e+06	4627168	3.43258e+06	4.7436e+06
Q9NUB1	DNA repair protein RAD50 OS=Homo sapiens OX=9606 GN=RAD50 PE=1 SV=1	0	18.618	4	4	12	4	1312	153.8	6.89	22.85	4	0	0.717		-0.48		0.492871		120.1	108.2	71.7	1929574	2.67052e+06	2.83924e+06	854606	892428	4607144	1.67287e+06	1.718e+06	1.60323e+06
Q9H0D6	Arf-GAP domain and FG repeat-containing protein 1 OS=Homo sapiens OX=9606 GN=AGFG1 PE=1 SV=2	0	25.214	10	3	11	3	562	58.2	8.63	31.48	3	0	0.683		-0.55		0.301376		83.3	147.9	68.8	3.41499e+06	2866629	2.66545e+06	1.96628e+06	1.5671e+06	2442920			2585824
Q9UI12	RING-type E3 ubiquitin transferase (Fragment) OS=Homo sapiens OX=9606 GN=SYVN1 PE=1 SV=1	0	7.36	8	2	9	2	236	27.7	7.47	15.61	2	0	0.682		-0.55		0.263224		39.9	78.9	181.2	797450	1.63162e+06	5270871	1.45179e+06	1.19615e+06	1.2444e+06	1.06647e+07	7154396	8088870
Q9NVJ2	High mobility group protein B3 OS=Homo sapiens OX=9606 GN=HMGB3 PE=1 SV=4	0	15.366	20	3	13	3	200	23	8.37	24.73	3	0	0.678		-0.56		0.165685		92.5	70.9	136.6	7.68035e+06	8.61098e+06	7433261	2.21456e+06	2.32386e+06	2.26803e+06	1.16937e+07	12768454	1.15903e+07
P0DP25	PDZ domain-containing protein GIPC1 OS=Homo sapiens OX=9606 GN=GIPC1 PE=1 SV=2	0	8.873	12	3	5	3	333	36	6.28	4.62	3	0	0.608		-0.72		0.163575		65.8	126.1	108.1	1.73495e+06	1635462	1.58099e+06	1.27754e+06	1.099e+06	1.22888e+06	2.82211e+06	2.89098e+06	2.87637e+06
P16930-2	Microtubule-associated protein 1A OS=Homo sapiens OX=9606 GN=MAP1A PE=1 SV=1	0.001	3.233	1	2	4	2	3041	331.1	4.93	5.35	2	0	0.533		-0.91		0.0783194		28.6	219.9	51.5		1.21858e+06	1.1495e+06	3.52164e+06	2347504	3.48925e+06	2.18716e+06	2.53763e+06	2.23347e+06
O43684	Cytochrome c oxidase subunit 7A2, mitochondrial OS=Homo sapiens OX=9606 GN=COX7A2 PE=1 SV=1	0	10.887	28	2	8	2	83	9.4	9.76	12.32	2	0	0.521		-0.94		0.0202249		31.5	210	58.5	2108865	1.53355e+06	2.08275e+06	3364677	5608799	5221544	3.8929e+06	4280991	3.39685e+06
P28066	Prothrombin OS=Homo sapiens OX=9606 GN=F2 PE=1 SV=2	0	18.337	6	3	9	3	622	70	5.9	14.7	3	0	0.447		-1.16		0.0134402		24.3	250.1	25.6	1.68588e+06		1.61257e+06	6.36944e+06	7.08781e+06	5.5413e+06	1.98641e+06	1.81317e+06	1.53972e+06
P36873	Glycosylphosphatidylinositol anchor attachment 1 protein OS=Homo sapiens OX=9606 GN=GPAA1 PE=1 SV=3	0	16.916	5	4	14	4	621	67.6	8.06	26.63	4	0	0.01		-6.64		1.50648e-16			276.4	23.6				4.71095e+06	5.00391e+06	4.59316e+06	1763033	1.12095e+06	818799
P36222	Chromodomain-helicase-DNA-binding protein 4 (Fragment) OS=Homo sapiens OX=9606 GN=CHD4 PE=1 SV=1	0	127.181	29	29	124	1	1262	144.1	6	214.85	29	0		100		6.64		4.05097e-17		300					3.95438e+06	4517187	4278131
B4E0K5	3-oxoacyl-[acyl-carrier-protein] synthase, mitochondrial OS=Homo sapiens OX=9606 GN=OXSM PE=1 SV=1	0	28.055	19	4	14	4	459	48.8	7.66	30.81	4	0		100		6.64		4.05097e-17		300					2.65178e+06	1324527	995410
P29966	ORM1-like protein 3 OS=Homo sapiens OX=9606 GN=ORMDL3 PE=1 SV=1	0	18.155	17	2	10	1	153	17.5	9.64	22.41	2	0		100		6.64		4.05097e-17		300					1.03598e+06	977777	1.39892e+06				Acetyl [N-Term]
P61224	IkappaB kinase complex-associated protein OS=Homo sapiens OX=9606 GN=ELP1 PE=1 SV=1	0	15.941	6	4	8	4	983	111.4	6.28	4.83	4	0		100		6.64		4.05097e-17		300						1373161	1.18997e+06
Q96A33	Protein LSM14 homolog A (Fragment) OS=Homo sapiens OX=9606 GN=LSM14A PE=1 SV=1	0	14.736	11	2	7	2	344	38	6.43	14.22	2	0		100		6.64		4.05097e-17		300					2664437	3.4382e+06
H3BNC9	Electron transfer flavoprotein-ubiquinone oxidoreductase, mitochondrial OS=Homo sapiens OX=9606 GN=ETFDH PE=1 SV=2	0	13.808	11	5	7	5	617	68.5	7.55	5.35	5	0		100		6.64		4.05097e-17		300					1.17339e+06	1.23396e+06	1.06851e+06
P25815	Medium-chain-specific acyl-CoA dehydrogenase, mitochondrial (Fragment) OS=Homo sapiens OX=9606 GN=ACADM PE=1 SV=1	0	13.005	48	3	11	1	67	7.1	9.61	21.81	3	0		100		6.64		4.05097e-17		300					1601162	1.47543e+06
F8W7C6	Protein NipSnap homolog 1 OS=Homo sapiens OX=9606 GN=NIPSNAP1 PE=1 SV=1	0	12.046	13	3	8	3	284	33.3	9.31	4.25	3	0		100		6.64		4.05097e-17		300					793091	508648	889065
O14828	1-acyl-sn-glycerol-3-phosphate acyltransferase alpha OS=Homo sapiens OX=9606 GN=AGPAT1 PE=1 SV=2	0	11.614	7	1	2	1	283	31.7	9.38	5.17	1	0		100		6.64		4.05097e-17		300					4489421	3681848	2.5035e+06
Q9BVK6	Beta-2-microglobulin (Fragment) OS=Homo sapiens OX=9606 GN=B2M PE=1 SV=1	0	11.194	37	3	12	1	71	8.5	5.15	33.32	3	0		100		6.64		4.05097e-17		300					598009	646237	515052
A0A7I2V5F1	Ribosome-releasing factor 2, mitochondrial OS=Homo sapiens OX=9606 GN=GFM2 PE=1 SV=1	0	10.584	2	1	4	1	779	86.5	6.51	9.26	1	0		100		6.64		4.05097e-17		300					4.83993e+06	3.34785e+06	3.37261e+06
Q5T9A4	2-hydroxyacyl-CoA lyase 2 OS=Homo sapiens OX=9606 GN=ILVBL PE=1 SV=2	0	10.466	11	3	8	3	632	67.8	8.15	13.37	3	0		100		6.64		4.05097e-17		300					754911		770924
Q15631	Phosphatidylinositol 4-kinase type 2-alpha OS=Homo sapiens OX=9606 GN=PI4K2A PE=1 SV=1	0	9.431	6	2	4	2	479	54	8.29	4.58	2	0		100		6.64		4.05097e-17		300					351025	924033	1.10384e+06
P30044	N-acetylgalactosamine-6-sulfatase OS=Homo sapiens OX=9606 GN=GALNS PE=1 SV=1	0	9.086	4	2	2	2	522	58	6.74	2.42	2	0		100		6.64		4.05097e-17		300					1.58411e+06	1.82695e+06	1.34006e+06
B4DLR8	Surfeit locus protein 1 OS=Homo sapiens OX=9606 GN=SURF1 PE=1 SV=1	0	8.026	9	2	6	2	300	33.3	9.6	6.41	2	0		100		6.64		4.05097e-17		300					2038251	1617488
P09972	Transmembrane protein 164 OS=Homo sapiens OX=9606 GN=TMEM164 PE=1 SV=1	0	7.633	7	1	7	1	258	29.2	7.46	14.49	1	0		100		6.64		4.05097e-17		300					858257	671704	835631
P07948-2	Phospholipid transfer protein OS=Homo sapiens OX=9606 GN=PLTP PE=1 SV=1	0	6.354	2	1	3	1	493	54.7	7.01	6.77	1	0		100		6.64		4.05097e-17		300					948964	871019	808561
P17066	Cytochrome b-c1 complex subunit 8 OS=Homo sapiens OX=9606 GN=UQCRQ PE=1 SV=4	0	5.51	24	2	6	2	82	9.9	10.08	9.2	2	0		100		6.64		4.05097e-17		300					1.23525e+06	1.32925e+06	1.03117e+06
Q14696	HECT-type E3 ubiquitin transferase (Fragment) OS=Homo sapiens OX=9606 GN=NEDD4 PE=1 SV=1	0	5.477	4	2	2	2	910	104.7	6.29	1.77	2	0		100		6.64		4.05097e-17		300					1.73294e+06	919367
P40763	PRA1 family protein 2 OS=Homo sapiens OX=9606 GN=PRAF2 PE=1 SV=1	0	5.217	10	2	5	2	178	19.2	9.19	9.95	2	0		100		6.64		4.05097e-17		300					954814	1.31338e+06	1.05371e+06
Q9Y6C9	ELMO domain-containing protein 2 OS=Homo sapiens OX=9606 GN=ELMOD2 PE=1 SV=1	0	4.892	15	1	3	1	59	7.3	9.88	5.97	1	0		100		6.64		4.05097e-17		300					913195	554530	664972
Q9H4E7	Beclin-1 OS=Homo sapiens OX=9606 GN=BECN1 PE=1 SV=2	0	4.738	4	2	5	2	450	51.9	4.89	0	2	0		100		6.64		4.05097e-17		300					1.70157e+06	1.4327e+06	1.41964e+06
Q00013	5'-nucleotidase domain-containing protein 3 (Fragment) OS=Homo sapiens OX=9606 GN=NT5DC3 PE=1 SV=1	0	3.853	10	1	2	1	122	14.5	8.78	4.24	1	0		100		6.64		4.05097e-17		300					2974425	3.69407e+06	3042936
P46087	Translocator protein OS=Homo sapiens OX=9606 GN=TSPO PE=1 SV=3	0	3.52	5	1	2	1	169	18.8	9.36	4.88	1	0		100		6.64		4.05097e-17		300					3.65317e+06	2.91847e+06	2737410
P48047	C4a anaphylatoxin OS=Homo sapiens OX=9606 GN=C4B PE=1 SV=1	0.001	3.33	1	1	4	1	1698	187.6	7.33	5.8	1	0		100		6.64		4.05097e-17		300					2.67444e+06	3.68597e+06	3787930
P26196	Rho guanine nucleotide exchange factor 12 OS=Homo sapiens OX=9606 GN=ARHGEF12 PE=1 SV=1	0.001	3.296	1	1	2	1	1441	161.8	5.66	0	1	0		100		6.64		4.05097e-17		300					1.03321e+06	1.46555e+06	903516
P24534	Lactadherin (Fragment) OS=Homo sapiens OX=9606 GN=MFGE8 PE=1 SV=1	0.001	3.236	24	1	2	1	75	8.8	7.42	4.88	1	0		100		6.64		4.05097e-17		300						901403	1.00008e+06
P07948	Centriolin OS=Homo sapiens OX=9606 GN=CNTRL PE=1 SV=2	0.001	3.121	1	1	3	1	2325	268.7	5.55	0	1	0		100		6.64		4.05097e-17		300					1.68724e+07	17605048	1.76327e+07
P62820	Isopentenyl-diphosphate Delta-isomerase 1 OS=Homo sapiens OX=9606 GN=IDI1 PE=1 SV=2	0.002	3.051	5	1	3	1	227	26.3	6.34	6.75	1	0		100		6.64		4.05097e-17		300					2.80545e+06	2.51157e+06	3503845
A0A087X0I3	FAST kinase domain-containing protein 2, mitochondrial OS=Homo sapiens OX=9606 GN=FASTKD2 PE=1 SV=1	0.002	2.925	2	1	3	1	710	81.4	8.05	2.18	1	0		100		6.64		4.05097e-17		300					1.40619e+06	1369239	1.1699e+06
P52888	Vacuole membrane protein 1 OS=Homo sapiens OX=9606 GN=VMP1 PE=1 SV=1	0.004	2.367	21	1	3	1	75	9	8.54	0	1	0		100		6.64		4.05097e-17		300					212305	168609	214449
O14880	Coiled-coil domain-containing protein 63 OS=Homo sapiens OX=9606 GN=CCDC63 PE=2 SV=1	0.005	2.339	2	1	3	1	563	66.2	9.06	5.56	1	0		100		6.64		4.05097e-17		300					3.73638e+06	3.04094e+06	3.50798e+06
E9PB61	Muscarinic acetylcholine receptor M1 OS=Homo sapiens OX=9606 GN=CHRM1 PE=1 SV=2	0.007	2.253	3	1	1	1	460	51.4	9.32	1.83	1	0		100		6.64		4.05097e-17		300					904208	773070	787204
Q14257	Ras association domain-containing protein 9 OS=Homo sapiens OX=9606 GN=RASSF9 PE=2 SV=2	0.007	2.195	2	1	4	1	435	50	5.31	10.08	1	0		100		6.64		4.05097e-17		300					4.32822e+06	3.76942e+06	3.73764e+06
Q9BZZ5-2	CWF19-like protein 2 OS=Homo sapiens OX=9606 GN=CWF19L2 PE=1 SV=4	0.007	2.131	1	1	3	1	894	103.7	8.65	3.62	1	0		100		6.64		4.05097e-17		300					642866	791648	1127961
Q9Y5K5	Fibulin-1 (Fragment) OS=Homo sapiens OX=9606 GN=FBLN1 PE=1 SV=1	0.008	2.068	12	1	3	1	60	6.9	4.78	6.01	1	0		100		6.64		4.05097e-17		300					1.38323e+06	1.11128e+06	1322631
Q16181	Coiled-coil domain-containing protein 91 (Fragment) OS=Homo sapiens OX=9606 GN=CCDC91 PE=1 SV=1	0.008	2.056	7	1	3	1	122	14.4	8.98	7.24	1	0		100		6.64		4.05097e-17		300					4525545	4099656	3.92875e+06
P10412	Uncharacterized protein C12orf50 OS=Homo sapiens OX=9606 GN=C12orf50 PE=1 SV=1	0.009	2.004	4	1	3	1	414	47.3	8.59	3.58	1	0		100		6.64		4.05097e-17		300					1.28891e+06	1.29509e+06	1.41903e+06
Q00796	Phosphatidylinositol 4-phosphate 3-kinase C2 domain-containing subunit alpha OS=Homo sapiens OX=9606 GN=PIK3C2A PE=1 SV=2	0.01	1.963	0	1	1	1	1686	190.6	8.02	1.79	1	0		100		6.64		4.05097e-17		300					1.34695e+06	1.00607e+06	1.1987e+06
Q92619	Janus kinase and microtubule-interacting protein 3 OS=Homo sapiens OX=9606 GN=JAKMIP3 PE=2 SV=2	0.011	1.935	1	1	3	1	844	98.5	5.66	6.33	1	0		100		6.64		4.05097e-17		300					1.02234e+06	1.39296e+06
J3KTL2	Dolichyl-P-Glc:Glc(2)Man(9)GlcNAc(2)-PP-dolichol alpha-1,2-glucosyltransferase OS=Homo sapiens OX=9606 GN=ALG10 PE=3 SV=1	0.012	1.91	19	1	1	1	77	9	5.14	0	1	0		100		6.64		4.05097e-17		300					1.10401e+06	1.65747e+06	1.82811e+06
P62280	Protein CIP2A OS=Homo sapiens OX=9606 GN=CIP2A PE=1 SV=1	0.012	1.892	1	1	3	1	906	102.2	6.23	1.66	1	0		100		6.64		4.05097e-17		300						704741	808679
P36542	Protein-L-isoaspartate O-methyltransferase domain-containing protein 1 OS=Homo sapiens OX=9606 GN=PCMTD1 PE=1 SV=1	0.012	1.865	3	1	3	1	281	32.1	9.28	1.7	1	0		100		6.64		4.05097e-17		300					1.30148e+06	1.13065e+06	1.36027e+06
Q8WWM7	FYVE, RhoGEF and PH domain-containing protein 6 OS=Homo sapiens OX=9606 GN=FGD6 PE=1 SV=2	0.016	1.806	1	1	2	1	1430	160.7	7.03	5.18	1	0		100		6.64		4.05097e-17		300					2871872	3.67098e+06	3.71853e+06
O00764	Cell death regulator Aven OS=Homo sapiens OX=9606 GN=AVEN PE=1 SV=1	0.016	1.755	5	1	1	1	362	38.5	4.98	0	1	0		100		6.64		4.05097e-17		300					2.65489e+06	3934131	3.6668e+06
O94905	Choline transporter-like protein 5 OS=Homo sapiens OX=9606 GN=SLC44A5 PE=1 SV=5	0.016	1.752	2	1	1	1	719	81.6	8.1	0	1	0		100		6.64		4.05097e-17		300					1.39944e+06	845276	1.12729e+06
Q14258	Peripheral plasma membrane protein CASK OS=Homo sapiens OX=9606 GN=CASK PE=1 SV=3	0.021	1.659	1	1	2	1	926	105.1	6.43	0	1	0		100		6.64		4.05097e-17		300					825115	1.01749e+06
P04632	TBC1 domain family member 24 (Fragment) OS=Homo sapiens OX=9606 GN=TBC1D24 PE=1 SV=2	0.022	1.606	35	1	1	1	69	7.4	6.98	0	1	0		100		6.64		4.05097e-17		300					1.93767e+06	1.98712e+06	1.78483e+06
P30084	Nephrocystin-3 OS=Homo sapiens OX=9606 GN=NPHP3 PE=1 SV=1	0.023	1.575	2	1	3	1	538	60.5	4.94	6.32	1	0		100		6.64		4.05097e-17		300					5240058	4838190	6.02898e+06
Q8NBY1	Thrombospondin-1 OS=Homo sapiens OX=9606 GN=THBS1 PE=1 SV=2	0.023	1.566	1	1	2	1	1170	129.3	4.94	4.32	1	0		100		6.64		4.05097e-17		300					2.62535e+06	1807988
P23381	Laminin subunit gamma-3 OS=Homo sapiens OX=9606 GN=LAMC3 PE=2 SV=3	0.023	1.555	1	1	2	1	1575	171.1	6.58	0	1	0		100		6.64		4.05097e-17		300					1.12039e+06	2.23149e+06	2447997
P36507	Zinc finger SWIM domain-containing protein 8 OS=Homo sapiens OX=9606 GN=ZSWIM8 PE=1 SV=1	0.024	1.522	1	1	1	1	1834	196.8	6.83	0	1	0		100		6.64		4.05097e-17		300					4.46657e+06	3468101	3.53704e+06
Q5QPL9	Mitochondrial tRNA-specific 2-thiouridylase 1 (Fragment) OS=Homo sapiens OX=9606 GN=TRMU PE=1 SV=1	0.025	1.511	9	1	1	1	102	11.4	9.36	2.23	1	0		100		6.64		4.05097e-17		300						2.95033e+06	3732358
P07686	Sodium- and chloride-dependent transporter XTRP3 OS=Homo sapiens OX=9606 GN=SLC6A20 PE=1 SV=1	0.025	1.508	1	1	1	1	592	65.9	6.65	1.81	1	0		100		6.64		4.05097e-17		300					929209	559729	686219
Q9UIQ6	Growth/differentiation factor 5 OS=Homo sapiens OX=9606 GN=GDF5 PE=1 SV=3	0.025	1.504	2	1	2	1	501	55.4	9.79	4.24	1	0		100		6.64		4.05097e-17		300					3598603	2938050	3292618
Q9BWD1	Peroxisome proliferator-activated receptor gamma coactivator-related protein 1 OS=Homo sapiens OX=9606 GN=PPRC1 PE=1 SV=1	0.026	1.491	1	1	1	1	1400	149.1	5.33	0	1	0		100		6.64		4.05097e-17		300					1.38751e+06	1.13913e+06	1.28289e+06
A0A3B3IS71	Nesprin-2 OS=Homo sapiens OX=9606 GN=SYNE2 PE=1 SV=1	0.026	1.486	0	1	1	1	6818	787.2	5.45	1.71	1	0		100		6.64		4.05097e-17		300					3.78369e+06	3.2256e+06	4.11154e+06
P61088	Transcription elongation factor A protein-like 7 OS=Homo sapiens OX=9606 GN=TCEAL7 PE=2 SV=2	0.026	1.486	9	1	1	1	100	12.3	8.29	0	1	0		100		6.64		4.05097e-17		300					640478	839764	1.04791e+06
Q16778	Phytanoyl-CoA hydroxylase-interacting protein OS=Homo sapiens OX=9606 GN=PHYHIP PE=1 SV=1	0.027	1.457	3	1	3	1	330	37.5	7.01	5.1	1	0		100		6.64		4.05097e-17		300					7.03858e+06	6.36537e+06	5518376
Q5QNW6	Titin OS=Homo sapiens OX=9606 GN=TTN PE=1 SV=4	0.028	1.445	0	1	1	1	34350	3813.7	6.35	0	1	0		100		6.64		4.05097e-17		300					2871237		3.5632e+06
Q14847	Sorting nexin-22 OS=Homo sapiens OX=9606 GN=SNX22 PE=1 SV=1	0.028	1.435	4	1	1	1	193	22.1	9.55	0	1	0		100		6.64		4.05097e-17		300					655121	724530	756559
A0A7P0TA76	Sodium-coupled monocarboxylate transporter 1 OS=Homo sapiens OX=9606 GN=SLC5A8 PE=1 SV=2	0.028	1.414	2	1	1	1	610	66.5	7.75	0	1	0		100		6.64		4.05097e-17		300					2.51955e+06	2.64995e+06	2.43432e+06
Q8IY81	Thymidine kinase, cytosolic OS=Homo sapiens OX=9606 GN=TK1 PE=1 SV=2	0.03	1.394	4	1	1	1	234	25.5	8.51	1.86	1	0		100		6.64		4.05097e-17		300					774162	665476	1.1118e+06
Q9UI08	Low-density lipoprotein receptor-related protein 11 OS=Homo sapiens OX=9606 GN=LRP11 PE=2 SV=2	0.031	1.392	8	1	1	1	500	53.3	6.47	0	1	0		100		6.64		4.05097e-17		300					1.08042e+06	785593	1.30869e+06
P49790	Synaptotagmin-like protein 3 OS=Homo sapiens OX=9606 GN=SYTL3 PE=1 SV=3	0.031	1.391	2	1	1	1	610	68.5	9.28	0	1	0		100		6.64		4.05097e-17		300					2.04324e+06	2091896	1.9542e+06
H0YDT6	Serine/threonine-protein kinase ATR (Fragment) OS=Homo sapiens OX=9606 GN=ATR PE=1 SV=1	0.034	1.363	0	1	2	1	2193	249.7	7.66	2.22	1	0		100		6.64		4.05097e-17		300					1.43982e+06	1.56353e+06	1549617
O75844	Nuclear receptor coactivator 7 (Fragment) OS=Homo sapiens OX=9606 GN=NCOA7 PE=1 SV=1	0.037	1.343	10	1	1	1	117	13.9	9.52	0	1	0		100		6.64		4.05097e-17		300						847708	1.31657e+06
Q14690	Serine protease 55 (Fragment) OS=Homo sapiens OX=9606 GN=PRSS55 PE=1 SV=1	0.037	1.314	7	1	1	1	182	20.3	5.31	1.62	1	0		100		6.64		4.05097e-17		300					1.52139e+06	1.3412e+06	1302886
P09104	Isoform 2 of Solute carrier family 12 member 9 OS=Homo sapiens OX=9606 GN=SLC12A9	0.037	1.311	2	1	1	1	538	57	9.41	1.94	1	0		100		6.64		4.05097e-17		300					10857444	9400415	10109862
B4DDF4	Hydroxymethylbilane hydrolyase [cyclizing] (Fragment) OS=Homo sapiens OX=9606 GN=UROS PE=1 SV=1	0.037	1.31	10	1	1	1	137	15.1	5.12	1.71	1	0		100		6.64		4.05097e-17		300					2.36272e+06	2.84484e+06	2.34018e+06
Q01085	Alcohol dehydrogenase 6 OS=Homo sapiens OX=9606 GN=ADH6 PE=1 SV=3	0.037	1.309	2	1	1	1	368	39	7.8	0	1	0		100		6.64		4.05097e-17		300					761107	707740
O43809	Stromelysin-2 OS=Homo sapiens OX=9606 GN=MMP10 PE=1 SV=1	0.039	1.297	2	1	1	1	476	54.1	5.8	0	1	0		100		6.64		4.05097e-17		300					767582	800925	600925
P61221	Serine protease HTRA1 OS=Homo sapiens OX=9606 GN=HTRA1 PE=1 SV=1	0.039	1.296	2	1	1	1	374	40.8	8.44	0	1	0		100		6.64		4.05097e-17		300					1.08549e+06	892610	1.20812e+06
O96005	Nodal modulator 2 OS=Homo sapiens OX=9606 GN=NOMO2 PE=1 SV=1	0	155.819	28	23	112	1	1267	139.4	5.76	250.56	23	0	100	100	6.64	6.64	1.50648e-16	4.05097e-17	120.2	179.8		1.87108e+06	2165551	2.47478e+06	1.06532e+06	1.61876e+06	1.26867e+06
Q14677	Heat shock 70 kDa protein 1-like OS=Homo sapiens OX=9606 GN=HSPA1L PE=1 SV=2	0	128.135	29	12	106	1	641	70.3	6.02	281.98	12	0	100	100	6.64	6.64	1.50648e-16	4.05097e-17	58	242		4.8975e+06	5.7603e+06	3.25179e+06	7.7705e+06	7.56494e+06	6.86339e+06
P20618	Torsin-1A-interacting protein 1 (Fragment) OS=Homo sapiens OX=9606 GN=TOR1AIP1 PE=1 SV=1	0	48.372	44	9	37	1	296	33.7	7.97	94.26	9	0	100	100	6.64	6.64	1.50648e-16	4.05097e-17	64.2	235.8				983665	1.33663e+06	957110	1.67176e+06
P21291	Prolyl endopeptidase FAP OS=Homo sapiens OX=9606 GN=FAP PE=1 SV=1	0	41.914	14	7	21	7	759	87.5	6.55	46.19	7	0	100	100	6.64	6.64	1.50648e-16	4.05097e-17	20.9	279.1		1.58626e+06	4.98321e+06	1.79414e+06	1.02615e+07	4.55012e+06	9.01567e+06
P47985	40S ribosomal protein S15a (Fragment) OS=Homo sapiens OX=9606 PE=3 SV=2	0	25.644	28	5	36	1	237	27.2	9.55	86.04	5	0	100	100	6.64	6.64	1.50648e-16	4.05097e-17	92.7	207.3		3.80286e+06	1.66923e+06	2.99758e+06	1.64483e+06	2.38303e+06	3.30346e+06
O43592	Isoform 3 of T-complex protein 1 subunit zeta-2 OS=Homo sapiens OX=9606 GN=CCT6B	0	25.178	8	4	15	1	493	53.6	7.42	41.84	4	0	100	100	6.64	6.64	1.50648e-16	4.05097e-17	23.6	276.4				1.11509e+06	5010904	4642014	4905222
Q96BM9	Calcium uniporter protein, mitochondrial OS=Homo sapiens OX=9606 GN=MCU PE=1 SV=1	0	19.695	11	3	12	3	351	39.8	8.65	21.75	3	0	100	100	6.64	6.64	1.50648e-16	4.05097e-17	136.5	163.5		18893358	2342520		3.45802e+06	2.78728e+06	3.09626e+06
F6TLX2	Isoform 1 of Glycerol kinase OS=Homo sapiens OX=9606 GN=GK	0	14.776	9	4	9	4	524	57.5	6.32	14.31	4	0	100	100	6.64	6.64	1.50648e-16	4.05097e-17	44.6	255.4			899988	2.26619e+06	9.6617e+06	1.49683e+06	3.14033e+06
P50502	Huntingtin OS=Homo sapiens OX=9606 GN=HTT PE=4 SV=1	0	14.31	1	4	7	4	3086	341.2	6.24	11.37	4	0	100	100	6.64	6.64	1.50648e-16	4.05097e-17	162.2	137.8		8480116			2.76097e+06	2.63003e+06	2.57171e+06
Q9UKV3	ATP5MF-PTCD1 readthrough OS=Homo sapiens OX=9606 GN=ATP5MF-PTCD1 PE=4 SV=1	0	13.544	3	2	14	2	749	84.1	8.72	33.25	2	0	100	100	6.64	6.64	1.50648e-16	4.05097e-17	71.6	228.4		7466430			9734483		8521996
P62841	Golgi pH regulator B OS=Homo sapiens OX=9606 GN=GPR89B PE=1 SV=1	0	11.6	5	2	6	2	455	52.9	9.28	8.62	2	0	100	100	6.64	6.64	1.50648e-16	4.05097e-17	60.3	239.7				1.07219e+06	1.57603e+06	1.75719e+06	1.53547e+06
Q92688	EF-hand domain-containing protein D1 OS=Homo sapiens OX=9606 GN=EFHD1 PE=1 SV=1	0	10.794	27	3	14	1	142	16.2	5.71	33.99	3	0	100	100	6.64	6.64	1.50648e-16	4.05097e-17	49.5	250.5			1.60057e+06	1.46529e+06	2.9288e+06	2666347	3.17333e+06
O43615	Methylmalonate-semialdehyde dehydrogenase [acylating], mitochondrial OS=Homo sapiens OX=9606 GN=ALDH6A1 PE=1 SV=2	0	10.317	7	4	8	4	535	57.8	8.5	8.11	4	0	100	100	6.64	6.64	1.50648e-16	4.05097e-17	124.5	175.5		1.40588e+06	1.85428e+06	1.89313e+06	987782
Q9BZK7	Kynurenine--oxoglutarate transaminase 3 OS=Homo sapiens OX=9606 GN=KYAT3 PE=1 SV=1	0	9.604	5	2	4	2	454	51.4	8.19	4.18	2	0	100	100	6.64	6.64	1.50648e-16	4.05097e-17	178.3	121.7				3522326	890242	700837	1035594
A0A6I8PU73	Acylpyruvase FAHD1, mitochondrial OS=Homo sapiens OX=9606 GN=FAHD1 PE=1 SV=2	0	9.439	13	2	5	2	224	24.8	7.39	10.17	2	0	100	100	6.64	6.64	1.50648e-16	4.05097e-17	30.4	269.6		1.52023e+06		1.35637e+06	4.77071e+06	4.95087e+06	3.73753e+06
A0AVT1	Interstitial collagenase OS=Homo sapiens OX=9606 GN=MMP1 PE=1 SV=3	0	9.394	6	2	7	2	469	54	6.96	15.73	2	0	100	100	6.64	6.64	1.50648e-16	4.05097e-17	220.7	79.3		3.80428e+06	2.99957e+06	2.92374e+06	387427	429226
O60684	Mediator of RNA polymerase II transcription subunit 20 (Fragment) OS=Homo sapiens OX=9606 GN=MED20 PE=1 SV=1	0	8.403	16	2	8	2	140	15.3	6.51	12.82	2	0	100	100	6.64	6.64	1.50648e-16	4.05097e-17	18.4	281.6		607534			3.64712e+06	3.4e+06	3.50383e+06
Q9UHB9	Coiled-coil domain-containing protein 93 OS=Homo sapiens OX=9606 GN=CCDC93 PE=1 SV=1	0	8.129	4	2	3	2	630	73	7.99	1.71	2	0	100	100	6.64	6.64	1.50648e-16	4.05097e-17	147	153		682373		441195	211418	205698	231225
P51572	E3 ubiquitin-protein ligase TRIM23 OS=Homo sapiens OX=9606 GN=TRIM23 PE=1 SV=1	0	6.802	3	2	5	1	574	64	6.38	12.4	2	0	100	100	6.64	6.64	1.50648e-16	4.05097e-17	30.7	269.3		1.8258e+06	1.81916e+06	1.88075e+06	5.50274e+06	5.86111e+06	6.60749e+06
P49407	Mitochondrial fission factor (Fragment) OS=Homo sapiens OX=9606 GN=MFF PE=1 SV=1	0	6.549	7	1	3	1	154	17.8	10.08	11.29	1	0	100	100	6.64	6.64	1.50648e-16	4.05097e-17	98.1	201.9		2471932	2.01347e+06	2.03339e+06	1.60077e+06	1.536e+06	1.80146e+06
P17980	Ergosterol biosynthetic protein 28 homolog OS=Homo sapiens OX=9606 GN=ERG28 PE=1 SV=1	0	6.238	12	2	9	2	140	15.9	9.83	15.95	2	0	100	100	6.64	6.64	1.50648e-16	4.05097e-17	18.1	281.9			1.83834e+06	1.82717e+06	9.89935e+06	1.07449e+07	1.09586e+07
A0A024RCR6	TMEM256-PLSCR3 readthrough (NMD candidate) OS=Homo sapiens OX=9606 GN=TMEM256-PLSCR3 PE=3 SV=1	0	6.189	41	1	4	1	68	7.1	9.72	4.97	1	0	100	100	6.64	6.64	1.50648e-16	4.05097e-17	73.5	226.5			3.8432e+06	3.80572e+06	4836161	3.94008e+06
Q9NZL9	ATP-dependent RNA helicase SUPV3L1, mitochondrial OS=Homo sapiens OX=9606 GN=SUPV3L1 PE=1 SV=1	0	5.608	3	2	2	2	786	87.9	7.99	1.63	2	0	100	100	6.64	6.64	1.50648e-16	4.05097e-17	112	188		953198			542325	719066	617171
Q9BZQ8	NADH dehydrogenase [ubiquinone] 1 subunit C2 OS=Homo sapiens OX=9606 GN=NDUFC2 PE=1 SV=1	0	5.27	17	2	6	2	119	14.2	8.98	13.54	2	0	100	100	6.64	6.64	1.50648e-16	4.05097e-17	96.8	203.2		882658	912151	1.15005e+06	807278	710329	678552
P49755	Protein mono-ADP-ribosyltransferase PARP9 OS=Homo sapiens OX=9606 GN=PARP9 PE=1 SV=2	0	5.264	3	2	2	2	854	96.3	7.91	4.08	2	0	100	100	6.64	6.64	1.50648e-16	4.05097e-17	104.2	195.8			1.45468e+06	1.12686e+06	910154	969558	815250
O95747	Peroxisomal biogenesis factor 3 OS=Homo sapiens OX=9606 GN=PEX3 PE=1 SV=1	0	5.114	3	1	2	1	373	42.1	8.15	2.54	1	0	100	100	6.64	6.64	1.50648e-16	4.05097e-17	89.8	210.2		2.54124e+06			2.12681e+06		2437974
Q14141	Probable E3 ubiquitin-protein ligase makorin-2 OS=Homo sapiens OX=9606 GN=MKRN2 PE=1 SV=2	0	4.812	5	2	4	2	416	46.9	7.61	0	2	0	100	100	6.64	6.64	1.50648e-16	4.05097e-17	113.2	186.8		1.10828e+06	1.38839e+06	1.40103e+06		821693
A0A096LNZ9	Ubiquitin carboxyl-terminal hydrolase 11 OS=Homo sapiens OX=9606 GN=USP11 PE=1 SV=3	0	4.753	2	2	4	2	963	109.7	5.45	6.02	2	0	100	100	6.64	6.64	1.50648e-16	4.05097e-17	81.9	218.1			936482	1.3142e+06	1.18209e+06		1072637
Q9HB40	Ras-related protein Rab-6C OS=Homo sapiens OX=9606 GN=RAB6C PE=1 SV=2	0	4.607	4	1	4	1	254	28.3	7.71	8.38	1	0	100	100	6.64	6.64	1.50648e-16	4.05097e-17	28.2	271.8		13231008	11143890	11697068	41800976	37220988	47177364
P23368	Formylglycine-generating enzyme OS=Homo sapiens OX=9606 GN=SUMF1 PE=1 SV=1	0	4.524	5	1	3	1	242	25.7	6.76	6.62	1	0	100	100	6.64	6.64	1.50648e-16	4.05097e-17	88.5	211.5		523764	779845	502441	436192	498323	482792
Q9HCU5	Tuftelin-interacting protein 11 OS=Homo sapiens OX=9606 GN=TFIP11 PE=1 SV=1	0	3.887	1	1	2	1	837	96.8	5.67	4.16	1	0	100	100	6.64	6.64	1.50648e-16	4.05097e-17	126.7	173.3		597403	561670			291451
E5RI99	ATP synthase mitochondrial F1 complex assembly factor 2 (Fragment) OS=Homo sapiens OX=9606 GN=ATPAF2 PE=1 SV=1	0	3.855	6	1	3	1	205	23.1	8.27	6.28	1	0	100	100	6.64	6.64	1.50648e-16	4.05097e-17	86.5	213.5			1.46664e+06	1.41389e+06		1.29187e+06
Q93077	Transmembrane protein 65 OS=Homo sapiens OX=9606 GN=TMEM65 PE=1 SV=2	0	3.727	10	2	3	2	240	25.5	8.6	0	2	0	100	100	6.64	6.64	1.50648e-16	4.05097e-17	48.4	251.6			736547			900674	2.36965e+06
Q13564	DNA polymerase beta (Fragment) OS=Homo sapiens OX=9606 GN=POLB PE=1 SV=1	0	3.672	11	2	2	2	280	31.3	9.16	0	2	0	100	100	6.64	6.64	1.50648e-16	4.05097e-17	75.4	224.6		1.26662e+06			1486969	1.33844e+06	1.45545e+06
Q9NR31	Cytosolic carboxypeptidase 1 OS=Homo sapiens OX=9606 GN=AGTPBP1 PE=1 SV=3	0.001	3.407	2	2	3	2	1226	138.4	6.15	3.89	2	0	100	100	6.64	6.64	1.50648e-16	4.05097e-17	37.1	262.9				423058	1.10824e+06	1.11495e+06	824032
P62491	Trafficking kinesin-binding protein 1 OS=Homo sapiens OX=9606 GN=TRAK1 PE=1 SV=1	0.004	2.38	2	1	2	1	670	75.5	4.83	1.73	1	0	100	100	6.64	6.64	1.50648e-16	4.05097e-17	73.1	226.9		1.43119e+06			1.68902e+06	1.97866e+06	1.58934e+06
Q5SSJ5	Mediator of RNA polymerase II transcription subunit 31 OS=Homo sapiens OX=9606 GN=MED31 PE=1 SV=1	0.006	2.277	13	1	2	1	131	15.8	8.54	0	1	0	100	100	6.64	6.64	1.50648e-16	4.05097e-17	96.6	203.4		314374	144518		171869
O00203	Lysosomal cobalamin transport escort protein LMBD1 OS=Homo sapiens OX=9606 GN=LMBRD1 PE=1 SV=1	0.007	2.237	3	1	1	1	540	61.3	7.77	0	1	0	100	100	6.64	6.64	1.50648e-16	4.05097e-17	93.2	206.8			2.49324e+06		1.88873e+06	2621342	2.16741e+06
Q9UPN7	Zinc finger and BTB domain-containing protein 9 OS=Homo sapiens OX=9606 GN=ZBTB9 PE=1 SV=1	0.007	2.205	2	1	3	1	473	50.6	6.76	6.31	1	0	100	100	6.64	6.64	1.50648e-16	4.05097e-17	34.5	265.5		1.4248e+06			4.16994e+06	3.33479e+06	4556975
Q9Y4W6	Myotubularin-related protein 5 OS=Homo sapiens OX=9606 GN=SBF1 PE=1 SV=4	0.007	2.126	0	1	3	1	1868	208.3	6.9	5.71	1	0	100	100	6.64	6.64	1.50648e-16	4.05097e-17	15.7	284.3		1.4923e+06	1.10936e+06		8771678	8576163	9328505
H0YHX9	Dedicator of cytokinesis protein 5 OS=Homo sapiens OX=9606 GN=DOCK5 PE=1 SV=3	0.012	1.907	1	1	3	1	1870	215.2	7.96	2.03	1	0	100	100	6.64	6.64	1.50648e-16	4.05097e-17	24	276		1.23225e+06	1.05058e+06	1.3547e+06	5346459	5.16355e+06	6.30428e+06
E5RIM3	Rod outer segment membrane protein 1 OS=Homo sapiens OX=9606 GN=ROM1 PE=1 SV=2	0.012	1.891	2	1	3	1	351	37.2	6.05	6.18	1	0	100	100	6.64	6.64	1.50648e-16	4.05097e-17	16	284		906275	1.68072e+06	754983	7.91866e+06	5.86238e+06	6.04956e+06
Q15118	Collagen alpha-1(XXII) chain OS=Homo sapiens OX=9606 GN=COL22A1 PE=2 SV=2	0.015	1.816	1	1	1	1	1626	161	7.23	0	1	0	100	100	6.64	6.64	1.50648e-16	4.05097e-17	88.8	211.2		251759	219665	233838	205788	229901	165225
Q8N8A2	Putative macrophage stimulating 1-like protein OS=Homo sapiens OX=9606 GN=MST1L PE=2 SV=2	0.016	1.757	1	1	4	1	715	79.6	7.81	7.12	1	0	100	100	6.64	6.64	1.50648e-16	4.05097e-17	41.5	258.5		1.77481e+06			4.09663e+06	4.03794e+06	4.71111e+06
P30040	Dynein heavy chain 8, axonemal OS=Homo sapiens OX=9606 GN=DNAH8 PE=1 SV=1	0.019	1.712	0	1	7	1	4188	478.6	6.11	13.44	1	0	100	100	6.64	6.64	1.50648e-16	4.05097e-17	7.7	292.3		10938580	10537390	10285784	1.55257e+08	1.45707e+08	1.70754e+08
P10253	Deubiquitinating enzyme CYLD OS=Homo sapiens OX=9606 GN=CYLD PE=1 SV=1	0.021	1.665	2	1	2	1	771	87.3	5.66	0	1	0	100	100	6.64	6.64	1.50648e-16	4.05097e-17	120.2	179.8		3.17486e+06	2.77761e+06		1618508	1.63405e+06	2.27612e+06
Q9NR45	WD repeat and SOCS box-containing protein 1 OS=Homo sapiens OX=9606 GN=WSB1 PE=1 SV=1	0.022	1.617	13	1	1	1	98	10.7	7.28	0	1	0	100	100	6.64	6.64	1.50648e-16	4.05097e-17	4.8	295.2			1.27176e+06	1.3312e+06	35247816	28424948	30381152
A0A0B4J2D5	Tyrosine-protein phosphatase non-receptor type 11 (Fragment) OS=Homo sapiens OX=9606 GN=PTPN11 PE=1 SV=1	0.023	1.577	8	1	1	1	196	22.7	6.87	2.87	1	0	100	100	6.64	6.64	1.50648e-16	4.05097e-17	56.7	243.3				5.50382e+06	8750181	7579298	9219670
P43246	Taste receptor type 2 member 40 OS=Homo sapiens OX=9606 GN=TAS2R40 PE=2 SV=1	0.027	1.451	3	1	2	1	323	36.8	9.94	1.88	1	0	100	100	6.64	6.64	1.50648e-16	4.05097e-17	96.3	203.7		4.09879e+06	5365294	6139350	4.81025e+06	4.21124e+06	4306078
A0A286YFF7	Phospholipid-transporting ATPase (Fragment) OS=Homo sapiens OX=9606 GN=ATP11A PE=1 SV=1	0.027	1.45	1	1	3	1	935	106.6	6.42	6.45	1	0	100	100	6.64	6.64	1.50648e-16	4.05097e-17	25.7	274.3		879241		914627	3.44266e+06	3.45299e+06	4403589
Q14320	N-alpha-acetyltransferase 35, NatC auxiliary subunit OS=Homo sapiens OX=9606 GN=NAA35 PE=1 SV=1	0.028	1.434	1	1	1	1	725	83.6	7.05	0	1	0	100	100	6.64	6.64	1.50648e-16	4.05097e-17	104.4	195.6			980848		1.07426e+06	681542	665776
Q07666	Cell division cycle protein 123 homolog OS=Homo sapiens OX=9606 GN=CDC123 PE=1 SV=1	0	6.406	6	2	11	2	336	39.1	4.81	19.06	2	0	5.555	100	2.47	6.64	1.33571e-14	4.05097e-17	14.6	282.7	2.6	7.19053e+06	7.70005e+06	6664759	4.68616e+07	51387316	5.35783e+07	1.18861e+06	1.63739e+06	1.39018e+06
O75477	Nuclear cap-binding protein subunit 3 OS=Homo sapiens OX=9606 GN=NCBP3 PE=1 SV=2	0	12.988	4	2	7	2	620	70.5	5.73	22.12	2	0	0.954	99.863	-0.07	6.64	0.958158	1.5778e-11	4.7	290.2	5.1	2783005	2.36319e+06	2.36814e+06	53234816	55526376	56572676	2659127	2338837	2.94039e+06
Q9BZE4	Histone chaperone ASF1A OS=Homo sapiens OX=9606 GN=ASF1A PE=1 SV=1	0	6.042	5	1	6	1	204	23	4.41	9.99	1	0	1.618	79.223	0.69	6.31	0.350768	1.98063e-10	5.9	290.4	3.7	2.59496e+06	1.58009e+06	1.36304e+06	29882646	2.72029e+07	34429016	1.37342e+06	1.04968e+06	891552
Q9NZT2	Mitochondrial Rho GTPase OS=Homo sapiens OX=9606 GN=RHOT1 PE=1 SV=2	0	6.203	4	2	11	2	597	68.4	6	20.42	2	0	1.358	64.499	0.44	6.01	0.469561	1.67523e-09	33.6	259.7	6.7	1.22219e+07	1.21656e+07	1.25083e+07	35934964	32032776	40739644	2.51007e+06	2.64941e+06	1164922
O75131	Kinesin-like protein KIF27 OS=Homo sapiens OX=9606 GN=KIF27 PE=1 SV=1	0.019	1.683	1	1	2	1	1401	160.2	7.28	2.39	1	0	2.155	41.907	1.11	5.39	0.00279421	1.0551e-07	14.3	279	6.7		6.86841e+06	5.59761e+06	45583532	60987620	43092148	2.95326e+06
B0QYK0	Protein FAM184B OS=Homo sapiens OX=9606 GN=FAM184B PE=2 SV=3	0.008	2.078	1	1	6	1	1060	121	6.18	1.81	1	0	1.452	38.396	0.54	5.26	0.32313	2.31397e-07	10.7	282	7.3	6434633	6.52168e+06	7.22761e+06	65785536	66671756	67569752	5.13902e+06	4827717	4.35384e+06
D6RBZ0	AP-1 complex subunit mu-2 OS=Homo sapiens OX=9606 GN=AP1M2 PE=1 SV=4	0	8.364	9	4	13	1	423	48.1	8.22	13.62	4	0	1.466	36.754	0.55	5.2	0.177026	3.39559e-07	10.7	281.7	7.7	13847837	11267540	11283121	118694680	110336736	110911152	8485068	7929353	9596668
P00492	Isoform 2 of Vascular endothelial growth factor receptor 3 OS=Homo sapiens OX=9606 GN=FLT4	0.005	2.334	1	1	4	1	1298	145.5	6.29	10.85	1	0	5.135	35.797	2.36	5.16	1.50648e-16	4.27292e-07	36.3	256.6	7.1	16461322	15888084	15405963	3.88762e+07	4.16504e+07	4.88819e+07	3.24559e+06	4.25195e+06	3.06947e+06
P69905	Calcium-binding mitochondrial carrier protein Aralar2 OS=Homo sapiens OX=9606 GN=SLC25A13 PE=1 SV=2	0	68.886	21	13	57	7	675	74.1	8.62	127.45	13	0	1.108	30.435	0.15	4.93	0.867563	1.65192e-06	72.6	168	59.4	1.99516e+07	1.84223e+07	22368492	1.8578e+07	1.62117e+07	17809518	14927681	1.72702e+07	1.91254e+07
P22059	UBX domain-containing protein 1 OS=Homo sapiens OX=9606 GN=UBXN1 PE=1 SV=2	0	40.097	33	5	23	5	297	33.3	5.25	72.16	5	0	1.05	26.375	0.07	4.72	0.94966	5.28298e-06	16.9	268.1	15	1.99595e+07	2.28163e+07	2.23442e+07	1.31125e+08	102008336	1.40168e+08	1.99815e+07	2.29571e+07	2.03853e+07
Q9HA77	Non-specific serine/threonine protein kinase (Fragment) OS=Homo sapiens OX=9606 GN=WNK2 PE=1 SV=1	0.019	1.722	0	1	5	1	1773	185.8	5.62	9.37	1	0	1.39	25.842	0.47	4.69	0.642751	6.19959e-06	14.8	274.6	10.6	2.61609e+06	2.74352e+06	2.33843e+06	18573380	17756750	16663696	2.32869e+06	1.99066e+06	1657166
P08559	Integrator complex subunit 8 (Fragment) OS=Homo sapiens OX=9606 GN=INTS8 PE=1 SV=1	0.019	1.715	1	1	2	1	800	91.2	6.54	3.77	1	0	1.042	24.53	0.06	4.62	0.994484	9.31269e-06	11.6	277.3	11.1			788672	6.99226e+06	6.99039e+06	6580610	814212	728035
O15382	Nesprin-1 OS=Homo sapiens OX=9606 GN=SYNE1 PE=1 SV=2	0.016	1.78	0	1	5	1	8392	964.2	5.54	7.21	1	0	10.822	24.201	3.44	4.6	1.50648e-16	1.03284e-05	98.6	192.1	9.3	12414192	14394882	11327331	9190826	14288186	9300540	1.42491e+06		1.07207e+06
O60341	Jupiter microtubule associated homolog 1 OS=Homo sapiens OX=9606 GN=JPT1 PE=1 SV=3	0	48.351	65	6	26	6	154	16	5.6	80.11	6	0	1.343	21.722	0.43	4.44	0.373793	2.34871e-05	106	98.5	95.4	1.89499e+07	1.3002e+07	1.61083e+07			5.62159e+06	1.732e+07	1.46109e+07	1.51673e+07
P42566	Polyhomeotic-like protein 3 OS=Homo sapiens OX=9606 GN=PHC3 PE=1 SV=1	0	10.639	3	2	6	1	983	106.1	6.62	12.98	2	0	5.683	21.467	2.51	4.42	2.65313e-14	2.55979e-05	61.9	227.5	10.6	9483807	7.04592e+06	6.75348e+06	10596184	9299177	10145092	1.26489e+06	1.22551e+06	1.79226e+06
E7EQV9	RNA-binding protein 4 OS=Homo sapiens OX=9606 GN=RBM4 PE=1 SV=1	0	43.212	23	6	25	6	364	40.3	7.08	76.44	6	0	0.844	20.541	-0.24	4.36	0.763607	3.54366e-05	17.3	251.7	31.1	5139136	2823370	10789351	28451794	2.67696e+07	30976406	9.53654e+06	15876416	7987169
P11172	E3 ubiquitin-protein ligase RNF114 OS=Homo sapiens OX=9606 GN=RNF114 PE=1 SV=1	0.002	3.037	9	1	1	1	228	25.7	7.25	1.68	1	0	0.898	20.133	-0.15	4.33	0.883639	4.09711e-05	12.2	274.2	13.6	14591871	14169844	12858525	122937288	117868056	120896088	15107530	16960622	17366274
Q13148	Peroxisome proliferator-activated receptor delta OS=Homo sapiens OX=9606 GN=PPARD PE=1 SV=1	0.023	1.558	2	1	3	1	441	49.9	7.59	5.77	1	0	0.983	19.003	-0.02	4.25	0.994484	6.19667e-05	14.3	271.1	14.6	1.11844e+06			8046283	7334211	8610192	1173552	1.09345e+06	1262433
P62330	Spastin OS=Homo sapiens OX=9606 GN=SPAST PE=1 SV=1	0	7.086	9	3	6	3	583	63.5	9.72	10.8	3	0	0.01	18.805	-6.64	4.23	1.50648e-16	6.49743e-05		284.9	15.1				4678225	4116096	3.92804e+06		634113
O76003	E3 UFM1-protein ligase 1 OS=Homo sapiens OX=9606 GN=UFL1 PE=1 SV=2	0	6.483	3	2	7	2	794	89.5	6.79	3.62	2	0	1.413	18.645	0.5	4.22	0.605327	7.07585e-05	20.1	265.6	14.2	1.33777e+06	1.79639e+06	1.62069e+06	7.91272e+06	8.35501e+06	7751412	957727	1.18101e+06	1.6593e+06
O00182	Receptor-type tyrosine-protein phosphatase epsilon OS=Homo sapiens OX=9606 GN=PTPRE PE=1 SV=1	0	4.033	2	1	2	1	700	80.6	7.02	2.03	1	0	2.021	18.194	1.01	4.19	0.0124108	8.41111e-05	28.5	257.4	14.1	5.21435e+06	5723653	5129729	17913934	18163838	16849296	2.81038e+06	2.61438e+06	2.78278e+06
P08621	Cystatin-C OS=Homo sapiens OX=9606 GN=CST3 PE=1 SV=1	0	17.985	19	3	14	3	146	15.8	8.75	23.38	3	0	4.675	17.166	2.23	4.1	2.41852e-12	0.000126086	60.9	227.9	11.2	9746797	8.37467e+06	8808646	1.21901e+07	1.21745e+07	1.13151e+07	1619791
Q99614	MYG1 exonuclease OS=Homo sapiens OX=9606 GN=MYG1 PE=1 SV=1	0	15.572	15	4	9	4	301	33.8	7.02	14.71	4	0	5.888	16.762	2.56	4.07	7.93222e-14	0.000148352	76.8	210.2	13	5993024	5.51752e+06	5623186	4960736	6.25961e+06	5.91652e+06	982931	786312	1098794
P24539	ADP/ATP translocase 3 OS=Homo sapiens OX=9606 GN=SLC25A6 PE=1 SV=4	0	66.106	48	12	77	4	298	32.8	9.74	165.18	12	0	0.584	16.655	-0.78	4.06	0.0193689	0.000154856	62.5	182.8	54.7	5.38158e+06	2.04748e+07	1.86188e+07	20153640	24200250	20163484	1.39184e+07	3.23307e+07	1.70536e+07
Q16539-2	E3 ubiquitin-protein ligase TRIM33 OS=Homo sapiens OX=9606 GN=TRIM33 PE=1 SV=3	0.019	1.719	1	1	1	1	1127	122.5	6.67	0	1	0	1.834	14.33	0.87	3.84	0.210376	0.000426168	32.1	250.5	17.5	1.83166e+06	1217617	979213		3.33896e+06	3.94222e+06		713775
A0A3B3IRK6	PHD finger protein 6 OS=Homo sapiens OX=9606 GN=PHF6 PE=1 SV=1	0	9.529	11	3	6	3	366	41.3	8.68	7.23	3	0	3.163	13.833	1.66	3.79	6.29931e-09	0.000525491	57.8	225.6	16.6	12993185	1.40988e+07	1.39559e+07	20156842	17969782	20746984	4022482	4.05498e+06	4.48821e+06
Q9UMR2	3-hydroxyisobutyryl-CoA hydrolase, mitochondrial OS=Homo sapiens OX=9606 GN=HIBCH PE=1 SV=2	0	48.865	25	8	25	8	386	43.5	8.19	45.78	8	0	0.941	13.494	-0.09	3.75	0.94966	0.000614352	20.5	234.7	44.8	8.1955e+06	5.73309e+06	5.13062e+06	2.5321e+07	2.53689e+07	1.69875e+07	5.63571e+06	1.34506e+07	1.88317e+07
P22307	Alpha-2-HS-glycoprotein OS=Homo sapiens OX=9606 GN=AHSG PE=1 SV=2	0	6.783	3	1	7	1	367	39.3	5.72	15.13	1	0	1.741	13.262	0.8	3.73	0.32313	0.00161598	32.6	248.6	18.7	307265		269051	781982	828383			178367	169075
P08574	Golgi SNAP receptor complex member 2 OS=Homo sapiens OX=9606 GN=GOSR2 PE=1 SV=1	0	7.682	13	2	3	2	164	19.4	9.36	2.16	2	0	1.335	13.024	0.42	3.7	0.724297	0.000764184	26.6	253.5	19.9	2.00938e+06	861915	1.40926e+06	5.26432e+06	4.77209e+06	4.98653e+06		934826	1.28362e+06	Acetyl [N-Term]
Q7Z7H5	Tricarboxylate transport protein, mitochondrial OS=Homo sapiens OX=9606 GN=SLC25A1 PE=1 SV=2	0	10.41	11	3	14	3	311	34	9.89	12.96	3	0	1.037	12.061	0.05	3.59	0.990465	0.0012212	130.3	32.3	137.4	5.13259e+06	4.6712e+06	4.39826e+06	447239	428800	1.7121e+06	4.81678e+06	5.3563e+06	5.37836e+06
Q16401	WD repeat-containing protein 26 OS=Homo sapiens OX=9606 GN=WDR26 PE=1 SV=2	0	14.124	5	3	10	3	761	81.3	6.25	16.04	3	0	0.97	11.521	-0.04	3.53	0.972877	0.00160167	44.3	226.9	28.8	372500	2.01786e+06	2.31669e+06	3943477	4.39081e+06	4.04664e+06	1.53146e+06	1.1287e+06	1.42945e+06
P78324	Serine/threonine-protein kinase 4 OS=Homo sapiens OX=9606 GN=STK4 PE=1 SV=2	0	65.727	32	14	68	14	487	55.6	5.07	131.22	14	0	1.103	11.489	0.14	3.52	0.859055	0.00162753	101.7	124.5	73.8	3.41812e+07	3.17468e+07	2.86937e+07	1.30279e+07	1.44242e+07	1.54975e+07	2.41532e+07	21281372	2.78477e+07	Acetyl [N-Term]
P62979	Isoform MBP-1 of Alpha-enolase OS=Homo sapiens OX=9606 GN=ENO1	0	262.853	77	22	247	1	341	36.9	6.28	786.41	22	0	2.244	10.847	1.17	3.44	0.00051574	0.002278	51.9	234.3	13.8	1.10403e+07	1.03176e+07	1.0892e+07	1.82037e+07	1.61994e+07	2.22043e+07	719512	2.98983e+06	3.14814e+06
Q15637	Vitronectin OS=Homo sapiens OX=9606 GN=VTN PE=1 SV=1	0	12.01	3	1	11	1	478	54.3	5.8	33.12	1	0	1.709	10.424	0.77	3.38	0.00341579	0.00284842	39.2	237.9	22.8	46077432	41391792	47959772	123528688	101953640	66972580	27232596	28334224	29347438
P23634	DmX-like protein 2 OS=Homo sapiens OX=9606 GN=DMXL2 PE=1 SV=2	0	20.987	3	5	10	5	3058	341.9	6.34	11.18	5	0	1.327	10.393	0.41	3.38	0.586222	0.00289472	45.8	193.7	60.5	3.86898e+06	7.14543e+06	4.43631e+06	6943606			3093477	6.51365e+06	6129592
P61163	Alpha-fetoprotein OS=Homo sapiens OX=9606 GN=AFP PE=1 SV=1	0	7.457	3	2	8	2	622	70.4	5.55	12.23	2	0	1.848	10.276	0.89	3.36	0.118199	0.0030873	42.2	234.9	22.9	2.81716e+06	2.25097e+06	3077009	5953695	4937002	6170651		1.61229e+06
H0YD13	Tripartite motif-containing protein 16 OS=Homo sapiens OX=9606 GN=TRIM16 PE=1 SV=3	0	18.761	12	5	20	5	564	63.9	5.49	31.15	5	0	1.48	10.202	0.57	3.35	0.312382	0.00321497	56	209.2	34.8	6849794	5.73658e+06	5.87865e+06	1.173e+07	7.95324e+06	7.14088e+06	2.99029e+06	3.83862e+06	4.34882e+06
P23229	GlcNAc 2-epimerase OS=Homo sapiens OX=9606 GN=RENBP PE=1 SV=2	0	12.94	7	2	14	2	413	47	6.37	38.49	2	0	1.153	10.014	0.21	3.32	0.912496	0.00356876	28.2	247.4	24.4	2.76898e+06	3682034	4.67964e+06	11084826	12942797	12666545	3840565	3.08043e+06	3.48641e+06
Q9Y5M8	Inter-alpha-trypsin inhibitor heavy chain H3 OS=Homo sapiens OX=9606 GN=ITIH3 PE=1 SV=1	0	7.88	3	2	6	2	670	75	5.86	11.77	2	0	1.525	9.837	0.61	3.3	0.462818	0.00394018	37	238.7	24.3	2.20773e+06	1.25304e+06	1.7559e+06	4.09e+06	4.19725e+06	4.25165e+06	1.05467e+06	1185696	1260783
Q13151	Dolichyl-diphosphooligosaccharide--protein glycosyltransferase subunit TMEM258 OS=Homo sapiens OX=9606 GN=TMEM258 PE=1 SV=1	0	5.079	16	1	10	1	49	5.7	4.6	24	1	0	1.533	9.664	0.62	3.27	0.282541	0.0043455	49.7	217.2	33.1	4.87246e+06	4.55831e+06	6.00564e+06	8.09235e+06	8424302	7.46328e+06	3.35183e+06	3.84574e+06	2.21072e+06	Acetyl [N-Term]
Q96QH2	N(G),N(G)-dimethylarginine dimethylaminohydrolase 2 OS=Homo sapiens OX=9606 GN=DDAH2 PE=1 SV=1	0	3.855	8	2	3	2	285	29.6	6.01	1.68	2	0	0.725	9.491	-0.46	3.25	0.596159	0.00479497	19.4	253.9	26.7	1284763			6.39023e+06	5.4176e+06	7282206		1.87378e+06
A0A7P0MQR8	Patatin-like phospholipase domain-containing protein 7 OS=Homo sapiens OX=9606 GN=PNPLA7 PE=1 SV=4	0.007	2.115	0	1	6	1	1317	145.6	7.74	0	1	0	0.798	9.423	-0.33	3.24	0.758302	0.0115823	22.2	250.1	27.8			87828.6	603212	352493	247968	156679	80087.2
Q16698	Isoform 2 of SKI family transcriptional corepressor 2 OS=Homo sapiens OX=9606 GN=SKOR2	0.024	1.546	6	1	1	1	296	33.3	8.75	0	1	0	1.385	9.335	0.47	3.22	0.472573	0.00524498	35.2	237.7	27.1	6.0303e+06	5477181	7910731	16640902	14190734	15690546	4840126	4252176	4.9812e+06
B0QZ18	V-type proton ATPase 116 kDa subunit a2 OS=Homo sapiens OX=9606 GN=ATP6V0A2 PE=1 SV=2	0	11.003	7	4	9	4	856	98	6.61	7.87	4	0	2.169	9.311	1.12	3.22	0.0475236	0.00820794	45.8	233.1	21.1	1.41256e+06	1.46468e+06	1.5035e+06	2.16535e+06	2.71886e+06	3.14381e+06		714033
P62316	Coagulation factor V OS=Homo sapiens OX=9606 GN=F5 PE=1 SV=4	0	20.696	3	5	27	5	2224	251.5	6.05	53.73	5	0	1.368	9.071	0.45	3.18	0.348948	0.00611	38.2	238.3	23.6	1.57151e+07	1.44861e+07	1.58273e+07	3.73694e+07	3.51356e+07	36632596	1.03096e+07	8.9173e+06	1.02291e+07
P62873	Coiled-coil and C2 domain-containing protein 1A OS=Homo sapiens OX=9606 GN=CC2D1A PE=1 SV=1	0	10.968	5	4	8	4	951	104	8.09	15.62	4	0	1.277	8.984	0.35	3.17	0.796432	0.00643434	9	264	27	2.81802e+06	559045	550405	5.93967e+06	6.26726e+06	6.42764e+06	1.72176e+06	1.80467e+06	3.03687e+06
P05362	Ras GTPase-activating-like protein IQGAP3 OS=Homo sapiens OX=9606 GN=IQGAP3 PE=1 SV=1	0	8.934	2	3	10	1	1588	179.4	7.66	19.8	3	0	0.01	8.979	-6.64	3.17	1.50648e-16	0.0129242		269.9	30.1				2.09873e+06	2.43727e+06	2.20069e+06			682884
Q9NZM1	ATP synthase subunit beta, mitochondrial (Fragment) OS=Homo sapiens OX=9606 GN=ATP5F1B PE=1 SV=1	0	151.72	87	8	66	1	133	13.9	5.82	243.11	8	0	0.01	8.653	-6.64	3.11	1.50648e-16	0.00783456		268.9	31.1				6362164	7.41324e+06	7410165	2.29216e+06
O75351	Apolipoprotein A-I OS=Homo sapiens OX=9606 GN=APOA1 PE=1 SV=1	0	8.667	6	1	5	1	267	30.8	5.76	18.16	1	0	1.073	8.471	0.1	3.08	0.921677	0.00871807	31.9	238.3	29.7	26116146	25413948	19312876	61024344	77029904	74371272	17147998	26343294	25849764
P31937	UDP-glucose 6-dehydrogenase OS=Homo sapiens OX=9606 GN=UGDH PE=1 SV=1	0	39.007	23	8	29	8	494	55	7.12	53.45	8	0	1.097	8.246	0.13	3.04	0.936595	0.0100191	83.3	176.6	40.1	1.73208e+07	9.49487e+06	12898473	1.01219e+07	1.00348e+07	9.98098e+06	2.36971e+06	6.39824e+06	1.04024e+07
E9PF16	Beta-2-microglobulin OS=Homo sapiens OX=9606 GN=B2M PE=1 SV=1	0	13.467	29	3	12	1	119	13.7	6.52	30.84	3	2	1.382	8.124	0.47	3.02	0.444096	0.0107998	47.6	223.4	29	7.34348e+06	6.38723e+06	8.49339e+06	14680527	12587080	11586712	4.61326e+06	4488417	8.24294e+06
P09543	Cytochrome P450 1A2 OS=Homo sapiens OX=9606 GN=CYP1A2 PE=1 SV=4	0	3.769	2	1	3	1	516	58.4	9.06	7.31	1	0	4.92	7.896	2.3	2.98	1.50648e-16	0.0124553	101.4	175.5	23	10114891	13410106	12380763	7931735	7927097	8019108	2.8376e+06	2.89671e+06	2.20813e+06
Q8IUE6	Non-secretory ribonuclease OS=Homo sapiens OX=9606 GN=RNASE2 PE=1 SV=2	0	8.915	9	1	3	1	161	18.3	8.73	11	1	0	1.254	7.862	0.33	2.97	0.814786	0.0126751	35.3	234.8	29.9	1.39814e+06	1.7806e+06	1.40907e+06	3.51075e+06	3.54336e+06	3.58234e+06	1.38996e+06	1.15773e+06	1.26957e+06
P55036	39S ribosomal protein L46, mitochondrial OS=Homo sapiens OX=9606 GN=MRPL46 PE=1 SV=1	0	6.316	8	2	5	2	279	31.7	7.05	3.79	2	0	1	7.749	0	2.95	0.983197	0.0136661	44	210.1	45.9	3.01484e+06	1.88794e+06	5.98382e+06	5463854	5113600	6.70464e+06	3.24142e+06	2.66428e+06	3.71655e+06
P55145	Alpha-2-macroglobulin receptor-associated protein OS=Homo sapiens OX=9606 GN=LRPAP1 PE=1 SV=1	0	99.117	38	15	100	15	357	41.4	8.78	259.17	15	0	1.216	7.357	0.28	2.88	0.530043	0.0175745	45.5	220.6	34	4.22048e+07	3.9523e+07	4.48925e+07	8.19402e+07	7.36954e+07	7.88733e+07	3.28966e+07	3.18838e+07	3.38298e+07
O00487	Phosphoribosylformylglycinamidine synthase OS=Homo sapiens OX=9606 GN=PFAS PE=1 SV=4	0	65.651	13	12	52	12	1338	144.6	5.76	125.09	12	0	1.059	7.277	0.08	2.86	0.968029	0.0185324	37.7	227.6	34.8	8.54403e+06	9.65929e+06	1.39804e+07	22523441	23808116	2.20711e+07	9.26467e+06	9.57225e+06	1.07309e+07
P29590	Respirasome Complex Assembly Factor 1 OS=Homo sapiens OX=9606 GN=RAB5IF PE=1 SV=1	0	9.794	12	3	9	3	137	15.5	5.2	10.62	3	0	1.442	7.264	0.53	2.86	0.384988	0.0186799	83.5	155.7	60.8	5594069	5.36693e+06	4.88724e+06	3.8659e+06	2.88109e+06	4368665	4.28153e+06	3.56707e+06	4.26607e+06
Q9UHV9	CDGSH iron-sulfur domain-containing protein 1 OS=Homo sapiens OX=9606 GN=CISD1 PE=1 SV=1	0	21.605	26	2	13	2	108	12.2	9.09	29.33	2	0	1.719	7.236	0.78	2.86	0.100721	0.0190344	48.4	220.7	30.9	5.03484e+06	6.24202e+06	5.04306e+06	8.72648e+06	8.17205e+06	1.04935e+07	4.01167e+06	3.02122e+06	3.44752e+06
Q9H307	MIT domain-containing protein 1 (Fragment) OS=Homo sapiens OX=9606 GN=MITD1 PE=1 SV=1	0	8.55	19	3	4	3	231	27.5	7.77	1.89	3	0	1.874	7.057	0.91	2.82	0.134504	0.0213922	54.7	216.1	29.2		2.3744e+06		3.25838e+06	3.51817e+06	3.67327e+06	1219119	1484945
Q96DI7	Inner nuclear membrane protein Man1 OS=Homo sapiens OX=9606 GN=LEMD3 PE=1 SV=2	0.021	1.643	1	1	1	1	911	99.9	7.55	1.71	1	0	1.313	6.99	0.39	2.81	0.678019	0.0224199	42.3	225.4	32.2	3.69034e+06	4.19356e+06	3.93753e+06	7758781	8453606	6745660	3.55267e+06	3.08886e+06	2565182
Q9H0A0	Secretory carrier-associated membrane protein 3 OS=Homo sapiens OX=9606 GN=SCAMP3 PE=1 SV=3	0	62.744	39	8	42	8	347	38.3	7.64	146.93	8	0	1.253	6.846	0.33	2.78	0.489092	0.0246848	134.8	60	105.2	25748097	2.58165e+07	2.76324e+07	4437139	4.28949e+06	4.48605e+06	24109782	2.16524e+07	2.1358e+07
P50552	Rho GTPase-activating protein 17 OS=Homo sapiens OX=9606 GN=ARHGAP17 PE=1 SV=1	0	24.21	5	4	26	4	881	95.4	7.62	61.99	4	0	0.996	6.804	-0.01	2.77	0.999124	0.0253805	64.8	154.6	80.6	6.57859e+06	7.12915e+06	8372856	6.1032e+06	6516909	6661814	9293597	8.17812e+06	9.6746e+06
P48147	Peptidyl-prolyl cis-trans isomerase E OS=Homo sapiens OX=9606 GN=PPIE PE=1 SV=1	0	13.735	10	3	16	2	301	33.4	5.6	25.73	3	0	0.686	6.683	-0.54	2.74	0.370369	0.0275402	34.5	159.9	105.6	1.6516e+06		741329	1.92538e+06	1.17322e+06	2.02606e+06	3.45173e+06	3.86404e+06	2.19037e+06
Q13363	AT-rich interactive domain-containing protein 4B (Fragment) OS=Homo sapiens OX=9606 GN=ARID4B PE=1 SV=1	0.002	2.948	3	1	2	1	483	55.3	5.14	0	1	0	1.248	6.616	0.32	2.73	0.883639	0.0537172	40.4	224.6	35	149896	118392	116473	302350	244387	231426	165651		73008
P33897	Pleiotropic regulator 1 OS=Homo sapiens OX=9606 GN=PLRG1 PE=1 SV=1	0	11.113	10	4	7	4	514	57.2	9.17	7.21	4	0	0.634	6.578	-0.66	2.72	0.43318	0.0446876	23.1	240.3	36.5	557551			2.19974e+06	1.86187e+06	2353108	766031	930559	1.14741e+06
Q9NX58	Peptidyl-prolyl cis-trans isomerase NIMA-interacting 4 OS=Homo sapiens OX=9606 GN=PIN4 PE=1 SV=1	0	15.292	18	2	10	2	131	13.8	9.77	20.74	2	0	1.12	6.541	0.16	2.71	0.958158	0.0302713	70.1	171.6	58.3	3.17661e+06	3.22094e+06	3172576	3.57862e+06	1752510	2.99727e+06	2.72975e+06	2.79307e+06	1.19652e+06
Q9HAV7	Protein spinster homolog 1 OS=Homo sapiens OX=9606 GN=SPNS1 PE=1 SV=1	0	19.452	8	3	12	3	528	56.6	6.64	26.25	3	0	0.01	6.534	-6.64	2.71	1.50648e-16	0.030368		260.2	39.8				4.10941e+06	3800912	4.76227e+06	1.70757e+06	1.45164e+06	2.05595e+06
Q13547	Integrin alpha-5 OS=Homo sapiens OX=9606 GN=ITGA5 PE=1 SV=2	0	44.164	8	5	31	5	1049	114.5	5.77	99.11	5	0	1.532	6.519	0.62	2.7	0.414556	0.0306401	31.5	242.4	26.1	3.2372e+06	2.50754e+06	2.27378e+06	7.15877e+06	9.2583e+06	7.55821e+06	3.05543e+06	2.23383e+06	2.11348e+06
E9PIE4	Superoxide dismutase [Mn], mitochondrial OS=Homo sapiens OX=9606 GN=SOD2 PE=1 SV=3	0	109.293	64	11	79	11	222	24.7	8.25	227.09	11	0	1.835	6.49	0.88	2.7	0.000256003	0.0312702	66.3	195.1	38.6	2.15416e+08	2.15367e+08	213771313	2.3087e+08	2.35644e+08	2.44382e+08	1.24724e+08	139325225	1.34704e+08
B5MC59	Sialic acid-binding Ig-like lectin 12 OS=Homo sapiens OX=9606 GN=SIGLEC12 PE=1 SV=1	0.001	3.137	2	1	2	1	595	64.9	6.68	1.93	1	0	1.925	6.448	0.95	2.69	0.00046837	0.0321891	61.6	206.4	32	25847490	27102936	25389836	32894992	31432518	34638572	13850605	13097368	16636181
P55160	Antithrombin-III OS=Homo sapiens OX=9606 GN=SERPINC1 PE=1 SV=1	0	8.518	4	2	5	2	464	52.6	6.71	11.14	2	0	1.641	6.437	0.71	2.69	0.365611	0.0560621	48.9	217.3	33.8	1.16024e+06	1056412	1.65696e+06	1.95931e+06	1.70031e+06	2.2068e+06	697626		1.0224e+06
Q9H299	Hemoglobin subunit alpha OS=Homo sapiens OX=9606 GN=HBA1 PE=1 SV=2	0	54.348	43	6	57	6	142	15.2	8.68	144.27	6	0	0.987	6.379	-0.02	2.67	0.988449	0.033724	41.5	227.2	31.3	1.45061e+08	1.31328e+08	1.2725e+08	2.77635e+08	2.59638e+08	3.12614e+08	1.0886e+08	100623041	1.08036e+08
Q9GZL7	Isoform 4 of Inhibitor of nuclear factor kappa-B kinase-interacting protein OS=Homo sapiens OX=9606 GN=IKBIP	0	22.18	12	4	11	2	377	43.1	4.92	20.95	4	1	1.52	6.357	0.6	2.67	0.479496	0.0352166	57.3	215.2	27.5		2.16476e+06		3.1422e+06	2.45229e+06	3.41878e+06			1.13499e+06
A0A3B3IUB5	Vacuolar protein sorting-associated protein 28 homolog (Fragment) OS=Homo sapiens OX=9606 GN=VPS28 PE=1 SV=1	0	10.778	22	2	6	2	161	18.5	6.21	7.3	2	0	0.554	6.343	-0.85	2.67	0.114076	0.034559	21	241	38	1.92192e+06	1304983	1.25154e+06	5772303	5293208	5.91013e+06	2.47063e+06	3.1064e+06	2.37607e+06	Acetyl [N-Term]
P56537	Kinesin-like protein KIF11 OS=Homo sapiens OX=9606 GN=KIF11 PE=1 SV=2	0	28.714	6	6	26	6	1056	119.1	5.64	42.21	6	0	0.797	6.316	-0.33	2.66	0.574394	0.035193	41.6	199.1	59.3	8.65504e+06	8.50391e+06	9449245	1.45317e+07	1.51279e+07	1.70754e+07	1.41424e+07	1.30484e+07	12083612
P49720	Cell division cycle 5-like protein OS=Homo sapiens OX=9606 GN=CDC5L PE=1 SV=2	0	67.327	23	13	45	13	802	92.2	8.18	94.74	13	0	0.903	6.287	-0.15	2.65	0.905964	0.0358818	112.9	67	120.1	1.8515e+07	1.16838e+07	2.10814e+07		4.19373e+06	4.05248e+06	2.03676e+07	1.50687e+07	2.11529e+07
P48739	Ethylmalonyl-CoA decarboxylase OS=Homo sapiens OX=9606 GN=ECHDC1 PE=1 SV=2	0	23.208	16	4	23	4	307	33.7	8.21	37.82	4	0	2.912	6.269	1.54	2.65	4.05173e-11	0.0363373	89.5	181.9	28.6	5.68902e+07	5.65892e+07	55686700	4.67046e+07	4.22178e+07	4.11598e+07	18336196	2.12012e+07	1.95643e+07
K7ES25	Mitochondrial fission process protein 1 OS=Homo sapiens OX=9606 GN=MTFP1 PE=1 SV=1	0	10.058	21	3	8	3	166	18	9.31	15.55	3	0	0.792	6.261	-0.34	2.65	0.715934	0.0561998	86.6	104.1	109.3			1.78199e+06	8.05603e+06	761428	546749	1.90105e+06	2.31702e+06	3.03288e+06
Q96RS6	TRAF3-interacting JNK-activating modulator OS=Homo sapiens OX=9606 GN=TRAF3IP3 PE=1 SV=2	0	13.062	7	3	10	3	551	63.6	8.51	16.3	3	0	1.324	6.24	0.4	2.64	0.676197	0.0370613	57.8	198.8	43.4	3.76706e+06	4.00662e+06	2.49681e+06	4.15194e+06	4967935	4998913	2.92314e+06	2.5793e+06	3.74084e+06
P51610	Vasodilator-stimulated phosphoprotein OS=Homo sapiens OX=9606 GN=VASP PE=1 SV=3	0	50.702	20	6	31	6	380	39.8	8.94	85.54	6	0	0.571	6.24	-0.81	2.64	0.00918903	0.0370613	84.7	110	105.3	1.21021e+07	1.59721e+07	1.82337e+07	5440980	9.92125e+06	8.13462e+06	21736958	2.13557e+07	2.05988e+07
B8ZWD1	Protein disulfide-isomerase A5 OS=Homo sapiens OX=9606 GN=PDIA5 PE=1 SV=1	0	11.53	7	2	12	2	519	59.6	7.91	26.37	2	0	1.847	6.197	0.89	2.63	0.167117	0.0381957	38.4	240.9	20.8			1.98526e+06	5.30601e+06	4.42233e+06	4.68022e+06		1.09202e+06	1.13923e+06
P62081	Protein ERGIC-53 OS=Homo sapiens OX=9606 GN=LMAN1 PE=1 SV=2	0	137.906	39	15	108	15	510	57.5	6.77	287.66	15	0	1.324	6.113	0.4	2.61	0.227723	0.0405742	46.3	222.4	31.3	6.40287e+07	6.81331e+07	6.20324e+07	1.16928e+08	1.08578e+08	1.19234e+08	4.37966e+07	5.93357e+07	4.65734e+07
A0A7I2V539	Calcium-transporting ATPase type 2C member 1 OS=Homo sapiens OX=9606 GN=ATP2C1 PE=1 SV=3	0	12.112	3	2	5	2	919	100.5	6.74	12.99	2	0	0.01	6.065	-6.64	2.6	1.50648e-16	0.068073		257.5	42.5				1.96344e+06	1.72328e+06	2364452	879016
Q3ZCQ8	Dolichol-phosphate mannosyltransferase subunit 1 (Fragment) OS=Homo sapiens OX=9606 GN=DPM1 PE=1 SV=1	0	19.982	18	4	11	4	295	33.3	9.14	19.29	4	0	0.906	6.049	-0.14	2.6	0.931544	0.0442773	42.9	226.4	30.7	2.33163e+06	1.13982e+06	1.8851e+06	4.27943e+06	3.54069e+06	3688450	892558	1.39056e+06	1822078
Q9HAV4	Ras-related protein Rab-8A OS=Homo sapiens OX=9606 GN=RAB8A PE=1 SV=1	0	42.558	47	8	44	3	207	23.7	9.07	88.54	8	3	1.077	6.009	0.11	2.59	0.958158	0.0436758	69.8	67.6	162.6	1.36674e+08	5.72776e+06	8.36197e+06	2.99547e+06	3.85609e+06	2.03766e+06	4.67335e+07	1.51595e+07	2.03805e+07
P51532	Splicing factor 45 OS=Homo sapiens OX=9606 GN=RBM17 PE=1 SV=1	0	26.457	15	6	22	6	401	44.9	5.97	25	6	0	0.748	5.969	-0.42	2.58	0.464453	0.0447229	47.7	180.9	71.3	3.20512e+06	3.52216e+06	4.10169e+06	4.99539e+06	4953267	5243535	5825252	4638786	5.74551e+06
Q99805	Magnesium transporter protein 1 OS=Homo sapiens OX=9606 GN=MAGT1 PE=1 SV=1	0	16.331	13	4	17	4	335	38	9.63	28.55	4	0	0.791	5.904	-0.34	2.56	0.545679	0.0468517	70.7	176.2	53.1	1.66111e+07	1.81131e+07	1.76991e+07	1.25449e+07	1.56878e+07	16686331	1.50694e+07	13695789	11805174
Q14232	Zinc finger protein ubi-d4 OS=Homo sapiens OX=9606 GN=DPF2 PE=1 SV=1	0	5.215	8	2	2	2	405	45.8	6.98	1.86	2	0	0.01	5.866	-6.64	2.55	1.50648e-16	0.0481208		256.3	43.7				10174978	14156338	12090128		5653930
O00264	ATP synthase-coupling factor 6, mitochondrial OS=Homo sapiens OX=9606 GN=ATP5PF PE=1 SV=1	0	37.463	44	4	37	4	108	12.6	9.52	119.07	4	0	1.678	5.825	0.75	2.54	0.00930763	0.0495917	65.7	201.5	32.8	2.9077e+07	33323011	4.0379e+07	39490205	3.75813e+07	43293826	17444971	1.87496e+07	1.51822e+07
F8WJN3	Stromal cell-derived factor 2 OS=Homo sapiens OX=9606 GN=SDF2 PE=1 SV=2	0	44.619	29	3	21	3	211	23	7.33	61.68	3	0	1.368	5.799	0.45	2.54	0.665496	0.0503878	31.4	245.6	23	1.498e+06	1.63324e+06		3.62615e+06	5.39332e+06	4.75532e+06		1.2193e+06
Q15020	Nucleobindin-2 OS=Homo sapiens OX=9606 GN=NUCB2 PE=1 SV=3	0	79.877	34	12	67	12	420	50.2	5.12	168.05	12	0	1.301	5.794	0.38	2.53	0.365611	0.0505466	59.7	195.6	44.8	3.1235e+07	2.95526e+07	3.21199e+07	3.67073e+07	3.73549e+07	4.06765e+07	2.75253e+07	2.12479e+07	2.51586e+07
Q6NVY1	Endoplasmin OS=Homo sapiens OX=9606 GN=HSP90B1 PE=1 SV=1	0	371.253	53	41	332	39	803	92.4	4.84	960.45	41	0	1.072	5.752	0.1	2.52	0.868606	0.0521391	52.9	199	48.1	5.56655e+08	5.58964e+08	5.61114e+08	7.95511e+08	7.47537e+08	816323539	5.21178e+08	5.35556e+08	5.57505e+08
O43681	Chitinase domain-containing protein 1 OS=Homo sapiens OX=9606 GN=CHID1 PE=1 SV=1	0	18.154	8	2	14	2	393	44.9	8.63	37.19	2	0	1.238	5.732	0.31	2.52	0.783729	0.0528977	45.9	215.7	38.4	4.169e+06	3.41573e+06	3.88379e+06	6201006	7048616	6.85203e+06	3268002	3.56228e+06	2664909
O00629	Calcium homeostasis endoplasmic reticulum protein OS=Homo sapiens OX=9606 GN=CHERP PE=1 SV=3	0	17.735	6	5	16	5	916	103.6	9.04	21.79	5	0	1.101	5.731	0.14	2.52	0.932627	0.0529211	70.1	149.4	80.5	7.32532e+06	8.41189e+06	3.23575e+06	7.96434e+06	5.70213e+06	5.21584e+06	8.36468e+06	8.89678e+06	9.5489e+06
J3KR44	Prosaposin OS=Homo sapiens OX=9606 GN=PSAP PE=1 SV=2	0	9.258	4	2	8	2	527	58.4	5.17	23	2	0	1.158	5.73	0.21	2.52	0.924817	0.0529337	15.2	271.6	13.2	1.16949e+06	1.03514e+06	1.39661e+06	5919227	7615282	8980702			1085078
Q9Y394	AH receptor-interacting protein OS=Homo sapiens OX=9606 GN=AIP PE=1 SV=2	0	32.709	39	8	28	8	330	37.6	6.29	52.39	8	0	1.068	5.721	0.1	2.52	0.968029	0.0532457	131.5	98.5	69.9	7211216	9175914	9.29455e+06	2.47579e+06	2576781		7.78046e+06	5.08901e+06	4.78874e+06
H0Y4R4	Histone-arginine methyltransferase CARM1 OS=Homo sapiens OX=9606 GN=CARM1 PE=1 SV=3	0	23.809	11	6	23	6	608	65.8	6.73	49.07	6	0	0.993	5.634	-0.01	2.49	0.995397	0.0566527	78.6	158.3	63.2	1.07887e+07	1.11842e+07	1.21849e+07	12256473	8357257	8.8299e+06	1.19109e+07	9.67035e+06	9.40406e+06
Q9H3P7	Lanosterol 14-alpha demethylase OS=Homo sapiens OX=9606 GN=CYP51A1 PE=1 SV=1	0	11.669	5	2	9	2	509	57.2	8.53	12.23	2	0	1.197	5.581	0.26	2.48	0.920963	0.0989895	41.7	215.8	42.5	530991	296446		785587	505079	1.02315e+06	242213	430585	510832
Q9UK76	39S ribosomal protein L43, mitochondrial (Fragment) OS=Homo sapiens OX=9606 GN=MRPL43 PE=1 SV=1	0	8.06	14	2	7	2	169	18.8	8.51	14.76	2	0	4.493	5.561	2.17	2.48	1.50648e-16	0.0597159	89.2	190.4	20.5	4.75036e+07	4.75909e+07	5.00017e+07	3.92515e+07	4.47236e+07	12297355	1.24539e+07	10807296
Q92614	Protein GOLM2 OS=Homo sapiens OX=9606 GN=GOLM2 PE=1 SV=2	0	29.675	23	7	14	7	436	49.5	5.29	13	7	0	1.39	5.527	0.47	2.47	0.672161	0.0719978	63.5	227.5	9	2.33047e+06	2.76865e+06	2.72184e+06	3.54435e+06	3.46669e+06	3.72564e+06	389013	1.28354e+06	278062
Q9H2U2	Pentatricopeptide repeat domain-containing protein 3, mitochondrial OS=Homo sapiens OX=9606 GN=PTCD3 PE=1 SV=3	0	6.986	5	3	4	3	689	78.5	6.42	6.16	3	0	1.472	5.458	0.56	2.45	0.516288	0.0670995	71.6	201.4	26.9	1.30518e+06	3.17452e+06	3.75081e+06		3.31363e+06		1715929	937446
P14550	Transmembrane emp24 domain-containing protein 2 OS=Homo sapiens OX=9606 GN=TMED2 PE=1 SV=1	0	43.562	43	6	23	6	201	22.7	5.17	48.63	6	0	0.848	5.421	-0.24	2.44	0.73713	0.0662488	73.9	173	53.1	1.68302e+07	1.66822e+07	9.93037e+06	14974838	2.57865e+07	11354136	1.24786e+07	1.07015e+07	15971047
P05771-2	Pyroglutamyl-peptidase 1 OS=Homo sapiens OX=9606 GN=PGPEP1 PE=1 SV=1	0	14.677	19	2	6	2	209	23.1	5.9	14.07	2	0	1.314	5.415	0.39	2.44	0.652967	0.0665123	87.2	179.6	33.2	9411137	3149733		4.29714e+06				2190057	2.26165e+06
O43290	Lysosomal Pro-X carboxypeptidase OS=Homo sapiens OX=9606 GN=PRCP PE=1 SV=2	0	27.068	12	4	21	4	442	49.9	6.58	48.43	4	0	1.365	5.364	0.45	2.42	0.351224	0.068861	55.4	159.6	84.9	1.4008e+07	6.47996e+06	7532892	7095957	7.7103e+06	2.14457e+07	13891758	7716491	12070888
P61758	Heat shock cognate 71 kDa protein (Fragment) OS=Homo sapiens OX=9606 GN=HSPA8 PE=1 SV=1	0	247.855	74	20	262	1	312	34.8	7.53	684.33	20	0	1.981	5.35	0.99	2.42	0.0979645	0.0961202	71.3	192.7	36		2.08259e+06		1.81681e+06	2.15593e+06	2.20418e+06		1.13027e+06
P55957	Ribonuclease P protein subunit p38 (Fragment) OS=Homo sapiens OX=9606 GN=RPP38 PE=1 SV=8	0.021	1.652	5	1	1	1	168	18.9	10.08	0	1	0	0.01	5.343	-6.64	2.42	1.50648e-16	0.11285		252.7	47.3				533893	587614	473733		241391	326071
Q15907	Golgi membrane protein 1 OS=Homo sapiens OX=9606 GN=GOLM1 PE=1 SV=1	0	7.232	8	2	3	2	401	45.3	4.97	2.48	2	0	1.211	5.334	0.28	2.42	0.920963	0.117837	48.2	212.1	39.8			146989	366183	230115	209851		130124	121924
A0A7P0TA16	Protein transport protein Sec61 subunit alpha isoform 1 OS=Homo sapiens OX=9606 GN=SEC61A1 PE=1 SV=1	0	30.966	11	6	46	6	482	52.9	8.24	82.26	6	0	0.905	5.3	-0.14	2.41	0.924817	0.0721076	52.8	181.8	65.4	3.27622e+07	2.65101e+07	2.54755e+07	1.17678e+07	3.38851e+07	4.02255e+07	3.23589e+07	3.53051e+07	3.60783e+07
P13674	Synaptogyrin-2 OS=Homo sapiens OX=9606 GN=SYNGR2 PE=1 SV=1	0	12.02	13	3	11	3	224	24.8	4.94	18.91	3	0	1.19	5.287	0.25	2.4	0.817356	0.0727386	51.2	213.8	35	5641963	6.40675e+06	6.67285e+06	1.03089e+07	1395523	1.142e+07	5.42075e+06		4.0307e+06	Acetyl [N-Term]
Q9H488	Stromal interaction molecule 1 OS=Homo sapiens OX=9606 GN=STIM1 PE=1 SV=2	0	28.818	12	7	23	7	716	80.9	6.71	49.78	7	0	1.029	5.269	0.04	2.4	0.99971	0.073683	92.3	106.9	100.8	3.11576e+06	3.98406e+06	3.55242e+06	1.52262e+06	1.6855e+06	1.49856e+06	3.89788e+06	6.62046e+06	2.94037e+06
O15371	NADH dehydrogenase [ubiquinone] 1 beta subcomplex subunit 1 OS=Homo sapiens OX=9606 GN=NDUFB1 PE=1 SV=1	0	4.371	19	1	3	1	58	7	8.92	3.55	1	0	1.555	5.259	0.64	2.39	0.378137	0.0742645	58.2	204.4	37.4	1.77606e+06	2.83754e+06	4239316	3.19397e+06	3696788	4366594	2.17756e+06		1.75204e+06
P62318	Stomatin OS=Homo sapiens OX=9606 GN=STOM PE=1 SV=3	0	90.981	45	9	62	9	288	31.7	7.88	169.56	9	0	1.768	5.253	0.82	2.39	0.000832744	0.0745935	75.3	187.1	37.6	7.8876e+07	6.75802e+07	7.1587e+07	6.58192e+07	6.01401e+07	7.07843e+07	3.53807e+07	3.67846e+07	4.23868e+07
Q5H909	Mitochondrial import receptor subunit TOM5 homolog OS=Homo sapiens OX=9606 GN=TOMM5 PE=1 SV=1	0	5.547	15	2	9	2	98	11	7.02	20.33	2	0	0.776	5.248	-0.36	2.39	0.609831	0.0747733	30.9	229.9	39.1	1.97614e+06	2.77401e+06	2.62325e+06	7.21768e+06	7.18953e+06	6963409	3.31134e+06	3.84065e+06	3.47171e+06
K7EJV9	MICOS complex subunit MIC26 OS=Homo sapiens OX=9606 GN=APOO PE=1 SV=1	0	9.391	11	2	10	2	198	22.3	9.13	23.8	2	0	1.208	5.19	0.27	2.38	0.88775	0.0908362	55.7	170.7	73.6	1741682	1.54243e+06	1.50999e+06	1.82735e+06	1.74438e+06	2.88419e+06	2.1488e+06	1.86922e+06	2.22673e+06
P62269	N-myc-interactor OS=Homo sapiens OX=9606 GN=NMI PE=1 SV=2	0	18.603	16	4	9	4	307	35	5.34	20.72	4	0	0.01	5.185	-6.64	2.37	1.50648e-16	0.0784803		251.6	48.4				8613532	8.15155e+06	6.98584e+06	5.25098e+06	4.54499e+06	1.27243e+06	Acetyl [N-Term]
O95232	Calreticulin OS=Homo sapiens OX=9606 GN=CALR PE=1 SV=1	0	300.84	78	27	272	27	417	48.1	4.44	784.04	27	0	1.112	5.14	0.15	2.36	0.773976	0.0810841	52.5	205.2	42.3	1.14447e+09	1.22792e+09	1.20791e+09	1.82786e+09	1.57141e+09	1.77283e+09	1.11299e+09	1.00122e+09	1.0118e+09
P43487	Tissue alpha-L-fucosidase OS=Homo sapiens OX=9606 GN=FUCA1 PE=1 SV=4	0	114.463	50	14	99	14	466	53.7	6.84	268.89	14	0	2.293	5.119	1.2	2.36	1.39424e-07	0.0822923	79.4	187.1	33.5	2.39399e+08	2.10703e+08	229850529	2.00293e+08	2.27257e+08	2.02841e+08	9.74101e+07	1.07702e+08	9.54206e+07
P61289	Neutral alpha-glucosidase AB OS=Homo sapiens OX=9606 GN=GANAB PE=1 SV=3	0	302.614	44	34	234	2	944	106.8	6.14	656.45	34	0	1.358	5.113	0.44	2.35	0.408692	0.0826643	55.8	204.1	40	11073856	1.03987e+07	1.09938e+07	1.48766e+07	1.36156e+07	1.54864e+07	7.49995e+06	8.11625e+06	8.4464e+06
Q9H3K6	Aspartyl/asparaginyl beta-hydroxylase OS=Homo sapiens OX=9606 GN=ASPH PE=1 SV=3	0	19.924	4	2	13	2	758	85.8	5.01	36.06	2	0	1.011	5.103	0.02	2.35	0.99971	0.132963	43.2	214.1	42.7	528982		558554	873654	1.0449e+06	1.0248e+06	578742	428946	569933
B1AH77	Signal sequence receptor subunit alpha OS=Homo sapiens OX=9606 GN=SSR1 PE=1 SV=1	0	40.266	22	4	23	4	265	29.6	4.3	61.09	4	0	0.92	5.079	-0.12	2.34	0.956262	0.0847295	44.5	207	48.5	3.45638e+07	34935878	3.45246e+07	7.32347e+07	5.76417e+07	6.19858e+07	32489798	39992156	40458720
P62834	Ras-related protein Rab-5A OS=Homo sapiens OX=9606 GN=RAB5A PE=1 SV=2	0	37.247	19	3	27	1	215	23.6	8.15	88.36	3	0	1.711	5.06	0.77	2.34	0.0581654	0.0859865	84.7	185.3	30	1.67572e+06	8.93396e+06	1.03762e+07	7720551	7.24911e+06	5955100	6093351	3400646	3.27908e+06
P07203	ER membrane protein complex subunit 5 OS=Homo sapiens OX=9606 GN=MMGT1 PE=1 SV=1	0	15.825	25	2	15	2	131	14.7	9.16	40.21	2	0	1.143	5.025	0.19	2.33	0.946682	0.0883008	21.3	252.4	26.3	2194352	3.87831e+06	2.28931e+06	1.0035e+07	9.99337e+06	9.61899e+06	2.84226e+06	4031847	2144066
P62753	Vesicle transport protein GOT1B OS=Homo sapiens OX=9606 GN=GOLT1B PE=1 SV=1	0	11.724	17	2	11	2	138	15.4	10.36	14.39	2	0	1.316	4.994	0.4	2.32	0.747839	0.0903484	54.8	205.3	39.9	2551028	2.67042e+06	2.50485e+06	3250250	3.90682e+06	3.68072e+06	2210955	1960430	1.99174e+06	Acetyl [N-Term]
Q8NBQ5	Alpha-2-macroglobulin OS=Homo sapiens OX=9606 GN=A2M PE=1 SV=3	0	10.372	2	3	18	3	1474	163.2	6.46	24.34	3	0	1.344	4.965	0.43	2.31	0.521167	0.0924456	61.3	201.8	36.9	7.68771e+06	7.26843e+06	7937622	9.64502e+06	7.39384e+06	9.7484e+06	5.70573e+06	4.89396e+06	3.58405e+06
Q9HCN8	Protein OS-9 OS=Homo sapiens OX=9606 GN=OS9 PE=1 SV=1	0	34.279	15	7	23	7	667	75.5	4.87	40.41	7	0	1.557	4.961	0.64	2.31	0.273551	0.0927008	39.7	216.2	44.1	3.28817e+06	4.08555e+06	2.95563e+06	6.80241e+06	4.75694e+06	9.34761e+06	3.7631e+06	4.33438e+06	2.93208e+06
P28074	Glycerol-3-phosphate acyltransferase 3 OS=Homo sapiens OX=9606 GN=GPAT3 PE=1 SV=2	0	5.236	3	1	4	1	434	48.7	8.87	6.22	1	0	0.01	4.946	-6.64	2.31	1.50648e-16	0.0954112		249.5	50.5				2.2738e+06		4.0061e+06	1.64483e+06
H3BLV9	Pumilio homolog 3 OS=Homo sapiens OX=9606 GN=PUM3 PE=1 SV=3	0	11.18	6	3	12	3	648	73.5	9.64	25.97	3	0	0.601	4.943	-0.73	2.31	0.188302	0.0940321	30.8	210.1	59.1	2182738		864772	3.51892e+06	3.44037e+06	3.36568e+06	2.2152e+06		3.39949e+06
P05114	Mitochondrial carnitine/acylcarnitine carrier protein OS=Homo sapiens OX=9606 GN=SLC25A20 PE=1 SV=1	0	9.994	12	4	12	4	301	32.9	9.41	19.21	4	0	1.198	4.937	0.26	2.3	0.805378	0.0945121	25.4	248.4	26.1	5.37586e+06	5.735e+06	4.82432e+06	1.95719e+07	2.15193e+07	2.02379e+07	2.56754e+06	6.2673e+06	5.92909e+06
P00966	Succinate dehydrogenase [ubiquinone] flavoprotein subunit, mitochondrial OS=Homo sapiens OX=9606 GN=SDHA PE=1 SV=2	0	124.763	34	14	81	14	664	72.6	7.39	198.53	14	0	1.157	4.922	0.21	2.3	0.664765	0.0954786	69.6	178.8	51.6	5.07509e+07	4.70315e+07	5.10906e+07	4.8284e+07	4.66523e+07	5.42071e+07	4.23138e+07	3.59298e+07	3.95796e+07
E9PKP7	Malectin OS=Homo sapiens OX=9606 GN=MLEC PE=1 SV=1	0	74.401	40	10	67	10	292	32.2	5.41	195.57	10	0	1.254	4.871	0.33	2.28	0.450627	0.0992136	54.5	206	39.6	4.04698e+07	3.61141e+07	3.87491e+07	5.91257e+07	5.04055e+07	5.50143e+07	2.19483e+07	2.90065e+07	3.33062e+07
Q16762	DnaJ homolog subfamily B member 11 OS=Homo sapiens OX=9606 GN=DNAJB11 PE=1 SV=1	0	72.007	34	9	55	9	358	40.5	6.18	141.45	9	0	1.44	4.854	0.53	2.28	0.145125	0.100502	50.8	213.7	35.5	2.8693e+07	2.19401e+07	2.57021e+07	4.00085e+07	3.95243e+07	38073615	1.70034e+07	2.22473e+07	18812788
P49593	Calumenin OS=Homo sapiens OX=9606 GN=CALU PE=1 SV=2	0	113.234	55	15	95	5	315	37.1	4.64	205.25	15	11	1.028	4.841	0.04	2.28	0.94713	0.101518	44.9	219.9	35.1	5.27607e+07	4.55882e+07	4.71169e+07	8.62281e+07	7.6475e+07	8.88605e+07	36976526	3.83471e+07	4.02612e+07
Q13895	CCR4-NOT transcription complex subunit 1 OS=Homo sapiens OX=9606 GN=CNOT1 PE=1 SV=2	0	12.892	2	4	7	4	2376	266.8	7.11	1.94	4	0	0.938	4.828	-0.09	2.27	0.968029	0.13876	65.1	187.1	47.8	1.40451e+06	1.6803e+06	1.83855e+06	2.19778e+06	1790561	1.87832e+06	2.92761e+06	1.32482e+06	983031
Q5JR04	Adipocyte plasma membrane-associated protein OS=Homo sapiens OX=9606 GN=APMAP PE=1 SV=2	0	192.837	53	16	128	16	416	46.5	6.16	406.83	16	0	1.115	4.824	0.16	2.27	0.768557	0.102712	53.6	199	47.4	3.4901e+08	3.40405e+08	3.71808e+08	4.66528e+08	4.73106e+08	516461536	3.0101e+08	3.31588e+08	331437304
P18858	Myeloid-derived growth factor OS=Homo sapiens OX=9606 GN=MYDGF PE=1 SV=1	0	32.306	21	4	25	4	173	18.8	6.68	67.66	4	0	1.448	4.769	0.53	2.25	0.0982738	0.107279	68.4	181.3	50.3	3.27496e+07	38023601	40542634	3.89566e+07	3.88948e+07	3.74867e+07	2.96571e+07	3.0061e+07	3.05056e+07
Q8TCS8	Transmembrane 9 superfamily member 2 OS=Homo sapiens OX=9606 GN=TM9SF2 PE=1 SV=1	0	49.247	15	7	40	7	663	75.7	7.44	110.46	7	0	1.236	4.769	0.31	2.25	0.642751	0.107279	69.7	180.9	49.4	8.05113e+06	1.66225e+07	1.36259e+07	1.67271e+07	1.25644e+07	1.27188e+07	4.86503e+06	9.93986e+06	1.24157e+07
Q66K74	Endoplasmic reticulum resident protein 44 OS=Homo sapiens OX=9606 GN=ERP44 PE=1 SV=1	0	91.644	34	11	50	11	406	46.9	5.26	115.66	11	0	1.154	4.746	0.21	2.25	0.744535	0.108913	56.6	199.8	43.6	3.16931e+07	3.10295e+07	3.02032e+07	4.23027e+07	3.94635e+07	4.37396e+07	2.50429e+07	25442545	2.92774e+07
Q58FF6	Cytochrome b-c1 complex subunit Rieske, mitochondrial OS=Homo sapiens OX=9606 GN=UQCRFS1 PE=1 SV=2	0	57.751	45	8	50	8	274	29.6	8.32	122.8	8	0	1.052	4.701	0.07	2.23	0.915907	0.11285	61.6	184.3	54.1	6.19626e+07	6.2177e+07	5.1716e+07	6.80961e+07	7.23376e+07	7.1473e+07	5.38557e+07	5.7558e+07	6.97243e+07
P62993	Cytochrome b-c1 complex subunit 7 OS=Homo sapiens OX=9606 GN=UQCRB PE=1 SV=2	0	39.284	40	5	30	5	111	13.5	8.78	77.14	5	0	1.661	4.699	0.73	2.23	0.0207677	0.113013	56.3	216.6	27.1	2.3711e+07	2.26822e+07	2.48503e+07	4.08351e+07	33270871	35176977	1.41943e+07	1.14912e+07	1.2264e+07
A0A3B3IRL5	Glutamate dehydrogenase 1, mitochondrial OS=Homo sapiens OX=9606 GN=GLUD1 PE=1 SV=2	0	146.901	41	19	145	19	558	61.4	7.8	409.67	19	0	0.944	4.695	-0.08	2.23	0.979888	0.113311	57.7	185.6	56.7	1.17536e+08	1.32446e+08	1.34932e+08	1.49024e+08	1.56709e+08	1.62942e+08	1.4633e+08	1.36577e+08	1.3779e+08
P41227	Suprabasin OS=Homo sapiens OX=9606 GN=SBSN PE=1 SV=2	0.037	1.325	2	1	1	1	590	60.5	7.01	0	1	0	1.103	4.688	0.14	2.23	0.974468	0.180135	51.4	202	46.6	44972.4			67181.9	78815.9	67234.3		39614	47675.2
P09661	GDP-fucose protein O-fucosyltransferase 1 OS=Homo sapiens OX=9606 GN=POFUT1 PE=1 SV=1	0	47.833	22	6	31	6	388	43.9	8.53	76.48	6	0	0.962	4.672	-0.06	2.22	0.970548	0.115537	56.9	184.6	58.5	10268677	1.06582e+07	7.81231e+06	12660269	1.23509e+07	12188723	1.36513e+07	9.00337e+06	1.13296e+07
O00273	Complex I-B17 OS=Homo sapiens OX=9606 GN=NDUFB6 PE=1 SV=1	0.004	2.396	8	1	2	1	97	11.7	9.48	1.66	1	0	1.375	4.671	0.46	2.22	0.738293	0.174401	58.5	198.9	42.6	422583	389537	427509	672344	505695	545413			325333
P16885	UDP-glucose:glycoprotein glucosyltransferase 1 OS=Homo sapiens OX=9606 GN=UGGT1 PE=1 SV=3	0	261.034	33	36	197	36	1555	177.1	5.63	479.26	36	0	1.097	4.66	0.13	2.22	0.811947	0.116553	55.2	195.6	49.2	9.35712e+07	9.37928e+07	8.47092e+07	1.38881e+08	1.21053e+08	1.2329e+08	8.61236e+07	9.15634e+07	8.14915e+07
O00161	3-ketodihydrosphingosine reductase OS=Homo sapiens OX=9606 GN=KDSR PE=1 SV=2	0	6.838	4	1	8	1	298	32.7	7.96	20.18	1	0	1.147	4.653	0.2	2.22	0.936595	0.154753	50.6	205.3	44.1	1.2842e+06	1.29669e+06		2.00513e+06	1.75022e+06	2.04452e+06			1217865
P53634	Protein disulfide-isomerase A3 (Fragment) OS=Homo sapiens OX=9606 GN=PDIA3 PE=1 SV=1	0	31.138	41	5	50	1	123	13.5	7.3	126.87	5	0	1.237	4.645	0.31	2.22	0.416075	0.117958	55.2	198.8	46	77147744	80697880	80366288	103717712	112450896	108701864	68432696	68931544	54824116
O60313	G2/mitotic-specific cyclin-B1 (Fragment) OS=Homo sapiens OX=9606 GN=CCNB1 PE=1 SV=1	0	4.264	3	1	2	1	401	44.9	6.28	2.25	1	0	1.086	4.637	0.12	2.21	0.979888	0.180514	46.2	211.3	42.5	290417	214446	353937	504905	491851	373978	275887	221275	319502
P18583	N-acetylglucosamine-6-sulfatase OS=Homo sapiens OX=9606 GN=GNS PE=1 SV=3	0	27.794	11	6	38	6	552	62	8.31	82.07	6	0	1.638	4.629	0.71	2.21	0.0118849	0.119397	51	210.5	38.5	3.61976e+07	8.65496e+07	3.59584e+07	54856436	55000319	57617309	2.87502e+07	2.89491e+07	2.69595e+07
Q9BQG0	Neutral cholesterol ester hydrolase 1 OS=Homo sapiens OX=9606 GN=NCEH1 PE=1 SV=1	0	24.813	11	4	18	4	448	49.9	7.21	40.76	4	0	1.133	4.608	0.18	2.2	0.914021	0.121306	53	204.3	42.7	6.14136e+06	7.21304e+06	9.31277e+06	1.12141e+07	9.82038e+06	1.09031e+07	6.09868e+06	7.21413e+06	6.28938e+06
Q13619	Coilin OS=Homo sapiens OX=9606 GN=COIL PE=1 SV=1	0	6.848	5	2	2	2	576	62.6	9.07	1.92	2	0	1.951	4.603	0.96	2.2	0.0175329	0.121796	77.5	182.8	39.7	4.77237e+06	5882493	5064193	4180074	4.24666e+06	4.93492e+06	3658755	2.42659e+06	2714667
P49721	Epoxide hydrolase 1 OS=Homo sapiens OX=9606 GN=EPHX1 PE=1 SV=1	0	113.289	43	16	94	16	455	52.9	7.25	238.05	16	0	1.001	4.556	0	2.19	0.97308	0.126152	49.4	202.5	48.2	65547886	7.14089e+07	6.92303e+07	9.36337e+07	1.02185e+08	1.06612e+08	6.56634e+07	6.95654e+07	75104722
P55263	LRP chaperone MESD OS=Homo sapiens OX=9606 GN=MESD PE=1 SV=2	0	61.722	47	10	51	10	234	26.1	7.78	124.94	10	0	1.045	4.555	0.06	2.19	0.950061	0.126304	59.2	183.8	57	2.94518e+07	2.78191e+07	2.9579e+07	3.39935e+07	3.34672e+07	3.41247e+07	2.93672e+07	2.72394e+07	2.98218e+07
Q9UHD1	E3 ubiquitin-protein ligase TRIM41 (Fragment) OS=Homo sapiens OX=9606 GN=TRIM41 PE=1 SV=1	0.03	1.399	9	1	3	1	362	41.5	4.49	0	1	0	2.259	4.538	1.18	2.18	0.0434435	0.196534	86.9	174.6	38.5	95810.5	131418		102719		73652.7	82741.5		33588.7
O43488	Ubiquitin-associated domain-containing protein 2 OS=Homo sapiens OX=9606 GN=UBAC2 PE=1 SV=1	0	12.713	11	3	11	3	344	38.9	9.01	16.6	3	0	1.309	4.524	0.39	2.18	0.743095	0.175222	58.7	195.8	45.5	1.68238e+06	1.47322e+06	1.40971e+06	1.71695e+06	1.82315e+06	2.3557e+06		1.02759e+06	1.49088e+06
P30154	ATP-binding cassette sub-family B member 10, mitochondrial OS=Homo sapiens OX=9606 GN=ABCB10 PE=1 SV=2	0	34.854	12	6	25	6	738	79.1	9.85	65.42	6	0	0.984	4.493	-0.02	2.17	0.985514	0.132822	54.7	187.2	58.1	3.15632e+06	4.81099e+06	6.12667e+06	3.80933e+06	6.11196e+06	1.03645e+07	6.92515e+06		4.32431e+06
P19878	cDNA FLJ60124, highly similar to Mitochondrial dicarboxylate carrier OS=Homo sapiens OX=9606 PE=2 SV=1	0	35.508	17	7	25	7	442	48.1	9.52	52.45	7	0	0.966	4.477	-0.05	2.16	0.97093	0.134422	75	143.4	81.5	1.10147e+07	1.13885e+07	1.23888e+07	8411069	7633877	1.21754e+07	14298160	1.28604e+07	13515681
A6NFX8	Transmembrane protein 109 OS=Homo sapiens OX=9606 GN=TMEM109 PE=1 SV=1	0	8.08	5	1	9	1	243	26.2	10.48	21.68	1	0	1.157	4.466	0.21	2.16	0.831376	0.135639	52.4	202.3	45.3	14764787	15975248	15004517	21036016	20809012	23663998	13170823	10990094	15359034
M0R2B7	Transmembrane 9 superfamily member 3 OS=Homo sapiens OX=9606 GN=TM9SF3 PE=1 SV=2	0	30.17	15	7	37	7	589	67.8	7.21	62.21	7	0	1.079	4.459	0.11	2.16	0.94713	0.136291	53.9	175.2	70.9	1.20244e+07	6.25962e+06	8.14264e+06	9.79204e+06	6.91222e+06	1.11549e+07	1.17281e+07	8.07286e+06	1.12055e+07
Q9NQW7-3	Cullin-1 OS=Homo sapiens OX=9606 GN=CUL1 PE=1 SV=1	0	31.133	13	7	22	7	759	87.6	7.78	35.37	7	0	1.651	4.452	0.72	2.15	0.0915297	0.136814	76.8	155.9	67.3	6277285	6.58926e+06	7.17785e+06	4.9375e+06	4963086	5.62388e+06	6.05506e+06	6.39967e+06	3.45565e+06
Q8NFW8	Reticulocalbin-2 OS=Homo sapiens OX=9606 GN=RCN2 PE=1 SV=1	0	60.568	28	7	41	7	317	36.9	4.4	127.12	7	0	0.953	4.448	-0.07	2.15	0.968029	0.137186	31.5	244.9	23.6	10249680	8.58135e+06	7.15834e+06	2.49978e+07	2.69277e+07	2.61602e+07	7.93085e+06	6.92435e+06	4.87587e+06
Q99470	Squamous cell carcinoma antigen recognized by T-cells 3 OS=Homo sapiens OX=9606 GN=SART3 PE=1 SV=1	0	48.928	15	9	30	9	963	109.9	5.57	59.82	9	0	1.071	4.444	0.1	2.15	0.958455	0.137624	64	196.8	39.2	1.02808e+07	8.47863e+06	9.95548e+06	1.20632e+07	1.08908e+07	8.94789e+06	8.96975e+06	6.28159e+06	6.22322e+06
P57740	Band 4.1 OS=Homo sapiens OX=9606 GN=EPB41 PE=1 SV=1	0	24.372	13	6	27	6	601	67.3	6.64	48.42	6	0	1.366	4.43	0.45	2.15	0.566477	0.13876	61.5	163.1	75.5	3.56805e+06	4.2591e+06	2.15537e+06	3.59759e+06	2.41731e+06	5.54202e+06	5.06719e+06	4.17505e+06	4704778
P08648	Sorting and assembly machinery component 50 homolog OS=Homo sapiens OX=9606 GN=SAMM50 PE=1 SV=3	0	23.772	14	6	15	6	469	51.9	6.9	25.86	6	0	1.034	4.43	0.05	2.15	0.998832	0.13876	85.7	115.3	99	5.29963e+06	3.71492e+06	2.8635e+06	2.34721e+06	1.73686e+06	1.95874e+06	4.50096e+06	5.46078e+06	4075526
Q9UBV2	ER membrane protein complex subunit 6 OS=Homo sapiens OX=9606 GN=EMC6 PE=1 SV=1	0	3.566	11	1	7	1	110	12	10.07	9.09	1	0	1.007	4.355	0.01	2.12	0.99971	0.204841	48.3	203.7	48		1.1237e+06	895099	1.59958e+06	1.4988e+06	1.74855e+06		966795	1.15367e+06
P61604	Stromal cell-derived factor 2-like protein 1 OS=Homo sapiens OX=9606 GN=SDF2L1 PE=1 SV=2	0	46.691	44	5	29	5	221	23.6	7.03	75.25	5	0	1.233	4.348	0.3	2.12	0.74611	0.148089	71.9	198.5	29.6	8.94827e+06	9496164	5.87391e+06	9.39023e+06	8.86412e+06	1.03827e+07	3.80308e+06	3.85721e+06	8135540
Q92538	Leucyl-cystinyl aminopeptidase OS=Homo sapiens OX=9606 GN=LNPEP PE=1 SV=3	0	58.984	13	12	48	12	1025	117.3	5.73	95.49	12	0	1.096	4.348	0.13	2.12	0.936595	0.148089	44.9	208.4	46.6	8.80324e+06	8364206	1.00881e+07	1.47447e+07	1.63803e+07	15750254	9.43252e+06	9.91472e+06	8526744
P48960	Isoform 2 of Neutral alpha-glucosidase AB OS=Homo sapiens OX=9606 GN=GANAB	0	299.722	44	34	228	2	966	109.4	6.24	643.97	34	29	0.935	4.347	-0.1	2.12	0.972877	0.148246	49.4	195.9	54.7	1.50722e+08	164802716	163147587	2.39267e+08	2.04377e+08	253213125	1.70723e+08	2.29655e+08	1.88686e+08
Q96C86	Cytoskeleton-associated protein 4 OS=Homo sapiens OX=9606 GN=CKAP4 PE=1 SV=2	0	177.45	40	20	139	20	602	66	5.92	380.56	20	0	1.276	4.344	0.35	2.12	0.315679	0.148597	65.7	187.1	47.3	7.78791e+07	8.05185e+07	8.39915e+07	8.85082e+07	8.4414e+07	95151594	6.40245e+07	6.22206e+07	6.21794e+07
P19971	Heat shock 70 kDa protein 13 OS=Homo sapiens OX=9606 GN=HSPA13 PE=1 SV=1	0	27.687	13	5	13	5	471	51.9	5.76	30.16	5	0	0.697	4.335	-0.52	2.12	0.475387	0.149793	15.7	243.2	41.1	872458	1.10473e+06	937890	5.36632e+06	2.57439e+06	5.91701e+06	1.28092e+06	2.7721e+06	2.56066e+06
Q13951-2	Condensin complex subunit 2 OS=Homo sapiens OX=9606 GN=NCAPH PE=1 SV=1	0	38.982	11	6	27	6	730	81.5	5.06	52.61	6	0	0.773	4.319	-0.37	2.11	0.569732	0.151354	56.2	122.1	121.6	3.04776e+06	4.14224e+06	3610801	2.90115e+06	2.89972e+06	490437	6.63029e+06	9862168	8.16884e+06
C9JXA5	Mitochondrial chaperone BCS1 OS=Homo sapiens OX=9606 GN=BCS1L PE=1 SV=1	0	35.665	19	6	13	6	419	47.5	8.5	22.94	6	0	5.295	4.311	2.4	2.11	1.50648e-16	0.152027	56.9	228.9	14.2	9.81766e+06	1.14419e+07	9101703	1.50017e+07	1.18582e+07	1.67252e+07	937034	2588174	3.30246e+06
Q15363	Probable ATP-dependent RNA helicase DDX56 OS=Homo sapiens OX=9606 GN=DDX56 PE=1 SV=1	0	15.19	6	3	6	3	547	61.6	9.26	12.2	3	0	0.998	4.287	0	2.1	0.99971	0.189614	55.4	200.5	44	870139	1.53579e+06	1.54159e+06	1.35505e+06	2447810	2.09436e+06	1.61383e+06	1.14561e+06	1.28142e+06
Q13526	Protein YIPF3 OS=Homo sapiens OX=9606 GN=YIPF3 PE=1 SV=1	0.002	2.904	3	1	1	1	350	38.2	5.76	0	1	0	0.935	4.272	-0.1	2.09	0.970548	0.20135	45.2	206.5	48.3		1.31978e+06	908891	1.89177e+06			1.40479e+06	1.05482e+06
Q9GZS3	Cytochrome b-c1 complex subunit 9 OS=Homo sapiens OX=9606 GN=UQCR10 PE=1 SV=3	0	13.967	38	2	12	2	63	7.3	9.47	37.35	2	0	1.197	4.271	0.26	2.09	0.80319	0.156661	47.7	194.3	58	7.77484e+06	5.82922e+06	6464860	9745992	10126557	8806088	6506628	8.92767e+06	8.22636e+06
Q96ST3	Polyadenylate-binding protein-interacting protein 1 OS=Homo sapiens OX=9606 GN=PAIP1 PE=1 SV=1	0	9.731	6	3	8	3	479	53.5	4.81	8.47	3	0	1.601	4.253	0.68	2.09	0.395491	0.175222	63.2	160.5	76.3	1.58049e+06	1.78888e+06	1.96584e+06	1754667	1198968	2.6912e+06	2.2661e+06	2.55604e+06	1.16371e+06
O75347	Cartilage-associated protein OS=Homo sapiens OX=9606 GN=CRTAP PE=1 SV=1	0	13.879	12	6	25	6	401	46.5	5.73	31.55	6	0	1.113	4.245	0.15	2.09	0.922092	0.159464	62.3	188.3	49.4	7.63975e+06	8.07513e+06	9.91231e+06	9.59949e+06	9.05857e+06	8.66234e+06	5.33219e+06	8.51022e+06	6.98477e+06
O75995	RNA helicase OS=Homo sapiens OX=9606 GN=DHX30 PE=1 SV=1	0	15.675	4	5	8	5	1166	130.5	8.56	15.37	5	0	0.984	4.244	-0.02	2.09	0.974468	0.159464	48	193	59	1.79182e+06		2531623	3.16366e+06	3.60164e+06	3.25836e+06	1103905	3.36071e+06	2.77465e+06
Q9BWF3	Golgi integral membrane protein 4 OS=Homo sapiens OX=9606 GN=GOLIM4 PE=1 SV=1	0	16.998	6	3	14	3	696	81.8	4.77	31.76	3	0	1.42	4.243	0.51	2.09	0.662569	0.225601	45.6	220.6	33.8	651529	513209	560320	1.00317e+06	949865	1.27029e+06	417739	343596	492671
Q96EP5	Acyl-coenzyme A thioesterase 13 OS=Homo sapiens OX=9606 GN=ACOT13 PE=1 SV=1	0	34.133	38	4	27	4	140	15	9.14	74	4	0	1.299	4.237	0.38	2.08	0.393326	0.160277	104.8	111	84.2	2.20298e+07	2.34873e+07	2.47768e+07	9.07854e+06	9.4593e+06	9.74934e+06	2.41875e+07	2.02824e+07	1.9269e+07
P34896	Dolichyl-diphosphooligosaccharide--protein glycosyltransferase subunit 2 OS=Homo sapiens OX=9606 GN=RPN2 PE=1 SV=3	0	269.918	50	22	142	22	631	69.2	5.69	538.68	22	0	1.138	4.234	0.19	2.08	0.708008	0.16074	109	151	40	6.76257e+08	264585560	7.61703e+08	3.37325e+08	3.41971e+08	4.01852e+08	7.00928e+08	2.62375e+08	236224524
O14744	Double-strand break repair protein MRE11 OS=Homo sapiens OX=9606 GN=MRE11 PE=1 SV=3	0	10.078	4	3	6	3	708	80.5	5.9	5.31	3	0	0.992	4.224	-0.01	2.08	0.988449	0.184369	71.2	188	40.8	2.617e+06	1995737		2.80501e+06	1.99867e+06	2346716	2.58248e+06	1.13539e+06	1.42066e+06
I3L0A0	ATPase family AAA domain-containing protein 3B OS=Homo sapiens OX=9606 GN=ATAD3B PE=1 SV=1	0	62.148	22	12	58	1	648	72.5	9.2	130.56	12	0	2.732	4.221	1.45	2.08	0.0016929	0.215109	111.3	147.9	40.7		2.3531e+06		1208235	1.60596e+06	1.19679e+06		587109	1.48277e+06
Q9UBQ7	Leukocyte-associated immunoglobulin-like receptor 1 OS=Homo sapiens OX=9606 GN=LAIR1 PE=1 SV=1	0	7.234	8	2	6	2	276	30.3	5.64	7.41	2	0	0.01	4.216	-6.64	2.08	1.50648e-16	0.213082		242.5	57.5				2.12494e+06	1.62838e+06	1.8536e+06	1.18274e+06	1.19994e+06
P51553	Isoform 2 of Lysosome membrane protein 2 OS=Homo sapiens OX=9606 GN=SCARB2	0	25.503	15	5	15	5	335	37.7	5.14	27.57	5	0	1.332	4.189	0.41	2.07	0.655425	0.166281	40.3	227.7	32.1	3.73762e+06	5457601	3.67538e+06	8.02853e+06	7.89659e+06	5.88637e+06	3.81615e+06	3.14795e+06	1.70019e+06
Q9Y547	Histidine triad nucleotide-binding protein 2, mitochondrial OS=Homo sapiens OX=9606 GN=HINT2 PE=1 SV=1	0	26.555	31	3	12	3	163	17.2	9.16	31.06	3	0	0.839	4.186	-0.25	2.07	0.77376	0.166481	45.6	173.8	80.6	2.99471e+06	1.28812e+06		5675937	2752098	2.00513e+06	3.83185e+06	3.02586e+06	3.75602e+06
P51798	Golgi apparatus protein 1 OS=Homo sapiens OX=9606 GN=GLG1 PE=1 SV=2	0	29.687	6	6	22	6	1179	134.5	6.9	49.16	6	0	1.351	4.181	0.43	2.06	0.705853	0.167121	39.3	220.9	39.8	2.00777e+06	2.58324e+06	2.17682e+06	5.76335e+06	4.34536e+06	4594946	2216429	3.94681e+06	2.2367e+06
Q8TD55	Erlin-2 OS=Homo sapiens OX=9606 GN=ERLIN2 PE=1 SV=1	0	59.439	35	10	58	8	339	37.8	5.62	153.7	10	0	1.125	4.171	0.17	2.06	0.835871	0.168467	77.9	155.9	66.2	1.88303e+07	1.8012e+07	1.63536e+07	1.39361e+07	1.28063e+07	1.57799e+07	1.88747e+07	1.64659e+07	1.40116e+07
Q9Y383	Transmembrane emp24 domain-containing protein 4 OS=Homo sapiens OX=9606 GN=TMED4 PE=1 SV=1	0	52.516	38	8	32	7	227	25.9	8.28	71.26	8	0	1.061	4.17	0.09	2.06	0.962983	0.168569	66.6	165.9	67.5	1.16777e+07	9698112	9.7107e+06	9.16739e+06	8.96895e+06	9.65722e+06	1.23188e+07	1.05664e+07	1.05376e+07
O43598	DnaJ homolog subfamily C member 11 OS=Homo sapiens OX=9606 GN=DNAJC11 PE=1 SV=2	0	36.726	16	7	17	7	559	63.2	8.4	37.57	7	0	1.006	4.154	0.01	2.05	0.99971	0.170526	71	117.8	111.1	8.02616e+06	4.23714e+06	4.69911e+06	5.97375e+06	2.77111e+06	2.43153e+06	7.38614e+06	7991491	7.52864e+06
O95466-2	Transmembrane emp24 domain-containing protein 5 OS=Homo sapiens OX=9606 GN=TMED5 PE=1 SV=1	0	11.401	8	2	12	2	229	26	4.84	28.93	2	0	1.438	4.143	0.52	2.05	0.310134	0.172088	70.1	164.6	65.3	8.44273e+06	9.8287e+06	8.15907e+06	7853955	6402221	7648027	8116989	8771645	6.90324e+06
P61006	DnaJ homolog subfamily C member 3 OS=Homo sapiens OX=9606 GN=DNAJC3 PE=1 SV=1	0	70.736	28	11	65	11	504	57.5	6.15	133.46	11	0	1.271	4.134	0.35	2.05	0.403836	0.173227	65.8	190.2	44	3.59741e+07	3.48845e+07	40006583	3.95129e+07	3.89476e+07	3.94581e+07	1.88309e+07	2.54124e+07	3.50436e+07
P40222	Calcium-binding mitochondrial carrier protein SCaMC-1 OS=Homo sapiens OX=9606 GN=SLC25A24 PE=1 SV=2	0	68.878	30	10	38	10	477	53.3	6.33	96.47	10	0	1.025	4.133	0.04	2.05	0.970495	0.173258	87.6	144.9	67.4	2.34278e+07	3.24368e+07	3.54656e+07	2.07238e+07	1.95904e+07	2.28148e+07	2.6177e+07	3.19756e+07	22045294
P52294	Mitochondrial import inner membrane translocase subunit TIM14 OS=Homo sapiens OX=9606 GN=DNAJC19 PE=1 SV=3	0	7.21	12	1	8	1	116	12.5	10.1	23.44	1	0	1.292	4.117	0.37	2.04	0.79206	0.200393	60.4	192.8	46.8	2.39058e+06		1.53935e+06	1.9711e+06	2.20386e+06	2.45302e+06		1.50816e+06	1.61719e+06
Q15819	Pre-B-cell leukemia transcription factor-interacting protein 1 OS=Homo sapiens OX=9606 GN=PBXIP1 PE=1 SV=1	0	65.611	22	13	51	13	731	80.6	5.33	97.23	13	0	1.28	4.116	0.36	2.04	0.465017	0.17495	61	188	51	1.76254e+07	1.82917e+07	1.61114e+07	2.06448e+07	1.96623e+07	2.35303e+07	1.52717e+07	15583486	1.27577e+07
Q9P035	Torsin-1B OS=Homo sapiens OX=9606 GN=TOR1B PE=1 SV=2	0	22.761	15	4	13	4	336	38	8.54	20.35	4	0	0.983	4.098	-0.03	2.04	0.972877	0.175222	75	154.1	70.9	3.22571e+06	2.40531e+06	3.71304e+06	2.51706e+06	4.59295e+06	2.52032e+06	3142023	1.4041e+06	3.61341e+06
O75439	Glutamine amidotransferase-like class 1 domain-containing protein 3B, mitochondrial OS=Homo sapiens OX=9606 GN=GATD3B PE=1 SV=1	0	55.062	34	6	34	6	268	28.1	8.27	115.78	6	0	1.328	4.094	0.41	2.03	0.326046	0.175222	58.1	206	35.9	2.34656e+07	2.28567e+07	2.57535e+07	2.89373e+07	3.03633e+07	3.33999e+07	1.04961e+07	1.53235e+07	1.87936e+07
Q9NS69	Ras-related GTP-binding protein A OS=Homo sapiens OX=9606 GN=RRAGA PE=1 SV=1	0	28.675	15	4	7	1	313	36.5	7.72	17.53	4	0	1.474	4.088	0.56	2.03	0.369379	0.175993	67.4	186.9	45.7	4.54115e+06		3.88254e+06	4368354	4.12264e+06	5.18236e+06		2973418
O95793	Bifunctional coenzyme A synthase OS=Homo sapiens OX=9606 GN=COASY PE=1 SV=4	0	11.421	5	2	16	2	564	62.3	6.99	34.23	2	0	1.498	4.086	0.58	2.03	0.52588	0.241727	127.7	103.9	68.4	2.19448e+06	1927449	2.30526e+06	590157	651778	1.31551e+06	875113	1.24189e+06	1.86843e+06
P62244	Endonuclease domain-containing 1 protein OS=Homo sapiens OX=9606 GN=ENDOD1 PE=1 SV=2	0	9.701	5	2	3	2	500	55	5.71	4.22	2	0	1.229	4.083	0.3	2.03	0.838339	0.176765	58.5	190.1	51.4	3.14371e+06	3.64086e+06	3098435	4.60262e+06	1.87883e+06	3935345	2848548	3.46602e+06	1.53089e+06
P42285	Nucleoporin SEH1 OS=Homo sapiens OX=9606 GN=SEH1L PE=1 SV=3	0	26.312	18	4	14	4	360	39.6	8.09	18.12	4	0	1.844	4.046	0.88	2.02	0.0420291	0.245756	176.4	99.6	24	9.63897e+06	1.71484e+06	6.40875e+06	1.27383e+06	2900054	1.35829e+06	3.61533e+06	837011	912371
O43172	Anoctamin-10 OS=Homo sapiens OX=9606 GN=ANO10 PE=1 SV=2	0	20.604	6	3	10	3	660	76.3	7.4	17.58	3	0	0.889	4.044	-0.17	2.02	0.942185	0.190335	23.2	250.7	26.1		780797	993800	2.93736e+06	3.45446e+06	3.66031e+06			1.05898e+06
P36543	Protoporphyrinogen oxidase (Fragment) OS=Homo sapiens OX=9606 GN=PPOX PE=1 SV=1	0	4.727	8	2	3	2	379	40.3	7.5	0	2	0	0.907	4.034	-0.14	2.01	0.921677	0.182675	45.8	203.7	50.5	2.30091e+06	1.91113e+06	1.40244e+06	3.28526e+06	2927769	4.12261e+06	2.43993e+06	2.26645e+06	2.27185e+06
P52788	Acetyl-coenzyme A transporter 1 OS=Homo sapiens OX=9606 GN=SLC33A1 PE=1 SV=1	0	6.568	4	2	9	2	549	60.9	7.33	7.86	2	0	1.266	4.023	0.34	2.01	0.836512	0.230889	31.8	239.2	29	2.0836e+06	796631	873593	2.85484e+06	1.96861e+06	2.46601e+06	1.91643e+06	583778	834080
P39019	Nurim OS=Homo sapiens OX=9606 GN=NRM PE=1 SV=1	0	13.927	17	4	19	4	262	29.4	8.63	37.63	4	0	1.055	4.012	0.08	2	0.994484	0.186018	82.7	148.7	68.6	3.44615e+06	3.97155e+06	3.25812e+06	2.35477e+06	1.84111e+06	3.88129e+06	2950235	3.52426e+06	2925238
Q14151	Mitochondrial proton/calcium exchanger protein OS=Homo sapiens OX=9606 GN=LETM1 PE=1 SV=1	0	131.65	30	19	108	19	739	83.3	6.7	311.32	19	0	1.217	4.01	0.28	2	0.522492	0.186232	71.1	180.1	48.9	4.79157e+07	4.58057e+07	4.3915e+07	4.84917e+07	4.2414e+07	4.54869e+07	3.30609e+07	3.36372e+07	3.94472e+07
Q99733	Casein kinase II subunit alpha' OS=Homo sapiens OX=9606 GN=CSNK2A2 PE=1 SV=2	0	36.788	38	8	30	8	299	35.4	7.21	45.4	8	0	1.151	4	0.2	2	0.913645	0.187649	88.6	115.5	95.9	3.72242e+06	2.55262e+06	3.78877e+06	1.82877e+06	1.79018e+06	1.79585e+06	5.12152e+06	4.22333e+06	4.25202e+06
P10155	C-terminal-binding protein 1 OS=Homo sapiens OX=9606 GN=CTBP1 PE=1 SV=2	0	50.503	25	8	36	7	440	47.5	6.77	75.06	8	1	1.047	4	0.07	2	0.956519	0.187649	106.1	94.7	99.2	20309316	21702135	2.43365e+07	7.48955e+06	1.52557e+07	7.21021e+06	2.12879e+07	2.02128e+07	2.222e+07
B3KS98	Ras-related protein Rab-7L1 OS=Homo sapiens OX=9606 GN=RAB29 PE=1 SV=1	0	12.826	16	3	12	2	203	23.1	7.18	21.73	3	0	1.025	3.978	0.04	1.99	0.999631	0.229887	80.8	167.6	51.6	1.11849e+06	2.51479e+06	2486294	1.90825e+06	1.82095e+06	2.39117e+06	1.59693e+06	820222	2579906
P29372	Protein phosphatase 1 regulatory subunit 7 OS=Homo sapiens OX=9606 GN=PPP1R7 PE=1 SV=1	0	41.386	26	7	15	7	360	41.5	4.91	32.98	7	0	1.71	3.974	0.77	1.99	0.126894	0.191093	71.7	194.5	33.8	3.23981e+06	4700345	4.59563e+06	3.55093e+06	4429344	4865295	2.17513e+06	2.13277e+06	2487600
O95336	Protein disulfide-isomerase OS=Homo sapiens OX=9606 GN=P4HB PE=4 SV=1	0	332.49	64	35	371	35	542	61	5.01	1060.62	35	0	1.338	3.969	0.42	1.99	0.181755	0.191705	69.4	182.1	48.4	2.58191e+09	2.54944e+09	2.69884e+09	2.55876e+09	2.58721e+09	2.62048e+09	1.86506e+09	1.90744e+09	2.06925e+09
O43252	ER degradation-enhancing alpha-mannosidase-like protein 3 (Fragment) OS=Homo sapiens OX=9606 GN=EDEM3 PE=1 SV=1	0.001	3.353	3	1	2	1	380	41.8	4.51	1.77	1	0	0.01	3.967	-6.64	1.99	1.50648e-16	0.257987		239.6	60.4				1.41654e+06	1.58054e+06	1.35566e+06		993597
A0A0D9SEN1	Cytochrome b-c1 complex subunit 2, mitochondrial OS=Homo sapiens OX=9606 GN=UQCRC2 PE=1 SV=3	0	152.682	54	14	83	14	453	48.4	8.63	249.51	14	0	1.202	3.933	0.27	1.98	0.51963	0.197055	60.9	189.6	49.5	6.4436e+07	6.86571e+07	5.8462e+07	7.57324e+07	7.31866e+07	8.02726e+07	5.25572e+07	5.54035e+07	5.80383e+07
O15511	Nuclear pore complex protein Nup153 OS=Homo sapiens OX=9606 GN=NUP153 PE=1 SV=2	0	58.639	9	9	19	9	1475	153.8	8.73	40.87	9	0	1.002	3.931	0	1.97	0.99971	0.197322	97.5	83.1	119.4	5.67935e+06	3.21715e+06	5.35458e+06	1.48543e+06	1.68977e+06	1.71316e+06	7933539	6.00578e+06	6.85555e+06
O75494	Endoplasmic reticulum chaperone BiP OS=Homo sapiens OX=9606 GN=HSPA5 PE=1 SV=2	0	351.908	62	35	381	33	654	72.3	5.16	1054.38	35	2	1.192	3.926	0.25	1.97	0.545999	0.197905	62.7	181.1	56.2	1.43772e+09	1.42905e+09	1.52828e+09	1.5505e+09	1.53605e+09	1.61861e+09	1.39741e+09	1.32783e+09	1.40062e+09
Q9NT62	Microsomal glutathione S-transferase 3 OS=Homo sapiens OX=9606 GN=MGST3 PE=1 SV=1	0	60.605	34	5	36	5	152	16.5	9.38	102	5	0	1.29	3.922	0.37	1.97	0.391092	0.198599	72	134.5	93.6	1.95787e+07	2.30771e+07	2.02107e+07	1.36371e+07	1.34251e+07	1.57709e+07	2.63985e+07	3.42276e+07	2.65646e+07
Q9BPX3	Squalene synthase OS=Homo sapiens OX=9606 GN=FDFT1 PE=1 SV=1	0	68.299	31	10	62	10	417	48.1	6.54	139.19	10	0	1.244	3.917	0.31	1.97	0.517386	0.19916	86.1	162.2	51.7	2.40658e+07	2.88625e+07	7.54228e+07	39079207	2.01851e+07	19269861	7.50174e+07	1.86471e+07	1.47183e+07
E7EUI6	V-type proton ATPase 16 kDa proteolipid subunit OS=Homo sapiens OX=9606 GN=ATP6V0C PE=1 SV=1	0.024	1.535	12	1	1	1	155	15.7	8.44	0	1	0	1.163	3.911	0.22	1.97	0.915893	0.255336	56.8	193.7	49.5	1408679	1.75325e+06	1.30863e+06	1826331			1.13039e+06	1.29954e+06	1.40028e+06
Q8TAQ2	Calnexin OS=Homo sapiens OX=9606 GN=CANX PE=1 SV=2	0	207.901	46	25	165	25	592	67.5	4.6	405.53	25	0	0.936	3.908	-0.09	1.97	0.972877	0.200627	61.2	177.2	61.7	2.68096e+08	2.42972e+08	2.79552e+08	2.89625e+08	2.84834e+08	2.99439e+08	2.81454e+08	2.79976e+08	290321989
Q9GZT3	Parathymosin OS=Homo sapiens OX=9606 GN=PTMS PE=1 SV=1	0	4.491	11	1	1	1	104	12.1	11	1.87	1	0	0.698	3.895	-0.52	1.96	0.190207	0.202588	37.5	207.4	55.1	16847286	15420525	15833934	32919484	31428764	43692584	24881384	23377902	24696356
O00505	VIP36-like protein OS=Homo sapiens OX=9606 GN=LMAN2L PE=1 SV=1	0	20.926	14	4	14	4	348	39.7	8.38	32.7	4	0	1.25	3.869	0.32	1.95	0.825896	0.206861	43.7	238.5	17.8	1.35235e+06	4.52048e+06	2.08937e+06	3.49663e+06	5.79296e+06	4.28065e+06		698205	1.12026e+06
P25325	Beta-glucuronidase OS=Homo sapiens OX=9606 GN=GUSB PE=1 SV=2	0	33.054	15	5	17	5	651	74.7	7.02	33.46	5	0	3.5	3.862	1.81	1.95	4.95812e-09	0.207523	59.6	206.6	33.8	8308097	6.17597e+06	1.18685e+07	7.67918e+06	1.06709e+07	1.11017e+07	4.86691e+06	1.73275e+06	7.21701e+06
P49756	ATPase H(+)-transporting lysosomal accessory protein 2 (Fragment) OS=Homo sapiens OX=9606 GN=ATP6AP2 PE=1 SV=1	0	11.717	13	3	13	3	294	33	6.07	21.63	3	0	1.056	3.861	0.08	1.95	0.994484	0.207523	59	193.5	47.5	2.97443e+06	4.90459e+06	2.49523e+06	1.87078e+06	5.0523e+06	3.75803e+06	2.6543e+06	2.53265e+06	2.51444e+06
O60256	CD48 antigen OS=Homo sapiens OX=9606 GN=CD48 PE=1 SV=2	0	6.004	8	2	8	2	243	27.7	8.07	5.32	2	0	1.236	3.856	0.31	1.95	0.75763	0.208267	81.1	154.8	64	5522345	5.14024e+06	5.72085e+06			4.06209e+06	5260012	4.60768e+06	3652281
Q15435	Ras-related protein R-Ras OS=Homo sapiens OX=9606 GN=RRAS PE=1 SV=1	0	31.338	33	5	20	5	218	23.5	6.93	41.18	5	0	0.989	3.85	-0.02	1.94	0.988449	0.209252	41.4	186	72.6	1.7966e+07	2.94279e+06	2.49607e+06	9.03876e+06	2.12053e+06	5.1794e+06	2183281	5.54535e+06	6974561
P09110	Dolichyl-diphosphooligosaccharide--protein glycosyltransferase 48 kDa subunit OS=Homo sapiens OX=9606 GN=DDOST PE=1 SV=4	0	155.223	57	15	104	15	456	50.8	6.55	294.34	15	0	1.078	3.846	0.11	1.94	0.858363	0.209759	67.1	173.6	59.3	1.81041e+08	183892864	1.54535e+08	192567471	165261088	180544840	1.56571e+08	169047385	1.78759e+08
O60884	Dolichyl-diphosphooligosaccharide--protein glycosyltransferase subunit STT3B OS=Homo sapiens OX=9606 GN=STT3B PE=1 SV=1	0	36.281	11	8	42	8	826	93.6	8.91	72.25	8	0	1.198	3.84	0.26	1.94	0.643518	0.210902	65.1	179	55.9	2.39067e+07	2.20184e+07	2.43377e+07	2.56778e+07	2.37981e+07	2.18115e+07	18559690	2.2449e+07	2.18494e+07
Q9Y4H2	Short/branched chain specific acyl-CoA dehydrogenase, mitochondrial OS=Homo sapiens OX=9606 GN=ACADSB PE=1 SV=1	0	22.275	11	3	7	3	432	47.5	6.99	11.82	3	0	1.084	3.838	0.12	1.94	0.972877	0.294223	54.9	194.4	50.7	538137	673353	612744	1.1454e+06	504830	814574		582199
Q5K651	Endoplasmic reticulum resident protein 29 OS=Homo sapiens OX=9606 GN=ERP29 PE=1 SV=4	0	55.163	48	9	75	9	261	29	7.31	179.07	9	0	0.853	3.838	-0.23	1.94	0.807155	0.211225	70.6	150	79.3	5.12606e+07	5.3308e+07	6.58541e+07	38018547	4.37032e+07	44372488	6.2804e+07	61470224	6.66773e+07
P35250	Golgi-resident adenosine 3',5'-bisphosphate 3'-phosphatase OS=Homo sapiens OX=9606 GN=BPNT2 PE=1 SV=1	0	3.965	5	2	4	2	359	38.7	6.86	6.22	2	0	0.01	3.819	-6.64	1.93	1.50648e-16	0.294223		237.8	62.2				1032234	1.29638e+06	879857	687958	802237
H0YNE9	Voltage-dependent anion-selective channel protein 1 OS=Homo sapiens OX=9606 GN=VDAC1 PE=1 SV=2	0	162.034	65	14	123	13	283	30.8	8.54	409.06	14	1	1.041	3.815	0.06	1.93	0.936595	0.214718	74.4	145.2	80.5	1.56428e+08	1.4556e+08	1.33731e+08	104693301	1.05464e+08	1.1522e+08	182055761	1.57767e+08	1.72017e+08
O15042	Membrane-associated progesterone receptor component 1 OS=Homo sapiens OX=9606 GN=PGRMC1 PE=1 SV=3	0	49.043	45	7	47	6	195	21.7	4.7	121.17	7	0	0.906	3.811	-0.14	1.93	0.922532	0.215226	74.9	150.9	74.2	2.45977e+07	2.22632e+07	25355569	18826629	1.73681e+07	19121786	2.89992e+07	2.52542e+07	26149330
A0A087WY31	Cleft lip and palate transmembrane protein 1 OS=Homo sapiens OX=9606 GN=CLPTM1 PE=1 SV=1	0	58.186	14	7	39	7	669	76	6.3	110.4	7	0	1.131	3.805	0.18	1.93	0.896602	0.216289	61.7	176.3	62	8.05003e+06	8.23663e+06	7961936	8.74494e+06	8636865	7.11976e+06	9.13421e+06	2.97419e+06	8.6866e+06
Q5JTZ9	Sodium/potassium-transporting ATPase subunit beta-3 OS=Homo sapiens OX=9606 GN=ATP1B3 PE=1 SV=1	0	40.756	25	5	29	5	279	31.5	8.35	79.27	5	0	0.918	3.795	-0.12	1.92	0.946682	0.218011	74.8	140.4	84.8	2.62414e+07	23233508	2.45813e+07	17088130	1.54305e+07	1.79575e+07	2.80318e+07	2.85496e+07	32739267
O43815	Cation-independent mannose-6-phosphate receptor OS=Homo sapiens OX=9606 GN=IGF2R PE=1 SV=3	0	121.103	10	20	80	20	2491	274.2	5.94	174.45	20	0	1.411	3.768	0.5	1.91	0.200134	0.222614	50.7	213.3	36	23139539	1.96029e+07	2.07585e+07	3.23136e+07	3.36873e+07	2.94563e+07	1.66752e+07	1.51759e+07	9588450
Q02818	Cytochrome c oxidase subunit 5B, mitochondrial OS=Homo sapiens OX=9606 GN=COX5B PE=1 SV=2	0	15.185	24	3	30	3	129	13.7	8.81	34.25	3	0	1.121	3.765	0.16	1.91	0.839425	0.22316	71.9	161.8	66.2	19736410	1.97858e+07	22062339	1.88469e+07	1.65176e+07	1.59483e+07	1.90992e+07	1.88871e+07	2.18812e+07
P30837	Bifunctional polynucleotide phosphatase/kinase OS=Homo sapiens OX=9606 GN=PNKP PE=1 SV=1	0.005	2.359	2	1	1	1	521	57	8.46	1.81	1	0	1.386	3.743	0.47	1.9	0.662653	0.297554	66	184.7	49.3	885384	1.28194e+06	1.57418e+06	954958	1.36376e+06	1.40626e+06	504667	1.03055e+06	1.18806e+06
A0A087WUC6	Aspartate aminotransferase, mitochondrial OS=Homo sapiens OX=9606 GN=GOT2 PE=1 SV=3	0	87.679	37	16	83	16	430	47.5	9.01	212.39	16	0	1.185	3.737	0.24	1.9	0.569702	0.228187	78.8	144.8	76.5	61790548	8.02732e+07	8.31014e+07	5.65139e+07	5.74103e+07	5.72724e+07	81047884	8.86944e+07	77853588
P54709	Prohibitin OS=Homo sapiens OX=9606 GN=PHB PE=1 SV=1	0	118.859	61	14	114	14	272	29.8	5.76	326.06	14	0	1.217	3.734	0.28	1.9	0.469186	0.22857	54.5	199.4	46.1	1.51343e+08	1.31438e+08	1.70026e+08	2.16582e+08	202220458	1.91658e+08	1.30817e+08	135522801	1.4868e+08
Q15052	Immediate early response 3-interacting protein 1 OS=Homo sapiens OX=9606 GN=IER3IP1 PE=1 SV=1	0	16.138	29	1	4	1	69	7.6	9.72	10.04	1	0	1.068	3.734	0.09	1.9	0.973208	0.22857	54.6	194.3	51.1	3.49894e+06		5319072	5.76289e+06	4.99446e+06	5.91349e+06	4214464		4.18178e+06
O75923	BTB/POZ domain-containing protein 6 OS=Homo sapiens OX=9606 GN=BTBD6 PE=1 SV=3	0.008	2.031	1	1	2	1	485	53.4	6.21	3.99	1	0	0.01	3.732	-6.64	1.9	1.50648e-16	0.313179		236.6	63.4				893919	604208	768322		564837
P62829	WASH complex subunit 4 OS=Homo sapiens OX=9606 GN=WASHC4 PE=1 SV=2	0	3.961	1	1	4	1	1173	136.3	7.44	10.14	1	0	1.438	3.731	0.52	1.9	0.609557	0.248221	67.9	178.6	53.5	2.19767e+06	2524263	2.2698e+06	1.76764e+06	2430350	2.24165e+06	1.84102e+06	1.18327e+06	1.87214e+06
P51159	NADH dehydrogenase [ubiquinone] 1 beta subcomplex subunit 3 OS=Homo sapiens OX=9606 GN=NDUFB3 PE=1 SV=3	0.002	2.963	11	1	3	1	98	11.4	9.2	5.5	1	0	1.193	3.73	0.25	1.9	0.881261	0.297857	60.4	188.9	50.7	1.43808e+06	1057764	1.47401e+06	1.70617e+06	1.41231e+06	1.8647e+06	1.24203e+06
Q9NQG5	Liver carboxylesterase 1 OS=Homo sapiens OX=9606 GN=CES1 PE=1 SV=2	0	306.384	71	31	255	31	567	62.5	6.6	687.28	31	0	1.145	3.721	0.19	1.9	0.689317	0.230924	65.1	171.8	63.1	9.03243e+08	8.74939e+08	9.15416e+08	9.61047e+08	8.43507e+08	906534624	8.7691e+08	9.30324e+08	9.27931e+08
P20020	Lymphocyte function-associated antigen 3 OS=Homo sapiens OX=9606 GN=CD58 PE=1 SV=1	0	6.444	4	1	6	1	250	28.1	6.76	15.43	1	0	1.373	3.699	0.46	1.89	0.672161	0.310357	60.2	188.8	51	1.14189e+06	1859585	1.31355e+06	986525	1845828	1.54669e+06	1.11919e+06	879160	1.33831e+06
A0A0G2JH37	Ras-related protein Rab-37 OS=Homo sapiens OX=9606 GN=RAB37 PE=1 SV=1	0	6.803	13	2	4	1	196	22.1	7.27	4.48	2	0	1.005	3.688	0.01	1.88	0.99971	0.30487	52.9	194.4	52.7	1.30968e+06		1.22022e+06	1500830	1.67152e+06	1.80577e+06	1.28103e+06	1.03931e+06	1.54427e+06
A0A1B0GUE3	Meiosis-specific coiled-coil domain-containing protein MEIOC OS=Homo sapiens OX=9606 GN=MEIOC PE=2 SV=3	0.036	1.352	1	1	1	1	952	107.5	7.12	0	1	0	1.07	3.687	0.1	1.88	0.985514	0.237354	68.1	181.9	50	3610454	3.34191e+06	2.55786e+06	4801580	3.19552e+06	3.49938e+06	3482010	2511165	2.68021e+06
A0A087WTB8	Ras-related protein Rab-35 (Fragment) OS=Homo sapiens OX=9606 GN=RAB35 PE=1 SV=1	0	29.352	30	4	16	2	185	21.2	8.31	38.02	4	0	2.197	3.674	1.14	1.88	4.76339e-06	0.239606	95.9	160.4	43.7	47092280	5.04165e+07	43393835	29930454	24453212	31798198	25823085	17518496	2.30252e+07
Q96KR1	Prolyl 3-hydroxylase 1 OS=Homo sapiens OX=9606 GN=P3H1 PE=1 SV=2	0	82.245	24	13	60	13	736	83.3	5.14	131.55	13	0	1.22	3.673	0.29	1.88	0.592874	0.239832	54.7	182.5	62.8	21293007	1.79397e+07	2.05229e+07	2.53507e+07	2.53384e+07	25435407	2.33179e+07	2.44164e+07	24642186
Q9GZR7	ER membrane protein complex subunit 4 (Fragment) OS=Homo sapiens OX=9606 GN=EMC4 PE=1 SV=1	0	6.11	10	1	8	1	125	13.9	9.35	16.24	1	0	1.294	3.667	0.37	1.87	0.765639	0.314573	65.1	184.5	50.3	1.71018e+06	1.43685e+06	1.31534e+06	1.57268e+06	1.50736e+06	1.67364e+06	1.35209e+06	1.19354e+06	1191893
Q13501	Transmembrane protein 165 OS=Homo sapiens OX=9606 GN=TMEM165 PE=1 SV=1	0	35.451	19	3	19	3	324	34.9	7.02	74.8	3	0	1.066	3.663	0.09	1.87	0.975235	0.24164	60.9	182.1	57.1	4204081	4312698	2.6915e+06	6752354	4.59089e+06	4172610	4.0673e+06	5130376	1.31839e+06
C9J3L8	Probable bifunctional dTTP/UTP pyrophosphatase/methyltransferase protein OS=Homo sapiens OX=9606 GN=ASMTL PE=1 SV=3	0	19.854	7	4	15	4	621	68.8	6.07	41.09	4	0	1.705	3.655	0.77	1.87	0.334274	0.328494	75.6	178.8	45.6	1.06974e+06	774769	805176	707640	598557	771340	474404	578964	510671
P16401	5-formyltetrahydrofolate cyclo-ligase OS=Homo sapiens OX=9606 GN=MTHFS PE=1 SV=1	0.002	2.814	4	1	4	1	232	26.1	8.66	6.32	1	0	1.106	3.653	0.15	1.87	0.961548	0.313179	60.4	185.1	54.6	1.17975e+06	995338		1.52143e+06	1.22261e+06	1252797		847674	1.3064e+06
Q13884	Cytochrome c1, heme protein, mitochondrial OS=Homo sapiens OX=9606 GN=CYC1 PE=1 SV=3	0	52.613	25	5	36	5	325	35.4	9	117.62	5	0	1.047	3.653	0.07	1.87	0.974064	0.24334	61.9	174.9	63.1	1.04459e+07	13473121	1.24391e+07	1.38529e+07	1.24927e+07	12327846	1.16156e+07	14529939	1.32665e+07
O15160	Actin-depolymerizing factor OS=Homo sapiens OX=9606 GN=GSN PE=1 SV=1	0	116.875	28	14	75	14	767	84.7	5.83	189	14	0	1.619	3.63	0.7	1.86	0.00656002	0.246934	105.6	130.6	63.8	6.46224e+07	6.0287e+07	5.33728e+07	2.87996e+07	2.66483e+07	3.06696e+07	3.35002e+07	39128207	42530706
Q04323	Synapse-associated protein 1 OS=Homo sapiens OX=9606 GN=SYAP1 PE=1 SV=1	0	13.79	9	2	10	2	352	39.9	4.53	18.64	2	0	1.483	3.626	0.57	1.86	0.52766	0.265897	55	185.2	59.8	1.16611e+06	3156879	1.73591e+06	1.73498e+06	2.49841e+06	2194498	1.89685e+06	1331533	2.64503e+06
E9PGM4	Mitogen-activated protein kinase kinase kinase kinase 4 OS=Homo sapiens OX=9606 GN=MAP4K4 PE=1 SV=1	0	17.26	4	3	12	3	1154	132.1	7.53	28.26	3	0	1.133	3.592	0.18	1.84	0.958158	0.332342	28.8	245	26.1	433606	384108	1.84704e+06	1.58594e+06	1186799		346478	415425	1.59884e+06
Q71UI9	Ras-related protein Rab-21 OS=Homo sapiens OX=9606 GN=RAB21 PE=1 SV=3	0	31.611	25	4	29	4	225	24.3	7.94	85.81	4	0	1.251	3.589	0.32	1.84	0.624402	0.254815	94.3	158.1	47.6	1.94871e+07	1.64116e+07	8.9166e+06	10635385	7614025	12092676	8.59782e+06	8.90405e+06	1.01317e+07
Q13951	Metaxin-1 OS=Homo sapiens OX=9606 GN=MTX1 PE=1 SV=3	0	23.523	12	4	17	4	466	51.4	9.79	40.63	4	0	1.163	3.57	0.22	1.84	0.922092	0.28388	43.4	220.8	35.8	2.91034e+06	1.38402e+06	1.00762e+06	2.71687e+06	2.28924e+06	3.40161e+06	1.19611e+06	1.66047e+06	724497
Q15392	ER membrane protein complex subunit 8 (Fragment) OS=Homo sapiens OX=9606 GN=EMC8 PE=1 SV=1	0	28.092	43	3	16	3	100	11.7	5.08	30.09	3	0	1.021	3.568	0.03	1.83	0.99971	0.258731	39.1	238.4	22.5	3.1816e+06	1.51526e+06	3.5226e+06	7.36918e+06	7.0972e+06	4.24415e+06	1.88876e+06	1.52377e+06	3.19197e+06
Q9BV40	Selenoprotein F OS=Homo sapiens OX=9606 GN=SELENOF PE=1 SV=1	0	15.739	23	3	13	3	164	17.9	5.03	19.48	3	0	1.079	3.556	0.11	1.83	0.985199	0.26095	57.7	189.6	52.7	2.43838e+06		2273417	3.03498e+06		2.81389e+06	2048282	2.24493e+06	2.64527e+06
C9JRZ6	Mitochondrial import receptor subunit TOM20 homolog OS=Homo sapiens OX=9606 GN=TOMM20 PE=1 SV=1	0	11.157	14	1	9	1	145	16.3	8.6	38.92	1	0	1.24	3.553	0.31	1.83	0.751805	0.261576	64.2	184	51.8		5918023	5411101	5.90261e+06		6462258	4.68589e+06
Q9H9A6	ATP synthase subunit delta, mitochondrial OS=Homo sapiens OX=9606 GN=ATP5F1D PE=1 SV=2	0	28.383	35	3	27	3	168	17.5	5.49	82.38	3	0	1.333	3.549	0.41	1.83	0.196413	0.262327	62.3	187.1	50.6	64773530	55202838	60483272	67246687	60409693	72045009	4.94206e+07	44480806	52192907
K7ERE3	Transcription factor A, mitochondrial OS=Homo sapiens OX=9606 GN=TFAM PE=1 SV=1	0	26.159	24	6	27	6	246	29.1	9.72	55.3	6	0	1.296	3.546	0.37	1.83	0.593797	0.263047	51.8	214.7	33.4	1.0009e+07	7.53502e+06	9.02333e+06	1.69361e+07	1.15845e+07	14040278	5.85324e+06	5.2841e+06	8428644
P53004	Transmembrane emp24 domain-containing protein 9 OS=Homo sapiens OX=9606 GN=TMED9 PE=1 SV=2	0	62.721	39	10	48	9	235	27.3	8.02	132.2	10	0	1.098	3.543	0.13	1.82	0.811947	0.263559	66.2	168	65.7	5.60519e+07	5.82756e+07	7.50048e+07	5.91539e+07	4.76131e+07	5.79365e+07	6.06655e+07	7.05899e+07	5.59525e+07
Q02978	Dipeptidyl peptidase 1 OS=Homo sapiens OX=9606 GN=CTSC PE=1 SV=2	0	45.276	30	8	30	8	463	51.8	6.99	64.84	8	0	0.408	3.541	-1.29	1.82	4.99921e-07	0.263559	79.3	75	145.6	1.51088e+07	1.29411e+07	1.15743e+07	4.72797e+06	5.57716e+06	4298587	2.49183e+07	2.78805e+07	1.68708e+07
O75663	Mitochondrial import receptor subunit TOM70 OS=Homo sapiens OX=9606 GN=TOMM70 PE=1 SV=1	0	90.967	33	15	66	15	608	67.4	7.12	136.62	15	0	1.078	3.529	0.11	1.82	0.893673	0.266342	72.4	160.5	67.1	3.22867e+07	3.41324e+07	3.30555e+07	27213284	3.06728e+07	8.98799e+06	3.08912e+07	2.89493e+07	4.11359e+07
O43747	Carboxypeptidase D OS=Homo sapiens OX=9606 GN=CPD PE=1 SV=2	0	39.121	6	6	19	6	1380	152.8	6.05	43.36	6	0	0.995	3.525	-0.01	1.82	0.99971	0.267085	17.8	259.4	22.9	599024	1.98412e+06	1.08117e+06	5.84711e+06	6.11379e+06	3.64095e+06	1.45537e+06	874344	1.45744e+06
Q14318	Protein NipSnap homolog 3A OS=Homo sapiens OX=9606 GN=NIPSNAP3A PE=1 SV=2	0	29.314	31	6	33	6	247	28.4	9.16	78.45	6	0	1.04	3.517	0.06	1.81	0.985514	0.268415	89.9	118.4	91.7	9.68097e+06	7.33559e+06	8.30458e+06	4048145	3.77583e+06	4.18148e+06	8.50799e+06	7.92905e+06	9394040
Q16740	GrpE protein homolog 1, mitochondrial OS=Homo sapiens OX=9606 GN=GRPEL1 PE=1 SV=2	0	50.42	45	8	43	8	217	24.3	8.12	116.81	8	0	0.939	3.516	-0.09	1.81	0.967898	0.268583	60.3	167.3	72.4	2.19505e+07	2.25848e+07	2.48298e+07	2.41936e+07	1.9389e+07	30765523	2.84454e+07	28440662	3.02253e+07
P14927	FAS-associated factor 1 OS=Homo sapiens OX=9606 GN=FAF1 PE=1 SV=2	0	28.28	13	6	20	6	650	73.9	4.88	43.32	6	0	0.759	3.514	-0.4	1.81	0.468109	0.269096	80.5	147.2	72.4	6479289	8.06234e+06	8.36785e+06	5.6639e+06	4.18322e+06	6.88208e+06	5.61385e+06	9.56331e+06	7872296
O75368	ATP synthase subunit d, mitochondrial OS=Homo sapiens OX=9606 GN=ATP5PD PE=1 SV=3	0	65.947	78	11	55	11	161	18.5	5.3	133.35	11	0	1	3.505	0	1.81	0.977023	0.270859	110.6	125.7	63.7	6.92022e+07	3.83788e+07	7.58171e+07	2.98344e+07	2.87182e+07	5.43746e+07	4.11551e+07	37040731	7.63131e+07
G3V1R5	Activating signal cointegrator 1 OS=Homo sapiens OX=9606 GN=TRIP4 PE=1 SV=1	0.003	2.483	4	1	1	1	368	42	7.21	1.93	1	0	1.108	3.498	0.15	1.81	0.968029	0.312844	59.3	187.2	53.5	1.35165e+06		2.03225e+06	1961580				1.42363e+06	1.7374e+06
Q9Y520	NAD(P) transhydrogenase, mitochondrial OS=Homo sapiens OX=9606 GN=NNT PE=1 SV=3	0	139.874	27	23	128	23	1086	113.8	8.09	293.96	23	0	1.041	3.495	0.06	1.81	0.936595	0.273122	80.3	140.9	78.8	7.33086e+07	7.95422e+07	7.54716e+07	4.90124e+07	4.44972e+07	5.14563e+07	7.43959e+07	7.89732e+07	73484486
H0YDD4	Copper chaperone for superoxide dismutase OS=Homo sapiens OX=9606 GN=CCS PE=1 SV=1	0	7.219	5	1	7	1	255	27.1	5.9	17.73	1	0	1	3.495	0	1.81	0.988945	0.294223	54.6	190.8	54.6	1.93359e+06	1.69366e+06	1.40145e+06	2.26589e+06		2.34208e+06	1.7767e+06	1.23843e+06	2.31347e+06
O75976	DNA-directed RNA polymerase I subunit RPA43 OS=Homo sapiens OX=9606 GN=POLR1F PE=1 SV=1	0.016	1.784	3	1	3	1	338	37.4	6.98	3.47	1	0	0.01	3.494	-6.64	1.8	1.50648e-16	0.281842		245.3	54.7				2.04163e+06	2.63903e+06	2.92594e+06	1.66262e+06	1.62617e+06	2.44278e+06
Q8N3U4	Tryptase beta-2 OS=Homo sapiens OX=9606 GN=TPSB2 PE=1 SV=1	0	16.159	9	2	16	2	282	31.4	7.27	35.76	2	0	0.758	3.484	-0.4	1.8	0.51963	0.275229	79.6	111	109.5	5.54111e+06	3848162	3.49687e+06	2.30948e+06	1.92875e+06	2.10337e+06	5.61354e+06	5.69128e+06	5.30089e+06
O60701	Retinal rod rhodopsin-sensitive cGMP 3',5'-cyclic phosphodiesterase subunit delta OS=Homo sapiens OX=9606 GN=PDE6D PE=1 SV=1	0	19.142	29	3	18	3	150	17.4	5.67	30.84	3	0	0.989	3.476	-0.02	1.8	0.985514	0.311694	54.3	190.8	54.9	1.52141e+06	1.56586e+06		2.07737e+06				1.66331e+06
O15127	Mitochondrial carrier homolog 2 OS=Homo sapiens OX=9606 GN=MTCH2 PE=1 SV=1	0	61.591	38	8	40	1	303	33.3	7.97	111.46	8	7	1.081	3.465	0.11	1.79	0.858896	0.279285	71.3	141.8	86.9	3.49385e+07	4.13513e+07	3.58684e+07	2.64119e+07	2.46833e+07	3.00996e+07	43201645	4.50718e+07	4.81818e+07
P14324-2	Dual specificity protein phosphatase 3 OS=Homo sapiens OX=9606 GN=DUSP3 PE=1 SV=1	0	5.152	12	2	5	2	185	20.5	7.8	3.87	2	0	1.363	3.462	0.45	1.79	0.697963	0.343108	70.2	178.3	51.5	1.62039e+06	1768688	1.89052e+06	1.73563e+06	1.61239e+06	1.96402e+06	1.36128e+06	1622908	1.01283e+06
E9PHA2	Mesencephalic astrocyte-derived neurotrophic factor OS=Homo sapiens OX=9606 GN=MANF PE=1 SV=3	0	51.077	38	8	63	8	182	20.7	8.69	151.21	8	0	1.345	3.461	0.43	1.79	0.187257	0.28033	69.1	182	48.9	4.67496e+07	4.87347e+07	4.75309e+07	5.24681e+07	36528599	4.74441e+07	3.40882e+07	3.31585e+07	4.55678e+07
P32119	Cullin-4B OS=Homo sapiens OX=9606 GN=CUL4B PE=4 SV=1	0	34.275	12	8	38	4	780	90.3	7.99	67.08	8	0	1.518	3.457	0.6	1.79	0.438409	0.359399	122.7	82	95.3	732421	2.94192e+06	2.56584e+06	563475	611738	643464	2.00347e+06	1.63632e+06	2.18607e+06
A0A7P0T8N8	Claudin domain-containing protein 1 (Fragment) OS=Homo sapiens OX=9606 GN=CLDND1 PE=1 SV=1	0.028	1.412	6	1	2	1	155	18.1	6.87	0	1	0	0.871	3.457	-0.2	1.79	0.922092	0.3541	53.2	191.5	55.4	794343	1156771	1.30703e+06	1.51873e+06		1.72955e+06	1.10201e+06	1.48517e+06
Q96SI9	WD repeat-containing protein 61 OS=Homo sapiens OX=9606 GN=WDR61 PE=1 SV=1	0	43.469	32	6	32	6	305	33.6	5.47	80.54	6	0	1.287	3.456	0.36	1.79	0.664323	0.281198	88	148.6	63.4	7014197	5.69597e+06	3.68853e+06	3.51151e+06	6.12057e+06	3.77001e+06	4.25573e+06	4.4107e+06	9.83774e+06
Q9HB90	ERO1-like protein alpha OS=Homo sapiens OX=9606 GN=ERO1A PE=1 SV=2	0	74.655	30	11	54	11	468	54.4	5.68	115.9	11	0	0.962	3.456	-0.06	1.79	0.990702	0.281198	67.2	160.6	72.1	33047941	2.88726e+07	3.35692e+07	29674288	3.03034e+07	2.97143e+07	3.41197e+07	3.70926e+07	3.8742e+07
P52948	STARD3 N-terminal-like protein OS=Homo sapiens OX=9606 GN=STARD3NL PE=1 SV=1	0	5.669	5	1	8	1	234	26.6	4.81	14.63	1	0	0.997	3.451	0	1.79	0.994484	0.311694	51.1	197.7	51.2	1.4967e+06	1.447e+06	1.64847e+06	2200496	1.71695e+06	2369426	1.4063e+06	1.58681e+06	2.09553e+06
Q8IZ83	Palmitoyl-protein thioesterase ABHD10, mitochondrial OS=Homo sapiens OX=9606 GN=ABHD10 PE=1 SV=1	0	36.705	25	5	18	5	306	33.9	8.57	52.55	5	0	1.099	3.445	0.14	1.78	0.946682	0.283384	63.6	148.5	87.9	4.58247e+06	4.48708e+06	9.93968e+06	4053088	4.13986e+06	4.12343e+06	6.53618e+06	5.24363e+06	8379761
Q92556	Cyclin-G-associated kinase OS=Homo sapiens OX=9606 GN=GAK PE=1 SV=2	0	23.679	5	5	15	5	1311	143.1	5.73	24.81	5	0	1.15	3.442	0.2	1.78	0.942185	0.283537	61.7	184.7	53.6	3.00066e+06					3.46223e+06	3.95144e+06	1.93985e+06	2.80219e+06
Q9HBI0	Neutral amino acid transporter A OS=Homo sapiens OX=9606 GN=SLC1A4 PE=1 SV=1	0	68.818	19	5	36	5	532	55.7	6.25	128.85	5	0	1.202	3.41	0.27	1.77	0.646868	0.290796	57.5	188.1	54.4	1.67691e+07	2.08722e+07	2.14214e+07	2.66504e+07	2.49035e+07	2.47403e+07	2.03459e+07	1.49466e+07	2.55828e+07
Q99961	Beta-centractin OS=Homo sapiens OX=9606 GN=ACTR1B PE=1 SV=1	0	33.987	25	6	16	2	376	42.3	6.4	26.41	6	0	1.609	3.409	0.69	1.77	0.437208	0.378311	81.3	153	65.8	498444	673820	1.03826e+06	457728		532014	572093	338917	675182
Q02750	Signal peptidase complex subunit 3 OS=Homo sapiens OX=9606 GN=SPCS3 PE=1 SV=1	0	18.389	18	3	22	3	180	20.3	8.62	56.34	3	0	0.991	3.399	-0.01	1.77	0.999206	0.293585	78.3	136.9	84.8	26511976	23943260	2.44082e+07	1.71711e+07	13530896	16397005	30651775	2.78532e+07	24554660
P35269	Mitochondrial-processing peptidase subunit alpha OS=Homo sapiens OX=9606 GN=PMPCA PE=1 SV=2	0	34.499	22	8	26	8	525	58.2	6.92	50.05	8	0	1.688	3.397	0.76	1.76	0.217168	0.293945	73	198.4	28.6	5.36904e+06	2.8171e+06	3.72183e+06	4.03146e+06	2.40029e+06	3.79983e+06	968203	2.2345e+06	1.52458e+06
Q7L5N7	BCL2-associated athanogene 6 OS=Homo sapiens OX=9606 GN=BAG6 PE=1 SV=1	0	56.523	17	11	32	11	1126	118.6	5.6	74.78	11	0	1.061	3.391	0.09	1.76	0.972877	0.294223	99.6	104.9	95.5	4.83787e+06	5.84908e+06	9.58581e+06	2.74005e+06	2.28615e+06	2.30096e+06	5.48791e+06	6.02937e+06	1.0631e+07
P61086	Glucosamine-6-phosphate isomerase 1 OS=Homo sapiens OX=9606 GN=GNPDA1 PE=1 SV=1	0	28.679	29	6	16	6	289	32.6	6.92	19.25	6	0	1.039	3.376	0.06	1.76	0.96097	0.297554	124.1	60.2	115.8	2.72491e+07	2.83583e+07	2.91193e+07	6.55863e+06	4.43206e+06	5.30147e+06	2.73079e+07	2.89582e+07	2.60444e+07
G3V203	Phosphate carrier protein, mitochondrial OS=Homo sapiens OX=9606 GN=SLC25A3 PE=1 SV=1	0	68.827	30	8	54	8	324	36.1	9.26	115.29	8	0	0.925	3.369	-0.11	1.75	0.967318	0.299395	83.6	112.6	103.9	3.85796e+07	4.51353e+07	4.9665e+07	2.32223e+07	2.25619e+07	3.23815e+07	5.88408e+07	5.31113e+07	7.46528e+07
P41567	Leukocyte surface antigen CD47 OS=Homo sapiens OX=9606 GN=CD47 PE=1 SV=1	0	12.16	9	3	18	3	323	35.2	7.21	51.12	3	0	1.076	3.357	0.11	1.75	0.91579	0.302037	50.1	203.4	46.5	22825281	23990953	23358101	32624171	33848954	36718500	32658776	22423544	2.1034e+07
A0A7I2V4E4	Single-stranded DNA-binding protein, mitochondrial OS=Homo sapiens OX=9606 GN=SSBP1 PE=1 SV=1	0	22.709	30	5	20	5	148	17.2	9.6	44.51	5	0	1.083	3.355	0.12	1.75	0.94966	0.30213	46.2	208.3	45.4	4.62655e+06	7.77072e+06	7.88689e+06	1.37607e+07	1.2576e+07	1.33414e+07	8.5624e+06	7.97692e+06	2993633
Q15102	MICOS complex subunit MIC13 OS=Homo sapiens OX=9606 GN=MICOS13 PE=1 SV=1	0	22.005	20	1	9	1	110	12	7.96	18.8	1	0	3.547	3.353	1.83	1.75	4.56935e-08	0.314573	132	130.8	37.2		6.54707e+06		2.50693e+06	1.68539e+06	3221121	1.64094e+06	2341733
A0A7I2V492	Protein disulfide-isomerase A4 OS=Homo sapiens OX=9606 GN=PDIA4 PE=1 SV=2	0	321.57	57	32	283	31	645	72.9	5.07	785.42	32	1	1.076	3.352	0.11	1.74	0.860624	0.302816	61.8	187.5	50.7	336650846	3.07878e+08	3.45025e+08	3.83585e+08	3.9334e+08	3.92884e+08	2.91895e+08	2.91783e+08	2.95231e+08
P48637	Dolichyl-diphosphooligosaccharide--protein glycosyltransferase subunit STT3A OS=Homo sapiens OX=9606 GN=STT3A PE=1 SV=2	0	81.51	19	11	62	11	705	80.5	8.07	146.2	11	0	0.822	3.344	-0.28	1.74	0.735785	0.304203	60.1	153.4	86.5	3.56926e+07	3.30387e+07	3.53953e+07	3.04543e+07	3.30564e+07	3.39336e+07	5.47242e+07	5.20253e+07	5.33485e+07
O95716	Negative elongation factor C/D (Fragment) OS=Homo sapiens OX=9606 GN=NELFCD PE=1 SV=1	0	16.724	10	5	9	5	593	66.5	5.07	8.44	5	0	1.004	3.343	0.01	1.74	0.988449	0.304236	73.1	163.3	63.6	3.51304e+06	2.9313e+06	4142569	556029	2.86321e+06	3.71673e+06	2.70313e+06	3.23301e+06	5.48041e+06
Q00688	Histone-lysine N-methyltransferase SMYD3 OS=Homo sapiens OX=9606 GN=SMYD3 PE=1 SV=4	0	5.243	5	2	3	2	428	49.1	7.25	5.94	2	0	0.01	3.343	-6.64	1.74	1.50648e-16	0.380231		230.9	69.1				973214		1.33383e+06			956277
E7ESC6	Prenylcysteine oxidase-like OS=Homo sapiens OX=9606 GN=PCYOX1L PE=1 SV=1	0	7.821	3	1	4	1	404	45.7	6.84	9.23	1	0	0.01	3.337	-6.64	1.74	1.50648e-16	0.305693		230.8	69.2				3.03747e+06	5478490	3926204		3.22723e+06
P27635	Ataxin-10 OS=Homo sapiens OX=9606 GN=ATXN10 PE=1 SV=1	0	23.937	9	3	13	3	475	53.5	5.25	32.12	3	0	2	3.336	1	1.74	0.0188176	0.30602	60.5	188.1	51.4	4.29011e+06	3.68355e+06	3024775	4.42357e+06	4332915	4329364	3.28169e+06	2.86245e+06	5.91604e+06
O94903	RNA-binding protein 10 OS=Homo sapiens OX=9606 GN=RBM10 PE=1 SV=3	0	31.564	8	6	19	6	930	103.5	5.97	37.74	6	0	0.864	3.329	-0.21	1.74	0.825443	0.307364	77.1	141.8	81.1		2.88381e+06	4.38781e+06			2.5095e+06	3.84253e+06	4.70288e+06	3.86595e+06
Q9Y4P3	Prenylcysteine oxidase 1 OS=Homo sapiens OX=9606 GN=PCYOX1 PE=1 SV=3	0	74.406	33	13	53	13	505	56.6	6.18	117.16	13	0	1.061	3.319	0.09	1.73	0.968029	0.310018	32.8	219.4	47.8	1.13462e+07	1.10791e+07	1.85418e+07	2.8919e+07	2.13481e+07	2.92526e+07	16200906	1.86833e+07	1.77654e+07
G5EA31	Glucosidase 2 subunit beta OS=Homo sapiens OX=9606 GN=PRKCSH PE=1 SV=1	0	171.329	34	17	174	17	535	60.2	4.41	379.48	17	0	1.221	3.316	0.29	1.73	0.4604	0.310541	58.6	192.1	49.3	2.10852e+08	1.83503e+08	2.00449e+08	2.43265e+08	2.34577e+08	2.42039e+08	1.79636e+08	1.73525e+08	1.76308e+08
F5H5P4	Ferritin OS=Homo sapiens OX=9606 GN=FTH1 PE=1 SV=1	0	5.099	23	2	3	2	113	12.9	5.3	4.17	2	0	1.346	3.307	0.43	1.73	0.694582	0.311694	51.2	191.1	57.8	3.47195e+06	1.96424e+06	2208969	2992556	2.93246e+06	3252514	2.66123e+06	1.35889e+06	2.60893e+06
B1AJY5	Stomatin-like protein 2, mitochondrial OS=Homo sapiens OX=9606 GN=STOML2 PE=1 SV=1	0	107.55	46	11	73	11	356	38.5	7.39	228.66	11	0	1.084	3.3	0.12	1.72	0.845039	0.313179	56.4	198.6	45	6.41581e+07	3.90956e+07	4.64186e+07	6.05094e+07	38512421	6.33356e+07	3.72665e+07	4.2677e+07	3.60029e+07
F8W031	Nodal modulator 1 OS=Homo sapiens OX=9606 GN=NOMO1 PE=1 SV=1	0	161.65	28	24	109	2	1267	139.5	5.8	228.68	24	17	1.181	3.291	0.24	1.72	0.584265	0.314601	77.1	183.4	39.4	7.96857e+07	69383351	8.01893e+07	6.03927e+07	6.93636e+07	7.15896e+07	4.68433e+07	4.21935e+07	3.72797e+07
M0R0F0	60 kDa heat shock protein, mitochondrial OS=Homo sapiens OX=9606 GN=HSPD1 PE=1 SV=2	0	522.797	76	40	562	40	573	61	5.87	1807.06	40	0	1.152	3.289	0.2	1.72	0.670357	0.314886	64.8	175.4	59.9	2.48854e+09	2.39472e+09	2.51174e+09	2.51665e+09	2.59012e+09	2.47365e+09	2.16894e+09	2.45195e+09	2.42751e+09
Q53GS9	Minor histocompatibility antigen H13 OS=Homo sapiens OX=9606 GN=HM13 PE=1 SV=1	0	49.932	17	5	30	5	420	46.3	8.03	90.46	5	0	1.239	3.286	0.31	1.72	0.526985	0.315646	64.3	178.2	57.4	3.2733e+07	28027359	2.61583e+07	2.9997e+07	2.62835e+07	3.08794e+07	2.40228e+07	2.69037e+07	2.746e+07
Q2NL82	Ribonuclease T2 (Fragment) OS=Homo sapiens OX=9606 GN=RNASET2 PE=1 SV=8	0	27.882	17	3	22	3	253	29.1	6.76	74.46	3	0	1.504	3.279	0.59	1.71	0.160615	0.317309	59.5	204.3	36.2	1.33294e+07	11659349	8.90476e+06	1.64092e+07	1.48485e+07	1.31886e+07	7.43134e+06	7.53833e+06	8452167
P23786	Mitochondrial pyruvate carrier (Fragment) OS=Homo sapiens OX=9606 GN=MPC2 PE=1 SV=1	0	17.375	30	4	18	4	105	11.7	10.2	51.42	4	0	1.87	3.278	0.9	1.71	0.0201149	0.317503	51.9	164.4	83.7	3.46228e+06	4.05329e+06	4357963	4.95437e+06	4.96489e+06	4.68937e+06	6.84897e+06	7.02387e+06	7.1136e+06
Q8N0X7	Integrin alpha-6 OS=Homo sapiens OX=9606 GN=ITGA6 PE=1 SV=5	0	51.999	11	9	28	9	1130	126.5	6.61	51.9	9	0	0.801	3.277	-0.32	1.71	0.707433	0.317513	42.3	183.7	74	5114620	797470	1.63219e+06	1.74166e+06	2.51944e+06	4020937	2.86946e+06	3.40387e+06	1.74122e+06
A0A494BZZ2	Transmembrane protein with metallophosphoesterase domain OS=Homo sapiens OX=9606 GN=TMPPE PE=1 SV=2	0	8.534	9	2	4	2	453	49.4	6.92	2.37	2	0	0.01	3.275	-6.64	1.71	1.50648e-16	0.317964		291.9	8.1				9383651	1.20081e+07	810258	703860
Q04695	Syntaxin-10 (Fragment) OS=Homo sapiens OX=9606 GN=STX10 PE=1 SV=1	0	6.677	8	1	3	1	201	22.5	4.82	7.59	1	0	1.15	3.273	0.2	1.71	0.945435	0.376373	61.6	181.8	56.6		1.6735e+06	1.46482e+06	1.8123e+06		1711778	1.47901e+06	1.31021e+06	1.59078e+06
Q14534	Transmembrane protein 128 OS=Homo sapiens OX=9606 GN=TMEM128 PE=1 SV=2	0	11.214	16	2	9	2	165	18.8	6.76	15	2	0	0.716	3.26	-0.48	1.71	0.63009	0.418664	42.4	198.3	59.2	295391		314215	535012	513040	361341		432004	463388
Q12972	Sialic acid-binding Ig-like lectin 5 OS=Homo sapiens OX=9606 GN=SIGLEC5 PE=1 SV=1	0	13.982	8	3	16	3	551	60.7	7.27	13.78	3	0	1.792	3.245	0.84	1.7	0.128812	0.328722	66.2	135	98.8	2076813	2.62163e+06	1.97945e+06	1609338	906464	1.86057e+06	3.19925e+06	2.62296e+06	3.64863e+06
P57088	Protein FAM210B, mitochondrial OS=Homo sapiens OX=9606 GN=FAM210B PE=1 SV=2	0.002	3.025	11	1	2	1	192	20.4	10.43	0	1	0	1.47	3.239	0.56	1.7	0.629599	0.431276	77.3	170.2	52.5		313225	106264	190867	145994	89789.9	127397
Q14739	Hydroxymethylglutaryl-CoA synthase, cytoplasmic OS=Homo sapiens OX=9606 GN=HMGCS1 PE=1 SV=2	0	7.591	3	1	5	1	520	57.3	5.41	7.71	1	0	1.622	3.238	0.7	1.7	0.373798	0.422522	84.4	164.7	50.9	1.33536e+06	1.0292e+06	1.2953e+06	935263	989834	826509	849182	725021	816387
A0A2R8Y849	Lysosome-associated membrane glycoprotein 2 OS=Homo sapiens OX=9606 GN=LAMP2 PE=1 SV=2	0	29.241	11	4	26	4	410	44.9	5.63	74.68	4	0	1.522	3.224	0.61	1.69	0.0241663	0.330989	94.4	140.5	65.1	4.38423e+07	8.6322e+07	6.38292e+07	2.88786e+07	3.5427e+07	3.56569e+07	4.42662e+07	3.08855e+07	5.61345e+07
Q9NPF4	ATP synthase subunit e, mitochondrial OS=Homo sapiens OX=9606 GN=ATP5ME PE=1 SV=2	0	6.762	32	2	12	2	69	7.9	9.35	21	2	0	1.156	3.213	0.21	1.68	0.778346	0.333386	72.8	168.7	58.5	17861498	17778306	15196478	21648928	15019742	15955523	13213458	17208576	15403862
P18859	Vacuolar fusion protein CCZ1 homolog B OS=Homo sapiens OX=9606 GN=CCZ1B PE=1 SV=1	0	6.297	5	2	2	2	482	55.8	6.48	2.21	2	0	1.628	3.212	0.7	1.68	0.345687	0.413013	83.6	165	51.4	2.01055e+06		2.2613e+06		1.51583e+06		1.45687e+06		1.2715e+06
Q9Y314	Ras-related protein Rab-20 OS=Homo sapiens OX=9606 GN=RAB20 PE=1 SV=1	0	11.212	23	4	4	4	234	26.3	6.55	3.67	4	0	0.906	3.209	-0.14	1.68	0.953913	0.429887	124.9	29.7	145.3	1.57908e+06	1.01339e+06	1.21533e+06	107064	1.03049e+06	87460.1	1.42028e+06	2.29241e+06	1.32663e+06
E9PQ61	Trans-Golgi network integral membrane protein 2 OS=Homo sapiens OX=9606 GN=TGOLN2 PE=1 SV=4	0	14.65	10	3	9	3	437	45.9	5.63	28.48	3	0	1.3	3.207	0.38	1.68	0.743181	0.334568	69.6	183.7	46.6	3.3235e+06	3.41636e+06	3.49368e+06	3.41111e+06	3.48873e+06	3.18018e+06	2.34949e+06	2350044	3.15563e+06
Q96GQ7	Methylcrotonoyl-CoA carboxylase beta chain, mitochondrial OS=Homo sapiens OX=9606 GN=MCCC2 PE=1 SV=1	0	18.691	7	3	14	3	563	61.3	7.68	25.56	3	0	1.088	3.193	0.12	1.68	0.972877	0.34946	41	217	42.1	1.64807e+06	1.29657e+06		2.96642e+06	2.91088e+06	2964981	1.18896e+06	1.60126e+06	1.73285e+06
E9PDF2	Enoyl-CoA delta isomerase 1, mitochondrial OS=Homo sapiens OX=9606 GN=ECI1 PE=1 SV=1	0	28.318	26	6	29	6	302	32.8	8.54	63.1	6	0	1.11	3.192	0.15	1.67	0.906331	0.338743	46.5	201	52.5	9.39691e+06	10211642	11228989	17045258	1.4602e+07	21562003	9.67841e+06	1.23988e+07	1.68119e+07
Q9H3N1	ATP synthase subunit alpha, mitochondrial OS=Homo sapiens OX=9606 GN=ATP5F1A PE=1 SV=1	0	221.962	52	24	233	24	553	59.7	9.13	699.9	24	0	1.133	3.171	0.18	1.67	0.721333	0.344325	74.9	164.5	60.7	8.3679e+08	8.86459e+08	9.43491e+08	7.56737e+08	7.22769e+08	7.53716e+08	7.53722e+08	8.00745e+08	7.84454e+08
Q9UJA5	Ubiquitin-protein ligase E3A OS=Homo sapiens OX=9606 GN=UBE3A PE=1 SV=1	0.002	2.748	2	1	2	1	813	93.5	5.14	0	1	0	1.025	3.17	0.04	1.66	0.994484	0.420738	62.2	177.1	60.7	1400767	1.42017e+06		1.50436e+06	1.78165e+06	1.55927e+06	1.20572e+06		1767404
P20339	HCG14925, isoform CRA_a (Fragment) OS=Homo sapiens OX=9606 GN=TBXAS1 PE=1 SV=1	0	78.525	34	14	65	14	534	60.6	7.62	162.33	14	0	0.972	3.165	-0.04	1.66	0.992234	0.345301	85.7	115.2	99.1	1.88178e+07	15946952	1.30228e+07	1.02339e+07	7.95377e+06	8325097	1.98502e+07	1.98317e+07	17478633
Q9C0E8	CCAAT/enhancer-binding protein zeta OS=Homo sapiens OX=9606 GN=CEBPZ PE=1 SV=3	0	13.279	5	5	7	5	1054	120.9	5.94	5.94	5	0	0.924	3.165	-0.11	1.66	0.934625	0.345301	38.8	133.8	127.4	2202697	1.43452e+06	1.72105e+06	1.89845e+06	2.10988e+06	2.66975e+06	6.14158e+06	2.25225e+06	5.90958e+06
P46783	Cytochrome c oxidase assembly factor 3 homolog, mitochondrial OS=Homo sapiens OX=9606 GN=COA3 PE=1 SV=1	0	14.046	27	3	12	3	106	11.7	9.6	27.17	3	0	0.983	3.159	-0.02	1.66	0.988682	0.347288	24.2	251.8	24	8.07792e+06	8.25181e+06	5.7314e+06	3.19711e+07	2.98313e+07	3.88459e+07	8268376	8.63027e+06	5.47225e+06
Q13761	Hydroxyacyl-coenzyme A dehydrogenase, mitochondrial OS=Homo sapiens OX=9606 GN=HADH PE=1 SV=3	0	104.001	59	10	70	10	314	34.3	8.85	242.43	10	0	1.089	3.153	0.12	1.66	0.831376	0.348666	60.6	185.8	53.6	8.30158e+07	8.06101e+07	9.15838e+07	115877709	8.20627e+07	9.80735e+07	6.16776e+07	9.21872e+07	7.88985e+07
P19440	Protein YIF1B OS=Homo sapiens OX=9606 GN=YIF1B PE=1 SV=1	0	15.778	12	2	8	2	314	34.4	9.16	23.18	2	0	1.337	3.14	0.42	1.65	0.59577	0.351991	75.9	170.5	53.7	3.76611e+06	5159617	6.34509e+06	4368621	4819336	4.5444e+06	4.76878e+06	3.92422e+06	3.93279e+06
Q9NZB2	Peptidyl-prolyl cis-trans isomerase B OS=Homo sapiens OX=9606 GN=PPIB PE=4 SV=1	0	110.214	57	12	195	12	181	20.2	9.17	435.46	12	0	1.115	3.131	0.16	1.65	0.768747	0.3541	65.8	174.2	60	7.22716e+08	6.25088e+08	6.51656e+08	6.36913e+08	6.19799e+08	648110820	5.97158e+08	6.22062e+08	595132757
O75822	SAM and SH3 domain-containing protein 3 OS=Homo sapiens OX=9606 GN=SASH3 PE=1 SV=2	0	43.241	27	6	31	6	380	41.6	5.27	57.41	6	0	1.245	3.126	0.32	1.64	0.516288	0.354594	114.4	120.2	65.4	3.18355e+07	2.50297e+07	2.91642e+07	1.03158e+07	1.16756e+07	1.15065e+07	16746426	2.47837e+07	1.31325e+07
P62314	Translocating chain-associated membrane protein 1 OS=Homo sapiens OX=9606 GN=TRAM1 PE=1 SV=3	0	24.957	14	4	23	4	374	43	9.63	55.94	4	0	1.334	3.12	0.42	1.64	0.40768	0.355925	115.2	103.2	81.5	1.25362e+07	1.28756e+07	1.23271e+07	4.40738e+06	3.60695e+06	4.32855e+06	6.07966e+06	9.38081e+06	9.62934e+06
O14879	Rho-related GTP-binding protein RhoC (Fragment) OS=Homo sapiens OX=9606 GN=RHOC PE=1 SV=8	0	70.1	45	7	46	1	188	21.5	6.58	104.51	7	0	1.855	3.107	0.89	1.64	0.0811295	0.37148	93.3	156.3	50.3	2.97186e+06	4382319		2.05929e+06	2502662				2.10701e+06
P05109	Hypoxia up-regulated protein 1 OS=Homo sapiens OX=9606 GN=HYOU1 PE=1 SV=1	0	384.263	56	39	246	39	999	111.3	5.22	692.75	39	0	1.121	3.101	0.16	1.63	0.753538	0.360384	53.5	198.7	47.9	1.42076e+08	1.46887e+08	1.71661e+08	2.04613e+08	2.11388e+08	2.13844e+08	1.48916e+08	1.38724e+08	1.43529e+08
P40938	Delta(3,5)-Delta(2,4)-dienoyl-CoA isomerase, mitochondrial OS=Homo sapiens OX=9606 GN=ECH1 PE=1 SV=2	0	161.454	57	13	125	13	328	35.8	8	411.54	13	0	1.041	3.1	0.06	1.63	0.936595	0.360384	59.4	186.5	54.1	1.72054e+08	1.75287e+08	1.70801e+08	2.17976e+08	1.91297e+08	2.08058e+08	1.42137e+08	1.78277e+08	1.68072e+08
A0A499FJI4	Nck-associated protein 1-like OS=Homo sapiens OX=9606 GN=NCKAP1L PE=1 SV=3	0	50.126	9	9	31	9	1127	128.1	6.86	72.3	9	0	0.994	3.099	-0.01	1.63	0.992357	0.360384	71.3	158	70.7	3.44114e+06	5.88599e+06	5.94255e+06	5.32702e+06	4.63188e+06	4.94386e+06	5.92371e+06	6.1595e+06	6.13221e+06
Q9Y6E0	Rab GDP dissociation inhibitor alpha OS=Homo sapiens OX=9606 GN=GDI1 PE=1 SV=2	0	130.172	54	17	81	9	447	50.6	5.14	198.71	17	0	0.971	3.099	-0.04	1.63	0.979034	0.36039	114.4	81.1	104.5	1.62518e+07	1.67222e+07	1.46079e+07	4377063	4.18588e+06	6.12325e+06	15881704	1.56956e+07	1.58639e+07	Acetyl [N-Term]
Q14558	Acid ceramidase OS=Homo sapiens OX=9606 GN=ASAH1 PE=1 SV=1	0	40.423	27	7	29	7	330	37.4	6.79	63.41	7	0	0.747	3.099	-0.42	1.63	0.373793	0.360384	78.5	129	92.4	1.68956e+07	1.41267e+07	2.68793e+07	1.45202e+07	1.01302e+07	8.37755e+06	2.05164e+07	2.77598e+07	1.75174e+07
Q9Y5S9	Glutathione hydrolase 1 proenzyme OS=Homo sapiens OX=9606 GN=GGT1 PE=1 SV=2	0	37.114	11	5	26	5	569	61.4	7.12	68.48	5	0	1.042	3.093	0.06	1.63	0.976999	0.361943	67.5	160.6	72	12539297	1.24247e+07	1.49911e+07	1.14263e+07	12217141	1.0282e+07	13900478	1.38845e+07	1.55052e+07
Q8WYA6	Microsomal signal peptidase 25 kDa subunit OS=Homo sapiens OX=9606 GN=SPCS2 PE=1 SV=1	0	40.808	26	6	35	6	227	25.1	8.47	99.21	6	0	0.95	3.088	-0.07	1.63	0.972877	0.363729	71.2	165.2	63.5	1.55376e+07	20896342	2.48537e+07	1.55714e+07	1.81785e+07	1.90007e+07	19554889	1.86158e+07	2.19407e+07
P55010	Dihydrolipoyl dehydrogenase, mitochondrial OS=Homo sapiens OX=9606 GN=DLD PE=1 SV=2	0	84.034	36	12	72	12	509	54.1	7.85	139.99	12	0	1.145	3.077	0.2	1.62	0.694858	0.367048	60.5	185.7	53.8	6.35583e+07	4.74653e+07	5.24838e+07	5.93668e+07	6.18111e+07	6.05177e+07	4.8015e+07	4.80596e+07	4.61374e+07
P62306	Ras-related protein Rab-1A OS=Homo sapiens OX=9606 GN=RAB1A PE=1 SV=3	0	60.747	54	8	59	2	205	22.7	6.21	169.88	8	0	1.16	3.074	0.21	1.62	0.735525	0.367771	66.9	147.3	85.9	19783482	36789508	20367512	15711754	1.98808e+07	16835876	26273274	39739728	14445292
A0A3B3IUC4	Vesicular integral-membrane protein VIP36 OS=Homo sapiens OX=9606 GN=LMAN2 PE=1 SV=1	0	112.666	59	15	104	15	356	40.2	6.95	242.35	15	0	1.119	3.068	0.16	1.62	0.757452	0.369819	64.1	176.1	59.7	7.25211e+07	7.06032e+07	79059667	7.24609e+07	7.26892e+07	79320949	7.97671e+07	7.13895e+07	7.25544e+07
H3BNI9	Fumarate hydratase, mitochondrial OS=Homo sapiens OX=9606 GN=FH PE=1 SV=3	0	160.817	54	15	121	15	510	54.6	8.76	357.02	15	0	1.014	3.062	0.02	1.61	0.967318	0.37148	59.6	194.6	45.8	1.71068e+08	171838587	1.58567e+08	2.24174e+08	2.03895e+08	213138106	1.356e+08	416376308	1.21896e+08
Q08J23	Ganglioside GM2 activator OS=Homo sapiens OX=9606 GN=GM2A PE=1 SV=4	0	9.019	13	3	17	3	193	20.8	5.31	37.18	3	0	0.791	3.062	-0.34	1.61	0.744535	0.37148	31.5	225.8	42.7	1.52096e+06	1.1692e+06	1.35917e+06	4475658	3.07878e+06	3.6563e+06	1.94208e+06	1.89553e+06	1.61409e+06
Q9BXS5	Cation-dependent mannose-6-phosphate receptor OS=Homo sapiens OX=9606 GN=M6PR PE=1 SV=1	0	31.573	12	2	16	2	277	31	5.83	55.83	2	0	1.488	3.057	0.57	1.61	0.0862517	0.372291	74.9	172.8	52.4	2.44778e+07	2.46585e+07	29986055	21374157	2.11152e+07	2.31815e+07	1.8095e+07	21000736	18018294
Q15080	Mitochondrial import receptor subunit TOM22 homolog OS=Homo sapiens OX=9606 GN=TOMM22 PE=1 SV=3	0	42.465	45	4	30	4	142	15.5	4.34	99.39	4	0	1.276	3.049	0.35	1.61	0.575451	0.373607	66.2	179.7	54.2	1.33985e+07	1.1067e+07	1.41522e+07	1.4449e+07	1.22835e+07	1.40254e+07	1.00625e+07	1.15983e+07	1.31482e+07
M0QXB5	Multifunctional procollagen lysine hydroxylase and glycosyltransferase LH3 OS=Homo sapiens OX=9606 GN=PLOD3 PE=1 SV=1	0	74.101	26	15	75	15	738	84.7	6.05	158.49	15	0	0.916	3.049	-0.13	1.61	0.946443	0.373607	56.5	172.6	71	24253800	2.04398e+07	3.21394e+07	3.15096e+07	2.70586e+07	2.34212e+07	2.86661e+07	3.22425e+07	4.17018e+07
Q9NVH1	NADH dehydrogenase [ubiquinone] 1 alpha subcomplex subunit 5 OS=Homo sapiens OX=9606 GN=NDUFA5 PE=1 SV=3	0	10.709	22	2	11	2	116	13.5	5.99	25.55	2	0	1.498	3.048	0.58	1.61	0.533142	0.427108	81	162.1	56.9	2.3125e+06	2.27366e+06	2.63694e+06	2.04976e+06	1.68998e+06	1755432		1.3219e+06	2271617
P52306	V-type proton ATPase 116 kDa subunit a3 OS=Homo sapiens OX=9606 GN=TCIRG1 PE=1 SV=3	0	25.278	8	5	22	5	830	92.9	7.12	50.29	5	0	1.575	3.036	0.66	1.6	0.0116903	0.376719	38.4	240.4	21.2	165538725	1.54468e+08	1.54137e+08	4.03676e+08	3.58543e+08	3.30312e+08	8.3029e+07	9.64468e+07	9.31468e+07
Q9NUJ1	Serine/threonine-protein kinase 10 OS=Homo sapiens OX=9606 GN=STK10 PE=1 SV=1	0	80.664	17	12	65	11	968	112.1	6.95	130.51	12	1	1.131	3.035	0.18	1.6	0.80084	0.376978	76	172.2	51.8	2.99221e+07	2.88973e+07	4.06411e+07	2.58713e+07	24589315	2.61215e+07	1.9248e+07	2.23171e+07	2.18709e+07
P68036	Cell cycle progression protein 1 OS=Homo sapiens OX=9606 GN=CCPG1 PE=1 SV=3	0	20.908	6	4	17	4	757	87.3	5.95	22.53	4	0	0.895	3.035	-0.16	1.6	0.922092	0.437656	71.5	136	92.5		1.48593e+06	1.64818e+06	1.12594e+06	1.41732e+06	246280	1.28799e+06	3.20675e+06	2.16282e+06
Q7Z2T5	Steroid receptor RNA activator 1 OS=Homo sapiens OX=9606 GN=SRA1 PE=1 SV=1	0	6.958	9	2	4	2	236	25.7	7.03	1.62	2	0	0.813	3.032	-0.3	1.6	0.811947	0.425806	50.3	187.7	61.9	1.36875e+06	1.24249e+06		2.05764e+06	1.72663e+06	1.89001e+06	1.66831e+06
P23258	Complex I assembly factor ACAD9, mitochondrial OS=Homo sapiens OX=9606 GN=ACAD9 PE=1 SV=1	0	28.121	13	8	32	8	621	68.7	7.96	40.44	8	0	1.072	3.028	0.1	1.6	0.868151	0.378631	45.4	223.9	30.6	2.55986e+08	2.2688e+08	2.45836e+08	4.94757e+08	4.13189e+08	4.55072e+08	1.69521e+08	1.70867e+08	1.61518e+08
P61923	Cytoplasmic FMR1-interacting protein 2 OS=Homo sapiens OX=9606 GN=CYFIP2 PE=1 SV=2	0	30.694	5	5	22	2	1278	148.3	7.31	50.78	5	0	1.656	3.022	0.73	1.6	0.39393	0.481194	88.8	161.6	49.7	1.14874e+06	950298	774070	668172	765275	468311	557713	504659	745064
F5H365	Dolichyl-diphosphooligosaccharide--protein glycosyltransferase subunit 1 OS=Homo sapiens OX=9606 GN=RPN1 PE=1 SV=1	0	256.439	50	22	180	22	607	68.5	6.38	563.28	22	0	1.126	3.018	0.17	1.59	0.741251	0.381507	72.1	163	64.9	4.16889e+08	3.98599e+08	4.29805e+08	3.5801e+08	3.37137e+08	3.63435e+08	3.62881e+08	3.98933e+08	4.03134e+08
Q7L1Q6	Ras-related protein Rap-1A OS=Homo sapiens OX=9606 GN=RAP1A PE=1 SV=1	0	46.872	41	7	47	2	184	21	6.67	110.53	7	0	1.013	3.014	0.02	1.59	0.99971	0.382642	75.1	158.8	66.1	5313637	4456985	1.03174e+07	4.27214e+06	3.0926e+06	4.964e+06	4.03139e+06	6.46236e+06	5028239
Q6RW13	Epidermal growth factor receptor substrate 15 OS=Homo sapiens OX=9606 GN=EPS15 PE=1 SV=2	0	53.61	13	9	26	9	896	98.6	4.64	50.55	9	0	0.606	3.012	-0.72	1.59	0.269572	0.438991	48.4	159.4	92.3	1.03895e+06	1.01364e+06	3.0092e+06	1.22367e+06	1.60299e+06	1.31998e+06	2256909	1.90104e+06
A0A0C4DFM1	Membrane-associated progesterone receptor component 2 OS=Homo sapiens OX=9606 GN=PGRMC2 PE=1 SV=1	0	33.076	31	6	26	5	223	23.8	4.88	58.81	6	0	1.24	3.01	0.31	1.59	0.723325	0.383928	67.1	182.1	50.9	8397674	7.91202e+06	6.46212e+06	9558593	7.52428e+06	8418295	6.29609e+06	6.62764e+06	6.21832e+06
Q9Y5X3	Ubiquinone biosynthesis protein OS=Homo sapiens OX=9606 GN=COQ9 PE=1 SV=1	0	20.405	25	2	2	2	207	22.9	5.8	6.74	2	0	0.604	2.985	-0.73	1.58	0.350768	0.477118	39.5	195.1	65.4	555072			924590		1.19243e+06		972074
G3V3H3	Dolichyl-diphosphooligosaccharide--protein glycosyltransferase subunit DAD1 OS=Homo sapiens OX=9606 GN=DAD1 PE=1 SV=1	0	12.198	26	2	9	2	85	9.5	7.18	16.36	2	0	1.077	2.969	0.11	1.57	0.914021	0.396606	64.9	181.9	53.1	25414831	29910878	32961062	32370871	32569742	30357277	26317967	26292387	26593410
Q8TCJ2	Atypical kinase COQ8A, mitochondrial OS=Homo sapiens OX=9606 GN=COQ8A PE=1 SV=1	0	6.29	4	2	3	2	647	71.9	6.99	4.37	2	0	2.02	2.962	1.01	1.57	0.0655347	0.482932	101.3	148.6	50.1	2.01489e+06	1.67782e+06		868006		1.24758e+06			985757
P30405	Catalase OS=Homo sapiens OX=9606 GN=CAT PE=1 SV=3	0	259.783	59	25	197	25	527	59.7	7.39	549.39	25	0	1.059	2.959	0.08	1.57	0.901765	0.399957	81.9	145.6	72.5	5.33248e+08	5.08523e+08	5.02992e+08	3.38256e+08	3.35384e+08	3.59973e+08	4.39071e+08	4.95116e+08	491805880
Q5JWF2	Mitochondrial import receptor subunit TOM40 homolog OS=Homo sapiens OX=9606 GN=TOMM40 PE=1 SV=1	0	82.627	37	8	58	8	361	37.9	7.25	147.63	8	0	1.259	2.957	0.33	1.56	0.375782	0.400326	65.7	178.7	55.6	4.56102e+07	37348393	4.79189e+07	47144983	4.91986e+07	4.18122e+07	3.29776e+07	5.40612e+07	4.14781e+07
Q9UGP8	ATP synthase F(0) complex subunit B1, mitochondrial OS=Homo sapiens OX=9606 GN=ATP5PB PE=1 SV=2	0	53.01	27	7	39	7	256	28.9	9.36	100.59	7	0	1.009	2.954	0.01	1.56	0.968029	0.401026	75.3	152.7	72	4.53338e+07	4.27104e+07	3.99388e+07	3.78999e+07	3.2083e+07	3.39273e+07	4.36759e+07	43922918	4.19736e+07
Q70J99	Kinectin OS=Homo sapiens OX=9606 GN=KTN1 PE=1 SV=1	0	4.986	2	2	3	2	1357	156.2	5.64	5.49	2	0	1.402	2.953	0.49	1.56	0.643286	0.444197	46.2	220.9	32.9	1.44071e+06	1.35787e+06	1772969	2.34029e+06	2.51471e+06	2.66229e+06	1.06038e+06
Q05048	UDP-glucuronic acid decarboxylase 1 OS=Homo sapiens OX=9606 GN=UXS1 PE=1 SV=1	0	13.707	14	3	3	3	420	47.5	8.94	5.61	3	0	1.68	2.95	0.75	1.56	0.190684	0.411165	89.5	157.2	53.3	3.59168e+06	2327260	4.08454e+06	2.39702e+06				2261209
A0A6Q8PHK0	Platelet glycoprotein 4 OS=Homo sapiens OX=9606 GN=CD36 PE=1 SV=2	0	14.592	9	3	12	3	472	53	7.96	23.55	3	0	0.874	2.945	-0.19	1.56	0.836319	0.403303	42.2	209.4	48.3	7833892	4.0778e+06	3.94419e+06	7813329	7.25519e+06	8.07575e+06	7.75869e+06	5.01719e+06	4.37175e+06
Q08209	Leucine-rich repeat and calponin homology domain-containing protein 1 OS=Homo sapiens OX=9606 GN=LRCH1 PE=1 SV=3	0.023	1.566	2	1	1	1	728	80.8	5.94	0	1	0	0.01	2.942	-6.64	1.56	1.50648e-16	0.48482		223.9	76.1				1.37976e+06		910137	1.50469e+06	717990
Q71DI3	Signal sequence receptor subunit gamma OS=Homo sapiens OX=9606 GN=SSR3 PE=1 SV=1	0	9.06	8	1	7	1	174	20.1	9.44	25.82	1	0	1.359	2.94	0.44	1.56	0.343353	0.404859	79.1	164.8	56.1	18343172	15689485	17671328	15798556	11971357	13825236	12108233	12902131	14932317
O43395	Serine/threonine-protein kinase TAO3 OS=Homo sapiens OX=9606 GN=TAOK3 PE=1 SV=2	0	28.048	11	8	26	8	898	105.3	7.3	23.09	8	0	1.207	2.937	0.27	1.55	0.74068	0.405675	93.2	124.1	82.7	9.38023e+06	9.92524e+06	6.80594e+06	4.7449e+06	2.2954e+06	5.04049e+06	9.85447e+06	8.79415e+06	6.53865e+06
P13984	Erlin-1 OS=Homo sapiens OX=9606 GN=ERLIN1 PE=1 SV=2	0	54.784	33	10	63	8	348	39.1	7.87	149.24	10	2	1.017	2.93	0.02	1.55	0.968029	0.408115	61.5	179.2	59.3	3.69989e+07	3.82269e+07	4.03439e+07	4.37362e+07	4.04674e+07	4.36149e+07	37582694	3.95908e+07	4.26386e+07
Q8NI22	Core-binding factor subunit beta OS=Homo sapiens OX=9606 GN=CBFB PE=1 SV=2	0	39.99	30	5	23	1	182	21.5	6.6	62.81	5	3	0.967	2.93	-0.05	1.55	0.970098	0.408154	69.6	153.9	76.6	1.23652e+07	1.32248e+07	1.23694e+07	10867724	9.43828e+06	1.05404e+07	1.38593e+07	1.45451e+07	1.46107e+07
A0A0G2JHC2	Cytochrome c oxidase subunit 4 isoform 1, mitochondrial OS=Homo sapiens OX=9606 GN=COX4I1 PE=1 SV=1	0	25.049	31	5	38	5	169	19.6	9.51	83.79	5	0	1.077	2.929	0.11	1.55	0.877314	0.408223	73.5	153.9	72.6	38513575	37883713	4.0001e+07	3.17386e+07	2.94466e+07	2.9143e+07	39597472	3.50982e+07	4.08585e+07
Q8WW12	Long-chain-fatty-acid--CoA ligase 3 OS=Homo sapiens OX=9606 GN=ACSL3 PE=4 SV=1	0	58.755	20	10	46	8	712	79.6	8.46	83.22	10	0	0.993	2.923	-0.01	1.55	0.994484	0.409883	43	217.5	39.5	8.1894e+06	8.71191e+06	1.14756e+07	1.89672e+07	1.63584e+07	1.71842e+07	1.07883e+07	6.72533e+06	8.74255e+06	Acetyl [N-Term]
P78318	Ubiquitin carboxyl-terminal hydrolase 8 OS=Homo sapiens OX=9606 GN=USP8 PE=1 SV=1	0	25.262	9	7	17	1	1118	127.4	8.51	24.66	7	3	1.12	2.921	0.16	1.55	0.934588	0.410572	80.1	135.8	84.1	5.30937e+06	3.59633e+06	4.84827e+06	3.12898e+06	2.92008e+06	2.59978e+06	6.04398e+06	5.24153e+06	2.45074e+06
Q9Y276	Engulfment and cell motility protein 2 (Fragment) OS=Homo sapiens OX=9606 GN=ELMO2 PE=1 SV=1	0	25.615	18	6	17	3	441	51.4	8.65	31.29	6	0	1.092	2.921	0.13	1.55	0.962983	0.41053	64.4	115.4	120.3	1.52102e+06		4.51908e+06	1.60379e+06		1964862	4.98968e+06	6996464	3.3467e+06
Q92734	Dysferlin OS=Homo sapiens OX=9606 GN=DYSF PE=1 SV=1	0	40.69	5	8	26	8	2080	237.1	5.64	46.96	8	0	0.51	2.915	-0.97	1.54	0.0023506	0.411165	63.4	88.6	147.9	4.61068e+06	11141143	4183127	2.50396e+06	2351848	1.00131e+06	1.10945e+07	1.24492e+07	1.02559e+07
P15927	Myocardin-related transcription factor B OS=Homo sapiens OX=9606 GN=MRTFB PE=1 SV=3	0.028	1.445	1	1	1	1	1088	118.1	6.28	1.72	1	0	1.669	2.913	0.74	1.54	0.0752593	0.411526	88.3	158.7	52.9	8478326	8564309	8815242	5283287	5.83365e+06	5.94723e+06	5.0225e+06	5.4404e+06	5892335
Q9BQ39	Epidermal growth factor receptor substrate 15-like 1 OS=Homo sapiens OX=9606 GN=EPS15L1 PE=1 SV=1	0	29.522	8	5	12	5	756	83.4	5.11	23.56	5	0	1.196	2.913	0.26	1.54	0.906331	0.501784	128.5	71.7	99.7	1.63551e+06	2.14668e+06	1.94481e+06	401684			1.29065e+06	1.55434e+06	1.58542e+06
Q15208	Mannosyl-oligosaccharide glucosidase (Fragment) OS=Homo sapiens OX=9606 GN=MOGS PE=1 SV=1	0	52.705	20	11	36	11	715	78.5	8.35	78.04	11	0	1.204	2.91	0.27	1.54	0.664323	0.412469	81.8	163.3	55	1.33426e+07	1.98408e+07	2.00042e+07	1.64711e+07	1.34965e+07	1.49982e+07	1.30369e+07	1.38523e+07	1.54836e+07
B4DLN1	Progranulin OS=Homo sapiens OX=9606 GN=GRN PE=1 SV=2	0	6.511	6	3	10	3	593	63.5	6.83	15.62	3	0	1.108	2.897	0.15	1.53	0.968029	0.43265	67.3	177.7	55	2.0788e+06	2399110	2.68823e+06	2.60109e+06	2352218	1.9641e+06	2.05768e+06	2100504	2.53763e+06
A0A590UK80	Polymerase delta-interacting protein 2 OS=Homo sapiens OX=9606 GN=POLDIP2 PE=1 SV=1	0	22.992	17	5	15	5	368	42	8.63	30.35	5	0	1.06	2.893	0.08	1.53	0.988449	0.456743	63	177.5	59.5	1.82196e+06			1.95025e+06	1.92741e+06	1.80603e+06		1.51929e+06	2.20975e+06
C9JLU1	Adenosine deaminase 2 OS=Homo sapiens OX=9606 GN=ADA2 PE=1 SV=1	0	60.718	35	11	47	11	391	45.3	7.28	102.46	11	0	0.94	2.893	-0.09	1.53	0.956155	0.418181	50.1	191.4	58.4	1.35177e+07	1.72233e+07	1.41349e+07	1.99692e+07	1.90423e+07	2.24649e+07	9.55284e+06	16960973	17693758
Q9HC07	Dipeptidyl peptidase 2 OS=Homo sapiens OX=9606 GN=DPP7 PE=1 SV=3	0	17.097	11	5	22	5	492	54.3	6.32	32.19	5	0	1.328	2.892	0.41	1.53	0.655189	0.418445	81.1	146.7	72.2	2.56312e+06	3.61164e+06	3.83402e+06	1.6583e+06	2.71775e+06	2.56188e+06	3245163	3.45952e+06	7.61754e+07
A0A2R8YDT1	3-hydroxyisobutyrate dehydrogenase, mitochondrial OS=Homo sapiens OX=9606 GN=HIBADH PE=1 SV=2	0	51.331	32	7	55	7	336	35.3	8.13	169.54	7	0	1.242	2.891	0.31	1.53	0.536588	0.418664	84.8	152.2	63	2.36621e+07	22454313	2.32947e+07	1.83209e+07	1.35718e+07	1.57901e+07	1.75101e+07	1.83112e+07	1.67203e+07
P63208	CDGSH iron-sulfur domain-containing protein 2 OS=Homo sapiens OX=9606 GN=CISD2 PE=1 SV=1	0	32.595	41	5	25	5	135	15.3	9.61	35.94	5	0	1.21	2.885	0.28	1.53	0.699302	0.420531	76.9	141.3	81.8	1.07419e+07	9.71864e+06	8.21035e+06	6.89935e+06	5.63328e+06	9.07855e+06	1.09959e+07	1.11096e+07	9.68163e+06
O95881	DUF3456 domain-containing protein (Fragment) OS=Homo sapiens OX=9606 PE=1 SV=1	0	37.839	26	6	51	5	263	29.2	7.01	149.88	6	0	1.197	2.878	0.26	1.52	0.643286	0.422523	77.9	164.8	57.3	4.74701e+07	3.22046e+07	2.80284e+07	27849352	2.52839e+07	2.45806e+07	2.42143e+07	2.65117e+07	2.58746e+07
P02768	Argininosuccinate lyase OS=Homo sapiens OX=9606 GN=ASL PE=1 SV=4	0	28.114	21	8	17	8	464	51.6	6.48	17.19	8	0	1.073	2.874	0.1	1.52	0.985816	0.435099	58.3	146.6	95.1	1.74702e+06	1.57319e+06	1.49634e+06	104097	1.46805e+06	1.59731e+06	3.1433e+06	1.60899e+06	2.79991e+06
P42677	RILP-like protein 2 OS=Homo sapiens OX=9606 GN=RILPL2 PE=1 SV=1	0	6.198	10	2	4	2	211	24	4.98	5.21	2	0	0.788	2.863	-0.34	1.52	0.807155	0.525545	50.8	184.7	64.5	651991			1.03703e+06	750117		853294
O15270	DnaJ homolog subfamily B member 1 OS=Homo sapiens OX=9606 GN=DNAJB1 PE=1 SV=4	0	25.443	19	6	29	6	340	38	8.63	62.9	6	0	1.115	2.862	0.16	1.52	0.893673	0.427079	58.6	73.4	168	9.77982e+06	5.34614e+06	5547982	2.58694e+06	3.05639e+06	2.29109e+06	1.8174e+07	1.49842e+07	1.6738e+07
Q9Y3C6	SPRY domain-containing protein 4 OS=Homo sapiens OX=9606 GN=SPRYD4 PE=1 SV=2	0.002	3.018	5	1	5	1	207	23.1	6.93	5.36	1	0	1.157	2.86	0.21	1.52	0.921677	0.513871	68.9	171.3	59.9	1.48367e+06	1.44481e+06	2.02852e+06	1.40174e+06	1.21965e+06	1.5245e+06	1.36498e+06	1.34242e+06	1.38502e+06
Q9BZF1	THO complex subunit 3 OS=Homo sapiens OX=9606 GN=THOC3 PE=1 SV=1	0	6.297	13	1	2	1	166	18.4	4.97	6.09	1	0	0.01	2.854	-6.64	1.51	1.50648e-16	0.516841		222.2	77.8				1.21493e+06	1350295	1.32809e+06			1.2964e+06
H3BT71	Programmed cell death protein 4 OS=Homo sapiens OX=9606 GN=PDCD4 PE=1 SV=2	0	28.923	13	5	25	5	469	51.7	5.21	60.75	5	0	1.067	2.853	0.09	1.51	0.962106	0.429887	60.4	171.1	68.5	1.46112e+07	1.13095e+07	8.47675e+06	9524300	1.24449e+07	1.25665e+07	1.34698e+07	1.50398e+07	1.25016e+07
Q9BY43	Putative sodium-coupled neutral amino acid transporter 10 OS=Homo sapiens OX=9606 GN=SLC38A10 PE=1 SV=2	0	25.247	6	4	6	4	1119	119.7	5.73	9.9	4	0	1.481	2.85	0.57	1.51	0.530225	0.430648	49.1	201.3	49.6	2.07534e+06	2.16104e+06	1.95511e+06	2560367	3.10762e+06	4.09845e+06	2.91767e+06	2.21678e+06	1.59335e+06
P50749	Complement component 1 Q subcomponent-binding protein, mitochondrial OS=Homo sapiens OX=9606 GN=C1QBP PE=1 SV=1	0	126.461	61	9	80	9	282	31.3	4.84	263.46	9	0	1.222	2.847	0.29	1.51	0.456274	0.43191	68	179.9	52.1	1.36717e+08	146466191	1.36265e+08	1.30309e+08	1.31963e+08	160317051	1.32049e+08	1.05125e+08	112468274
P62917	Serine palmitoyltransferase 2 OS=Homo sapiens OX=9606 GN=SPTLC2 PE=1 SV=1	0	35.312	13	6	23	6	562	62.9	7.78	39.04	6	0	1.205	2.841	0.27	1.51	0.833256	0.444436	119	160.8	20.2	6.39397e+06				3.52881e+06	2.97945e+06	1.2916e+06		1.00903e+06
Q96IU4	Cullin-2 OS=Homo sapiens OX=9606 GN=CUL2 PE=1 SV=2	0	25.035	13	8	23	8	745	86.9	6.92	28.46	8	0	1.032	2.838	0.05	1.5	0.988449	0.433275	84.8	143.2	72	8.14609e+06	8.98894e+06	9071317	5056246	5.83323e+06	5.74728e+06	9.53805e+06	7.92792e+06	7.43215e+06
P10620	Protein tweety homolog (Fragment) OS=Homo sapiens OX=9606 GN=TTYH3 PE=1 SV=1	0	18.186	9	2	7	2	186	20.5	5.27	21.3	2	0	1.12	2.833	0.16	1.5	0.958158	0.53614	84.8	170.1	45.1	1.15641e+06	1.05779e+06	599790	1.02778e+06	539198	831494	1.2057e+06	551402	614992
Q8WXX5	Protein disulfide-isomerase A3 OS=Homo sapiens OX=9606 GN=PDIA3 PE=1 SV=4	0	297.203	63	31	275	26	505	56.7	6.35	743.57	31	4	1.077	2.833	0.11	1.5	0.85884	0.435099	63	176.7	60.3	8.64897e+08	8.22307e+08	8.25799e+08	8.91738e+08	855741283	9.92491e+08	8.26144e+08	8.44532e+08	8.6829e+08
P63173	Thioredoxin domain-containing protein 12 OS=Homo sapiens OX=9606 GN=TXNDC12 PE=1 SV=1	0	35.363	36	5	36	5	172	19.2	5.4	84.85	5	0	0.81	2.829	-0.3	1.5	0.641446	0.436322	80.2	142.5	77.4	2.47449e+07	2.36991e+07	2.47449e+07	1.67536e+07	1.50253e+07	1.65064e+07	2.3988e+07	2.41622e+07	2.9133e+07
P60866	Guanine nucleotide exchange factor H1 OS=Homo sapiens OX=9606 GN=ARHGEF2 PE=1 SV=1	0	93.393	21	16	71	16	1031	116	7.37	143.75	16	0	0.813	2.817	-0.3	1.49	0.658915	0.438991	105	67	128	2.02636e+07	2.22086e+07	3.13713e+07	5.46899e+06	7.51638e+06	5.17501e+06	2.8454e+07	2.88133e+07	2.95496e+07
A0A7I2V5R1	Multiple coagulation factor deficiency protein 2 OS=Homo sapiens OX=9606 GN=MCFD2 PE=1 SV=1	0	35.803	28	2	10	2	146	16.4	4.63	16.68	2	0	1.243	2.816	0.31	1.49	0.780487	0.438991	73.7	167	59.3	5384440	3.2504e+06	3.90764e+06	3684417	2.53418e+06	3.32457e+06		3238781
Q9NRK6	E3 ubiquitin-protein ligase RING2 OS=Homo sapiens OX=9606 GN=RNF2 PE=1 SV=1	0	10.113	7	2	6	1	336	37.6	6.84	18.19	2	0	1.117	2.812	0.16	1.49	0.966952	0.447285	65.9	175	59		2671114	2.1669e+06	2.52877e+06	2319423	2.10566e+06		2.03877e+06	2560425
P17931	39S ribosomal protein L22, mitochondrial OS=Homo sapiens OX=9606 GN=MRPL22 PE=1 SV=1	0	12.655	12	2	8	2	206	23.6	9.94	19.53	2	0	0.899	2.811	-0.15	1.49	0.922092	0.488442	58.2	173.1	68.7	1.73521e+06		1.40297e+06	2.18547e+06	1673234	1.60204e+06	1.87696e+06	1.36282e+06	2.19704e+06
O60231	WD repeat-containing protein 82 OS=Homo sapiens OX=9606 GN=WDR82 PE=1 SV=1	0	22.035	17	4	15	4	313	35.1	7.69	21.42	4	0	1.392	2.798	0.48	1.48	0.660083	0.487581	30.9	72.1	197	597129	401391	504602	436058	477708	312563	2.4858e+06	3.31343e+06	3.37042e+06
P46781	Complement component C9 OS=Homo sapiens OX=9606 GN=C9 PE=1 SV=2	0	4.021	2	1	2	1	559	63.1	5.59	3.77	1	0	0.779	2.795	-0.36	1.48	0.772519	0.533211	51.3	183.2	65.5	1.18844e+06		749663			1.28187e+06	1.22755e+06	971093	1.67073e+06
P61353	Glycerol-3-phosphate dehydrogenase, mitochondrial OS=Homo sapiens OX=9606 GN=GPD2 PE=1 SV=3	0	66.725	27	13	46	13	727	80.8	7.69	106.02	13	0	0.94	2.794	-0.09	1.48	0.94966	0.445146	49.1	194.6	56.3	5.46912e+06	1.16948e+07	9.91022e+06	1.32094e+07	1.63322e+07	1.47319e+07	10253738	1.16878e+07	1.45712e+07
Q8N0X4	Matrix metalloproteinase-9 OS=Homo sapiens OX=9606 GN=MMP9 PE=1 SV=3	0	30.848	11	6	28	6	707	78.4	6.06	45.56	6	0	1.018	2.784	0.03	1.48	0.99971	0.448255	86.8	61.4	151.8	4.79163e+06	4.60457e+06	2013213	1.43826e+06	930664	1.27532e+06	8.44076e+06	9.27976e+06	5.64338e+06
Q9UMX5	[Pyruvate dehydrogenase (acetyl-transferring)] kinase isozyme 3, mitochondrial OS=Homo sapiens OX=9606 GN=PDK3 PE=1 SV=1	0	12.716	12	4	8	4	406	46.9	8.37	7.99	4	0	1.145	2.783	0.2	1.48	0.946682	0.532007	69.7	169.4	60.9	1.48354e+06	1.7061e+06		1.5403e+06	1.36878e+06			1.48135e+06
F8VXU5	V-type proton ATPase subunit S1 OS=Homo sapiens OX=9606 GN=ATP6AP1 PE=1 SV=2	0	4.355	6	2	3	2	470	52	6.14	4.43	2	0	0.927	2.776	-0.11	1.47	0.968029	0.540758	60.9	173.3	65.7		920296	1.05296e+06	1.84965e+06	934827	1.07398e+06	951769	1.72952e+06	1.13471e+06
Q9NZ08	Protein cornichon homolog 4 OS=Homo sapiens OX=9606 GN=CNIH4 PE=1 SV=1	0	21.261	14	1	20	1	139	16.1	6.65	64.56	1	0	1.801	2.768	0.85	1.47	0.0191911	0.45363	71.6	175.7	52.7	12457943	8944861	9.52963e+06	8.65514e+06	8.31728e+06	8.47233e+06	7.0468e+06	4.78191e+06	7.40307e+06
P21912	Eukaryotic translation initiation factor 2D OS=Homo sapiens OX=9606 GN=EIF2D PE=1 SV=3	0	14.159	8	3	11	3	584	64.7	7.65	11.81	3	0	1.228	2.766	0.3	1.47	0.874555	0.559864	83.9	147.4	68.7	1.17489e+06	874195	222241	546372		654265	735827	769440	1.15963e+06
S4R418	Protein disulfide-isomerase A6 OS=Homo sapiens OX=9606 GN=PDIA6 PE=1 SV=1	0	179.765	43	16	128	16	440	48.1	5.08	394.65	16	0	1.012	2.758	0.02	1.46	0.968029	0.456529	75.6	153.7	70.7	4.19637e+08	399035176	3.95232e+08	3.23135e+08	300882818	3.14815e+08	3.78187e+08	4.00954e+08	412894428
Q10713	Protein NipSnap homolog 2 OS=Homo sapiens OX=9606 GN=NIPSNAP2 PE=1 SV=1	0	9.147	8	2	8	2	286	33.7	9.36	14.15	2	0	0.691	2.757	-0.53	1.46	0.33718	0.456743	76.3	98.7	125	1.88648e+06	3038198		1.18667e+06	1106634	1.41806e+06	2.46925e+06	4.18187e+06	4.24937e+06
Q15126	Neudesin OS=Homo sapiens OX=9606 GN=NENF PE=1 SV=1	0	34.584	49	6	25	6	172	18.8	5.69	49.17	6	0	1.262	2.749	0.34	1.46	0.677916	0.459545	80.2	186	33.8	5.86337e+06	9577048	1.02614e+07	8.57583e+06	9.664e+06	7.41317e+06	5.13063e+06	4.10257e+06	4.40089e+06
A0A087WYT3	Major vault protein OS=Homo sapiens OX=9606 GN=MVP PE=1 SV=4	0	133.247	36	22	110	22	893	99.3	5.48	242.52	22	0	1.865	2.743	0.9	1.46	0.000344163	0.461898	109.8	154.8	35.4	5.40275e+07	5.9618e+07	5.8264e+07	3.03941e+07	2.67967e+07	3.15442e+07	1.8855e+07	2.14465e+07	1.91557e+07
O14672	Reticulocalbin-1 OS=Homo sapiens OX=9606 GN=RCN1 PE=1 SV=1	0	24.801	19	5	14	5	331	38.9	5	25.23	5	0	0.996	2.743	-0.01	1.46	0.994484	0.461898	107.6	150	42.4	10068865	9.82622e+06	1.43876e+06	5.72229e+06	4641173	5.36791e+06	1.43698e+07	4.16545e+06	4.03503e+06
Q9H2G2	ATP synthase subunit beta, mitochondrial OS=Homo sapiens OX=9606 GN=ATP5F1B PE=1 SV=3	0	411.286	77	27	294	20	529	56.5	5.4	950.52	27	7	1.169	2.74	0.22	1.45	0.626898	0.462667	79.1	155.3	65.6	1.02894e+09	1.08438e+09	1.12178e+09	7.62189e+08	7.83423e+08	8.59045e+08	8.8955e+08	9.59046e+08	1.02322e+09
P51571	Mitofusin-2 OS=Homo sapiens OX=9606 GN=MFN2 PE=1 SV=1	0	15.89	7	4	8	4	808	91.7	7.56	12.6	4	0	0.622	2.733	-0.68	1.45	0.287216	0.48613	46.7	197.8	55.5	1.32656e+06	3.48921e+06	1.46171e+06	2.29297e+06	2.96942e+06	2.27698e+06		1371944	2.37143e+06
Q13438	Sodium/potassium-transporting ATPase subunit alpha-1 OS=Homo sapiens OX=9606 GN=ATP1A1 PE=1 SV=1	0	213.483	35	26	141	26	1023	112.8	5.49	403.62	26	0	0.995	2.732	-0.01	1.45	0.979807	0.466011	70.3	161	68.7	9.18101e+07	9.14526e+07	8.45929e+07	7.98354e+07	7.83594e+07	7.77421e+07	9.90146e+07	9.47797e+07	9.24744e+07
A0A7P0T9L3	Probable global transcription activator SNF2L2 OS=Homo sapiens OX=9606 GN=SMARCA2 PE=1 SV=2	0	58.207	9	11	23	4	1590	181.2	7.2	32.26	11	4	1.016	2.731	0.02	1.45	0.99971	0.466011	89.8	116	94.2	1.71685e+06	3.51336e+06	4.78771e+06			1.77769e+06	4.96821e+06	3.96115e+06	3.92143e+06
O14979-2	Fatty acid-binding protein, adipocyte OS=Homo sapiens OX=9606 GN=FABP4 PE=1 SV=3	0	19.339	32	4	11	4	132	14.7	7.14	20.36	4	0	1.232	2.727	0.3	1.45	0.707433	0.467658	71.7	182.2	46.1	9691213	1.00961e+07	8.73219e+06	7.74842e+06	1.43386e+07	9.486e+06	6.42368e+06	6.70972e+06	4.39628e+06
Q9NPJ3	Annexin A4 OS=Homo sapiens OX=9606 GN=ANXA4 PE=1 SV=4	0	111.272	52	17	109	16	319	35.9	6.13	282.68	17	0	0.968	2.727	-0.05	1.45	0.99971	0.467895	69	150.1	80.9	1.00353e+08	1.02429e+08	9.7092e+07	7.95819e+07	89255195	8.4105e+07	1.03119e+08	1.24332e+08	1.35782e+08
Q9BY44	Importin-11 OS=Homo sapiens OX=9606 GN=IPO11 PE=1 SV=1	0.004	2.392	15	1	5	1	94	10.9	4.5	0	1	0	0.894	2.726	-0.16	1.45	0.924352	0.581001	58.7	176.6	64.8	214846	192965	242882	332702	236067	245094	244724	279897	254640
O14979	Ceroid-lipofuscinosis neuronal protein 6 OS=Homo sapiens OX=9606 GN=CLN6 PE=1 SV=1	0	7.057	10	1	7	1	213	23.5	9.5	11.63	1	0	1.032	2.723	0.04	1.45	0.99971	0.521318	62.8	174.4	62.8	1.9399e+06	1.47353e+06	1.69814e+06	1.64059e+06	1712143	1770097	1.52586e+06		1.98299e+06
P42025	Nucleoporin p54 OS=Homo sapiens OX=9606 GN=NUP54 PE=1 SV=2	0	25.212	17	6	11	6	507	55.4	7.02	15.92	6	0	1.078	2.717	0.11	1.44	0.985514	0.509501	75.9	121.2	102.9	1.88878e+06	3.25208e+06	1.55111e+06	1.37086e+06	957999	1.16154e+06	2640024	2.19532e+06	3.85224e+06
Q9BTE3	Sarcoplasmic/endoplasmic reticulum calcium ATPase 2 OS=Homo sapiens OX=9606 GN=ATP2A2 PE=1 SV=1	0	147.584	28	22	121	18	1042	114.7	5.34	266.51	22	3	1.148	2.715	0.2	1.44	0.677916	0.47177	71.7	159.2	69.2	5.87845e+07	5.02663e+07	5.84363e+07	5.20882e+07	4.61368e+07	4.48813e+07	5.34218e+07	5.84638e+07	5.89835e+07
Q9Y376	Sulfide:quinone oxidoreductase, mitochondrial OS=Homo sapiens OX=9606 GN=SQOR PE=1 SV=1	0	209.126	72	26	183	26	450	49.9	9.11	447.73	26	0	1.219	2.714	0.29	1.44	0.46643	0.47182	80.8	148.2	71	2.68269e+08	2.61953e+08	2.80395e+08	1.87143e+08	1.69184e+08	1.96612e+08	2.40426e+08	2.52513e+08	2.53316e+08
Q9H078-2	Integrin alpha-L OS=Homo sapiens OX=9606 GN=ITGAL PE=1 SV=3	0	86.369	14	12	65	12	1170	128.7	5.63	142.03	12	0	0.95	2.709	-0.07	1.44	0.972877	0.473749	78.1	154.2	67.7	2.95118e+07	2.31271e+07	2.9242e+07	1.82016e+07	2.10936e+07	2.16847e+07	2.54923e+07	2.7603e+07	2.29747e+07
Q08257	PAT complex subunit CCDC47 OS=Homo sapiens OX=9606 GN=CCDC47 PE=1 SV=1	0	63.017	30	12	36	12	483	55.8	4.87	66.99	12	0	1.423	2.707	0.51	1.44	0.379469	0.474612	73	150.7	76.4	5227706	4.77205e+06	2.56681e+07	4.5233e+06	3.77157e+06	4.16106e+06	5071544	5.78421e+06	7.63107e+06
P36957	ER membrane protein complex subunit 2 OS=Homo sapiens OX=9606 GN=EMC2 PE=1 SV=1	0	33.596	20	5	21	5	297	34.8	6.57	45.59	5	0	0.933	2.705	-0.1	1.44	0.94713	0.47535	55.1	192.5	52.4	7.56801e+06	6.26963e+06	7.28447e+06	1.05544e+07	8965830	9.56421e+06	9.39664e+06	7.14255e+06	7025705
Q10570	Pre-mRNA-processing factor 39 OS=Homo sapiens OX=9606 GN=PRPF39 PE=1 SV=3	0.016	1.812	2	1	3	1	669	78.4	5.4	0	1	0	0.64	2.699	-0.64	1.43	0.419354	0.583978	41.5	188.6	69.9	293987	163199	231089	388914	494664	158208	267382	411895	407304
P48426-2	Isoform 2 of Protein-tyrosine kinase 2-beta OS=Homo sapiens OX=9606 GN=PTK2B	0	29.001	14	10	22	10	967	111.1	5.91	29.99	10	0	1.205	2.695	0.27	1.43	0.718712	0.479062	26.2	246.3	27.4	1.31491e+07	9.67737e+06	10663400	4.78714e+07	3.56311e+07	2.62092e+07	1.12214e+07	9.06651e+06	15843932
Q15006	39S ribosomal protein L50, mitochondrial OS=Homo sapiens OX=9606 GN=MRPL50 PE=1 SV=2	0	12.087	36	4	4	4	158	18.3	7.88	6.31	4	0	1.348	2.691	0.43	1.43	0.707433	0.570463	81.4	158.2	60.4	1.60562e+06	1.08174e+06		887458	943070	1.16214e+06		1.27753e+06	864154
P53999	Voltage-dependent anion-selective channel protein 3 OS=Homo sapiens OX=9606 GN=VDAC3 PE=1 SV=1	0	114.191	53	11	90	10	283	30.6	8.66	240.14	11	0	0.915	2.689	-0.13	1.43	0.953032	0.480985	89.3	113.3	97.5	9.55315e+07	1.073e+08	118100189	5.54682e+07	5.05224e+07	5.24532e+07	1.35668e+08	125958438	1.13413e+08
K7EQA1	Alanine--tRNA ligase, mitochondrial OS=Homo sapiens OX=9606 GN=AARS2 PE=1 SV=1	0	41.002	10	8	34	8	985	107.3	6.27	48.16	8	0	0.886	2.676	-0.18	1.42	0.880466	0.483449	73.7	79.3	147	3.39311e+06	3.16326e+06	5.00585e+06	1.81838e+06	1.33207e+06	1.32761e+06	8.93445e+06	7.15501e+06	7.13548e+06
P63000	Isoform 4 of Calumenin OS=Homo sapiens OX=9606 GN=CALU	0	85.453	45	11	72	1	323	38.1	4.58	163.99	11	0	0.01	2.675	-6.64	1.42	1.50648e-16	0.499066		216.9	83.1				2530954	2003153	1.83078e+06	1.64685e+06	2.9292e+06
Q15369	Ferrochelatase, mitochondrial OS=Homo sapiens OX=9606 GN=FECH PE=1 SV=2	0	20.529	13	4	14	4	423	47.8	8.73	25.92	4	0	1.687	2.671	0.75	1.42	0.261147	0.565631	66.7	196.9	36.4	1.77974e+06	2.15028e+06	1.73178e+06	1.48534e+06	2.26595e+06	2.02412e+06	944510		1.103e+06
P36405	Clusterin OS=Homo sapiens OX=9606 GN=CLU PE=1 SV=1	0	11.79	10	3	7	3	449	52.5	6.27	11.7	3	0	0.01	2.67	-6.64	1.42	1.50648e-16	0.577244		218.2	81.8				1.49438e+06		1.15321e+06	1.32555e+06
F6T1Q0	Very-long-chain (3R)-3-hydroxyacyl-CoA dehydratase 3 OS=Homo sapiens OX=9606 GN=HACD3 PE=1 SV=2	0	42.474	21	7	41	7	362	43.1	8.94	100.07	7	0	0.742	2.669	-0.43	1.42	0.365611	0.485833	60.9	160.5	78.6	1.66173e+07	3.26657e+07	2.85293e+07	2.78052e+07	28431451	2.46847e+07	3.56968e+07	3.79038e+07	4.28218e+07
Q7Z4V5	Solute carrier family 22 member 18 OS=Homo sapiens OX=9606 GN=SLC22A18 PE=1 SV=1	0	7.506	7	2	10	2	326	34.9	9.54	14.4	2	0	1.211	2.665	0.28	1.41	0.879778	0.521318	81	159.3	59.7	2.28501e+06	3.60912e+06	2625204	2.19312e+06	1.71307e+06	1938082	1946088	1.67654e+06	3738970
A0A7P0TAQ9	Endoplasmic reticulum aminopeptidase 1 OS=Homo sapiens OX=9606 GN=ERAP1 PE=1 SV=3	0	34.556	11	9	29	9	941	107.2	6.46	52.44	9	0	1.115	2.66	0.16	1.41	0.936319	0.488644	91.2	119.7	89.1	6.3641e+06	6.60465e+06	9.02525e+06	2.9514e+06	3.33494e+06	3396316	6.76916e+06	7.71202e+06	5.04112e+06
O75400	Nuclear receptor coactivator 5 OS=Homo sapiens OX=9606 GN=NCOA5 PE=1 SV=2	0	26.998	15	5	17	5	579	65.5	9.6	22.32	5	0	1.051	2.647	0.07	1.4	0.97308	0.493665	132.9	68	99.1	6245691	8.80394e+06	8557272	1.61946e+06	2.17725e+06	1.62708e+06	5.70859e+06	8.84491e+06	6.6736e+06
P16949	Cytochrome b-c1 complex subunit 1, mitochondrial OS=Homo sapiens OX=9606 GN=UQCRC1 PE=1 SV=3	0	144.323	51	16	95	16	480	52.6	6.37	258.94	16	0	1.376	2.639	0.46	1.4	0.127789	0.496769	62.4	192.3	45.3	87071180	7.30324e+07	7.78156e+07	7.60875e+07	9.71171e+07	9.00575e+07	6.38283e+07	5.69182e+07	5.91631e+07
C9JIR6	Endophilin-A2 OS=Homo sapiens OX=9606 GN=SH3GL1 PE=1 SV=1	0	38.694	25	8	43	8	368	41.5	5.43	92.41	8	0	1.025	2.637	0.04	1.4	0.970548	0.497534	109.6	112.6	77.8	1.95143e+07	2.68172e+07	2.90966e+07	1.20936e+07	1.02201e+07	1.06472e+07	1.99736e+07	20791034	1.95204e+07
P24666	Protein transport protein Sec23B OS=Homo sapiens OX=9606 GN=SEC23B PE=1 SV=2	0	76.967	24	13	54	11	767	86.4	6.89	86.27	13	1	0.983	2.635	-0.02	1.4	0.985514	0.497849	53.4	202.8	43.8	1.05855e+07	1.38948e+07	1.60224e+07	2.37504e+07	3214097	2.06833e+07	1.19489e+07	11008818	1.28899e+07
P40937	DNA-directed DNA polymerase OS=Homo sapiens OX=9606 GN=POLQ PE=1 SV=1	0.019	1.71	0	1	3	1	2725	305	7.77	0	1	0	2.3	2.633	1.2	1.4	0.0425084	0.618122	116.3	133.1	50.6			285435			122675	236357	67430.6
Q7KZ85	LEM domain-containing protein 2 OS=Homo sapiens OX=9606 GN=LEMD2 PE=1 SV=1	0	31.816	12	4	25	4	503	56.9	9	57.53	4	0	0.952	2.632	-0.07	1.4	0.960107	0.499066	40.4	214	45.7	2.9994e+06	1755364	1.88542e+06	3.33789e+06	3551651	3832944	1.93423e+06	2195460	2.25646e+06
O15173	Prolactin regulatory element-binding protein OS=Homo sapiens OX=9606 GN=PREB PE=1 SV=2	0	55.986	29	8	44	8	417	45.4	7.88	97.39	8	0	1.053	2.628	0.07	1.39	0.974468	0.500747	78.3	145.5	76.3	5.93485e+06	4.21199e+06	5.77266e+06	4.09648e+06	3140357	4.02741e+06	4.20755e+06	6.33152e+06	5.88399e+06
A0A087WT44	Zinc finger CCCH-type antiviral protein 1 OS=Homo sapiens OX=9606 GN=ZC3HAV1 PE=1 SV=3	0	80.611	20	12	58	12	902	101.4	8.4	124.88	12	0	1.208	2.621	0.27	1.39	0.637953	0.502938	49.4	216.6	34	2.354e+07	2.24422e+07	2.47433e+07	3.7294e+07	3.77162e+07	4.31259e+07	1.56478e+07	1.71474e+07	1.91837e+07
O15498	Endoplasmic reticulum junction formation protein lunapark OS=Homo sapiens OX=9606 GN=LNPK PE=1 SV=2	0	37.191	20	7	35	7	428	47.7	5.11	63.93	7	0	1.035	2.621	0.05	1.39	0.972645	0.502933	91.6	121.9	86.6	1.64802e+07	1.65303e+07	1.72036e+07	7.5987e+06	9162943	8.59813e+06	14576077	1.68013e+07	1.70122e+07
P08236	Dihydrolipoyllysine-residue succinyltransferase component of 2-oxoglutarate dehydrogenase complex, mitochondrial OS=Homo sapiens OX=9606 GN=DLST PE=1 SV=4	0	33.869	15	7	39	7	453	48.7	8.95	94.78	7	0	1.38	2.619	0.46	1.39	0.311603	0.503494	68.8	145	86.1	10139840	10190338	1.52126e+07	9.7376e+06	7.91668e+06	8.41281e+06	1.33753e+07	3.08377e+07	9.91001e+06
A0A6Q8PGN3	ER membrane protein complex subunit 1 OS=Homo sapiens OX=9606 GN=EMC1 PE=1 SV=1	0	97.338	23	16	70	16	993	111.7	7.66	175.01	16	0	0.948	2.618	-0.08	1.39	0.972104	0.503791	52.8	197.1	50.1	1.76078e+07	2.19779e+07	1.71712e+07	2.77168e+07	2.40085e+07	1.83552e+07	1.91449e+07	1.76785e+07	1.65099e+07
A0A0D9SEM4	WD repeat-containing protein 36 OS=Homo sapiens OX=9606 GN=WDR36 PE=1 SV=1	0	21.327	11	6	15	6	895	99.3	7.36	8.85	6	0	1.158	2.617	0.21	1.39	0.936595	0.600657	29.4	62	208.6	232554	161601	1.31039e+06	186491	198082	176875	2.15806e+06	1.74523e+06	1.38339e+06
P51570	Flotillin-2 OS=Homo sapiens OX=9606 GN=FLOT2 PE=1 SV=2	0	77.775	38	14	67	14	428	47	5.25	146.26	14	0	1.059	2.612	0.08	1.39	0.942185	0.505779	74.9	147.7	77.4	2.42795e+07	1.67571e+07	2.5169e+07	1.71968e+07	18382132	1.84597e+07	2.58758e+07	2.54031e+07	3.00867e+07
P84243	Nicalin OS=Homo sapiens OX=9606 GN=NCLN PE=1 SV=2	0	97.206	25	11	67	11	563	62.9	6.89	176.66	11	0	1.075	2.604	0.1	1.38	0.922092	0.50893	70.7	163.7	65.6	2.15105e+07	2.1357e+07	20029409	1.97729e+07	1.80634e+07	19204828	2.07899e+07	1.60519e+07	2.14613e+07
P54105	Mitochondrial-processing peptidase subunit beta OS=Homo sapiens OX=9606 GN=PMPCB PE=1 SV=2	0	42.467	18	7	40	7	489	54.3	6.83	75.16	7	0	1.285	2.597	0.36	1.38	0.549451	0.511024	47.9	216.7	35.5	1.72802e+07	14942261	1.37871e+07	2.58784e+07	3.25189e+07	2.65035e+07	1.20572e+07	1.08834e+07	1.209e+07
Q96CW1	Epididymal secretory protein E1 OS=Homo sapiens OX=9606 GN=NPC2 PE=1 SV=1	0	4.724	6	1	2	1	174	19.2	8.44	2.32	1	0	0.599	2.587	-0.74	1.37	0.281221	0.595919	43	185.4	71.7	899847			1.47568e+06	1.78539e+06	1.23487e+06	1.64256e+06	1.49693e+06
P48556	Translocation protein SEC62 OS=Homo sapiens OX=9606 GN=SEC62 PE=1 SV=1	0	5.199	17	2	6	2	101	11.6	9.1	3.96	2	0	0.986	2.577	-0.02	1.37	0.985514	0.586248	64.8	169.4	65.8	1.80422e+06	1536884	1.25056e+06	2120432	1.491e+06	1.17944e+06	1.66696e+06		1.67021e+06
Q9Y320	COP9 signalosome complex subunit 1 OS=Homo sapiens OX=9606 GN=GPS1 PE=1 SV=4	0	23.789	14	6	32	6	491	55.5	6.74	49.3	6	0	1.166	2.574	0.22	1.36	0.851623	0.518146	100.4	87.1	112.5	6.70232e+06	5.61526e+06	6.6284e+06	2.22942e+06	1.99887e+06	2.15866e+06	7.45774e+06	5277803	8.5839e+06
O00329	ADP-ribosylation factor-like protein 1 OS=Homo sapiens OX=9606 GN=ARL1 PE=1 SV=1	0	25.893	28	4	17	4	181	20.4	5.72	40.8	4	0	1.065	2.572	0.09	1.36	0.966928	0.518894	79.5	131.7	88.8	9612954	8.26093e+06	6221844	4.67816e+06	5.07748e+06	5.59939e+06	9.67213e+06	1.07992e+07	9.90393e+06
H3BMM9	Nucleobindin-1 OS=Homo sapiens OX=9606 GN=NUCB1 PE=1 SV=4	0	40.848	27	10	20	10	461	53.8	5.25	26.47	10	0	1.072	2.567	0.1	1.36	0.958158	0.52078	52.4	198.7	48.9	7.54316e+06	10225882	9.36821e+06	1.37009e+07	1.26367e+07	9290996	5.34848e+06	9.01717e+06	14786183
A0A3B3ISS6	NADPH--cytochrome P450 reductase OS=Homo sapiens OX=9606 GN=POR PE=1 SV=2	0	100.455	33	16	62	16	677	76.6	5.58	153.49	16	0	0.979	2.565	-0.03	1.36	0.994484	0.521289	44.9	193.3	61.9	1.65398e+07	1.34289e+07	1.17069e+07	2.34439e+07	21469103	2.19615e+07	1.9443e+07	19758981	2.02217e+07
O00170	Urokinase plasminogen activator surface receptor OS=Homo sapiens OX=9606 GN=PLAUR PE=1 SV=1	0	12.301	9	2	13	2	286	31.6	7.05	22.47	2	0	1.053	2.562	0.07	1.36	0.975235	0.521372	71.9	160.8	67.3	9.72519e+06	5832269	6.18698e+06	4703564	5351399	5194158	5.81601e+06	4972559	6145282
Q15785	Isocitrate dehydrogenase [NAD] subunit gamma, mitochondrial OS=Homo sapiens OX=9606 GN=IDH3G PE=1 SV=1	0	43.025	23	5	34	5	393	42.8	8.5	101.04	5	0	1.08	2.559	0.11	1.36	0.94713	0.522786	81.4	159.6	59	1.63977e+07	9.99204e+06	1.15034e+07	9.21407e+06	7.46942e+06	8.46264e+06	13569776	8.5843e+06	8.35018e+06
Q9UKD2	Protein S100-A10 OS=Homo sapiens OX=9606 GN=S100A10 PE=1 SV=2	0	7.987	18	2	11	2	97	11.2	7.37	14.16	2	0	1.807	2.557	0.85	1.35	0.0147554	0.523866	90.2	156.7	53	9973038	1.11899e+07	1.1309e+07	6.98563e+06	6.98202e+06	8.08054e+06	7.04093e+06	6.02781e+06	6.95166e+06
Q8N5K1	RNA-binding protein 12B OS=Homo sapiens OX=9606 GN=RBM12B PE=1 SV=2	0	4.248	1	1	4	1	881	102.6	7.53	0	1	0	0.965	2.554	-0.05	1.35	0.974064	0.643444	64.1	169.5	66.4	257731		385315		566224	168283		251568	468794
O60826	Probable 28S rRNA (cytosine(4447)-C(5))-methyltransferase OS=Homo sapiens OX=9606 GN=NOP2 PE=1 SV=2	0	61.151	16	10	42	10	812	89.2	9.23	109.83	10	0	0.737	2.545	-0.44	1.35	0.313231	0.528917	77.5	94.1	128.3	1.00813e+07	1.27291e+07	8.1243e+06	4.23423e+06	4.46764e+06	5.39565e+06	1.61872e+07	1.76467e+07	2.17257e+07
Q9NZD8	Outer mitochondrial membrane protein porin 2 (Fragment) OS=Homo sapiens OX=9606 GN=VDAC2 PE=1 SV=1	0	84.273	48	10	66	10	282	30.3	7.81	222.37	10	0	1.047	2.54	0.07	1.34	0.922092	0.530991	92.6	119.3	88.2	8.91328e+07	9.6934e+07	9.87779e+07	4.8875e+07	4.41907e+07	4.77835e+07	94528355	9.7194e+07	9.78038e+07
A0A0A0MR74	Peptidyl-prolyl cis-trans isomerase FKBP8 OS=Homo sapiens OX=9606 GN=FKBP8 PE=1 SV=2	0	39.525	25	7	26	7	412	44.5	4.84	68.31	7	0	1.48	2.538	0.57	1.34	0.110479	0.531934	97.2	153.5	49.3	2.17363e+07	2.32671e+07	14689265	1.10429e+07	1.253e+07	2.36627e+07	1.13739e+07	7.63442e+06	1.46904e+07
M0R0P8	Spartin OS=Homo sapiens OX=9606 GN=SPART PE=1 SV=1	0	37.695	12	5	29	5	666	72.8	5.91	80.43	5	0	1.155	2.537	0.21	1.34	0.845039	0.532007	84.9	132.5	82.5	7.52104e+06	8.02256e+06	8.80636e+06	5.05217e+06	4.57497e+06	4905890	8.27651e+06	8.38267e+06	6850948
Q9NVZ3	Nuclear cap-binding protein subunit 1 OS=Homo sapiens OX=9606 GN=NCBP1 PE=1 SV=1	0	61.184	16	10	46	10	790	91.8	6.43	106.68	10	0	0.904	2.537	-0.14	1.34	0.926536	0.532007	99.6	88.1	112.2	2.04181e+07	2.08649e+07	1.72996e+07	7.19403e+06	6147129	6.95994e+06	23726476	2.40819e+07	2.48152e+07
A0A6I8PRA0	Mitochondrial import receptor subunit TOM7 homolog OS=Homo sapiens OX=9606 GN=TOMM7 PE=1 SV=1	0.001	3.228	55	2	4	2	55	6.2	10.29	5.91	2	0	0.938	2.528	-0.09	1.34	0.949509	0.535017	63	169.8	67.2	4888500	6.30305e+06	5.84702e+06	5835670	4.66292e+06	7088835		6.06969e+06	6902804
Q969H8	ER membrane protein complex subunit 3 OS=Homo sapiens OX=9606 GN=EMC3 PE=1 SV=3	0	19.213	15	3	13	3	261	29.9	6.81	30.99	3	0	1.013	2.519	0.02	1.33	0.999631	0.554096	52.2	196.3	51.5	1.75606e+06	1.74067e+06	2.02869e+06	2.95027e+06	2.42865e+06	1.24613e+06	1.80179e+06	1.56619e+06	2.27055e+06
A0A2R8Y855	Baculoviral IAP repeat-containing protein 1 OS=Homo sapiens OX=9606 GN=NAIP PE=1 SV=1	0.016	1.758	6	1	1	1	198	22.7	8.06	0	1	0	0.01	2.519	-6.64	1.33	1.50648e-16	0.629093		214.7	85.3						1.08824e+06	1.02997e+06	1.18539e+06	1.87577e+06
P42331	Very-long-chain 3-oxoacyl-CoA reductase (Fragment) OS=Homo sapiens OX=9606 GN=HSD17B12 PE=1 SV=1	0	7.02	9	1	5	1	164	17.7	4.79	11.95	1	0	0.01	2.516	-6.64	1.33	1.50648e-16	0.616684		209.3	90.7				1390002	1.72792e+06	1.37049e+06	1.47866e+06		1882968
P11217	Protein FAM162A OS=Homo sapiens OX=9606 GN=FAM162A PE=1 SV=1	0	17.44	34	5	19	5	144	16.5	9.77	30.2	5	0	1.072	2.514	0.1	1.33	0.942185	0.540524	47.5	177.1	75.4	6.38731e+06	1.24061e+07	1.99533e+07	1.77159e+07	1.98953e+07	1.81314e+07	2.06713e+07	16119701	2.20858e+07
P05386	C-Jun-amino-terminal kinase-interacting protein 4 OS=Homo sapiens OX=9606 GN=SPAG9 PE=1 SV=4	0	12.968	5	4	10	4	1321	146.1	5.15	25.1	4	0	0.969	2.51	-0.05	1.33	0.985514	0.632689	77.1	109.3	113.6	1.65887e+06	979662	945696	422333		692005	1.51498e+06	1.08727e+06	1.75192e+06
Q9P0J1	Sex comb on midleg-like protein 2 OS=Homo sapiens OX=9606 GN=SCML2 PE=1 SV=1	0.006	2.26	3	1	2	1	700	77.2	8.54	0	1	0	1.448	2.509	0.53	1.33	0.659199	0.661759	87.6	151.8	60.5		84613.5				57453.6	61279.9
V9GYD9	Eukaryotic translation initiation factor 1A, X-chromosomal OS=Homo sapiens OX=9606 GN=EIF1AX PE=1 SV=2	0	21.487	21	3	13	3	144	16.5	5.24	21.55	3	0	1.667	2.507	0.74	1.33	0.0290896	0.542858	84.2	156.3	59.4	10514176	11712961	12827365	7.85543e+06	8.66076e+06	8.51628e+06	7.03594e+06	8.88456e+06	1.20636e+07
P68431	Endoplasmic reticulum-Golgi intermediate compartment protein 1 OS=Homo sapiens OX=9606 GN=ERGIC1 PE=1 SV=1	0	9.923	14	3	7	3	290	32.6	7.06	8.62	3	0	0.932	2.506	-0.1	1.33	0.94966	0.542858	58.4	169.7	71.9	4890856	4.12224e+06		2.70121e+06	5.34284e+06	5.07497e+06	5975214	5.7422e+06	5.98727e+06
A0A0U1RR22	Protein sel-1 homolog 1 OS=Homo sapiens OX=9606 GN=SEL1L PE=1 SV=3	0	44.141	10	4	24	4	794	88.7	5.39	65.53	4	0	1.527	2.505	0.61	1.32	0.282663	0.54328	96.1	165	38.9	6.01538e+06	2.54033e+06	5.32907e+06	3.27691e+06	3.35886e+06	3.43458e+06	4.19717e+06	1.17085e+06	2.25757e+06
Q9BVG4	Tapasin OS=Homo sapiens OX=9606 GN=TAPBP PE=1 SV=1	0	40.426	20	5	33	5	466	49.5	6.92	84.68	5	0	1.044	2.503	0.06	1.32	0.958158	0.543501	56.7	163.5	79.8	1.45808e+07	1.90573e+07	1.78093e+07	7967610	21629202	1.92707e+07	2.51787e+07	2.7241e+07	1.85355e+07
A0A3B3IRV5	Ficolin-1 OS=Homo sapiens OX=9606 GN=FCN1 PE=1 SV=2	0	9.886	4	1	3	1	326	35.1	6.86	11.26	1	0	1.005	2.501	0.01	1.32	0.994484	0.602599	66.7	166.7	66.6	2.08907e+06		1.48748e+06	1.79049e+06	1.44621e+06	1.67535e+06	1.79269e+06	1.59757e+06	2131281
P11233	Beta-hexosaminidase subunit beta OS=Homo sapiens OX=9606 GN=HEXB PE=1 SV=3	0	59.055	21	12	81	11	556	63.1	6.76	164.44	12	0	0.999	2.496	0	1.32	0.974468	0.54676	75.2	150.3	74.5	9.36161e+07	9.20579e+07	9.63566e+07	7.23574e+07	5.50411e+07	7.20719e+07	1.03741e+08	9.80362e+07	8.8671e+07
P23219	Nuclear pore complex protein Nup88 OS=Homo sapiens OX=9606 GN=NUP88 PE=1 SV=2	0	19.658	8	4	11	4	741	83.5	5.69	20.58	4	0	0.945	2.496	-0.08	1.32	0.957058	0.607737	70.4	111.1	118.5	1.45077e+06	1.09397e+06	3.59485e+06		633537	1.16458e+06	2.52059e+06	2.58594e+06	2.34867e+06
P51116	Malonyl-CoA decarboxylase, mitochondrial OS=Homo sapiens OX=9606 GN=MLYCD PE=1 SV=3	0	6.511	5	2	7	2	493	55	8.95	5.96	2	0	1.648	2.491	0.72	1.32	0.389175	0.661276	107.5	137.9	54.6	689230	410647	678656	370861	269293		286253	355168	449275
O43516	Acetyltransferase component of pyruvate dehydrogenase complex OS=Homo sapiens OX=9606 GN=DLAT PE=1 SV=2	0	39.124	15	7	30	7	520	55.7	8.94	78.4	7	0	1.139	2.49	0.19	1.32	0.847505	0.549771	68.7	136.6	94.7	1.26448e+07	1.09256e+07	1.29235e+07	8.14203e+06	10962399	9642772	1.78928e+07	17529803	1.88144e+07
Q8NC56	Protein CREG1 OS=Homo sapiens OX=9606 GN=CREG1 PE=1 SV=1	0	6.976	10	1	1	1	220	24.1	7.59	4.6	1	0	0.769	2.49	-0.38	1.32	0.574394	0.549771	54.2	175.4	70.4	4440244	4.62532e+06	3.53753e+06	5465032	6771995	2.57508e+06	3.05164e+06	6108304	6.79759e+06
Q9Y6Y8	40S ribosomal protein S3a OS=Homo sapiens OX=9606 GN=RPS3A PE=1 SV=1	0	30.248	52	8	48	1	145	16.5	9.25	83.84	8	0	1.155	2.487	0.21	1.31	0.922092	0.641562	74.6	160.7	64.6		1306556	1459532	1.12449e+06			1.22772e+06
P46976	Branched-chain-amino-acid aminotransferase, mitochondrial OS=Homo sapiens OX=9606 GN=BCAT2 PE=1 SV=2	0	53.694	30	7	40	7	392	44.3	8.65	76.05	7	0	1.383	2.486	0.47	1.31	0.252848	0.551373	90.3	149.7	60	2.08156e+07	2.74971e+07	1.34525e+07	1.31236e+07	1.24347e+07	1.85463e+07	1.3198e+07	1.46318e+07	1.97745e+07
Q13155	Apoptosis regulator BAX OS=Homo sapiens OX=9606 GN=BAX PE=1 SV=1	0	79.902	41	7	60	7	192	21.2	5.22	154.2	7	0	1.129	2.485	0.18	1.31	0.80738	0.551603	71.6	161	67.5	3.39592e+07	2.46e+07	2.7515e+07	2.11705e+07	2.19941e+07	2.86788e+07	2.57544e+07	2.67021e+07	2.95203e+07	Acetyl [N-Term]
Q8NCA5	Beta-actin-like protein 2 OS=Homo sapiens OX=9606 GN=ACTBL2 PE=1 SV=2	0	66.368	26	7	226	2	376	42	5.59	379.53	7	0	2.414	2.474	1.27	1.31	4.60685e-07	0.556388	125.8	122.1	52.1	21942668	36116908	54440904	17186584	13004444	12945775	14002933	16085150	17574488
Q8TBC4	Tyrosine-protein kinase Lyn OS=Homo sapiens OX=9606 GN=LYN PE=1 SV=3	0	60.753	28	12	62	1	512	58.5	7.11	131.49	12	6	1.216	2.471	0.28	1.31	0.642751	0.557882	130.7	69.5	99.9	2.33711e+07	1.85982e+07	19517976	4.17376e+06	2.26712e+06	3.89611e+06	1.49037e+07	21764719	1.56068e+07
P55809	Dedicator of cytokinesis protein 2 OS=Homo sapiens OX=9606 GN=DOCK2 PE=1 SV=2	0	74.112	11	17	49	17	1830	211.8	6.87	89.86	17	0	0.791	2.471	-0.34	1.3	0.55043	0.558243	109	59.3	131.7	1.40798e+07	1.01298e+07	1.40893e+07	2.83844e+06	5.29834e+06	1.14555e+06	1.71069e+07	1.69923e+07	1.96217e+07
Q9Y2T2	cAMP-dependent protein kinase type I-alpha regulatory subunit OS=Homo sapiens OX=9606 GN=PRKAR1A PE=1 SV=1	0	89.74	31	9	61	9	381	43	5.35	169.62	9	0	1.425	2.47	0.51	1.3	0.146926	0.558393	124.5	105.6	69.9	2.90305e+07	24292198	2.86151e+07	8.97589e+06	1.13457e+07	4.76441e+06	1.48079e+07	16542676	1.6937e+07	Acetyl [N-Term]
Q9UL25	Transmembrane glycoprotein NMB OS=Homo sapiens OX=9606 GN=GPNMB PE=1 SV=1	0	32.757	8	4	26	4	588	65.9	7.3	50.76	4	0	0.769	2.468	-0.38	1.3	0.532582	0.559239	79.3	99	121.7	5205742	4968446	4.56838e+06	2.70432e+06	1.94586e+06	2429289	7.99721e+06	7.88994e+06	8.98551e+06
Q9NS87	Sideroflexin-1 OS=Homo sapiens OX=9606 GN=SFXN1 PE=1 SV=4	0	80.193	48	10	61	10	322	35.6	9.07	139.08	10	0	1.019	2.464	0.03	1.3	0.958158	0.561163	78.7	144.3	77	4.66557e+07	45158792	49448872	3.28746e+07	31243277	2.81811e+07	4.57335e+07	5.2645e+07	4.90498e+07
P20645	Cleavage and polyadenylation specificity factor subunit 3 OS=Homo sapiens OX=9606 GN=CPSF3 PE=1 SV=1	0	17.247	6	4	13	4	684	77.4	5.6	30.06	4	0	1.393	2.462	0.48	1.3	0.628287	0.565367	61.6	176.6	61.7	2.26381e+06	2.56996e+06		2.66084e+06	2544350	2.20024e+06	3.95579e+06		1.66215e+06
O75165	Mitochondrial 2-oxoglutarate/malate carrier protein OS=Homo sapiens OX=9606 GN=SLC25A11 PE=1 SV=3	0	39.644	25	7	37	7	314	34	9.91	83.74	7	0	1.01	2.459	0.01	1.3	0.99971	0.563223	55.7	140	104.3	8.48722e+06	4.83723e+06	7.04438e+06	6.08889e+06	6.37271e+06	6.65009e+06	1.35611e+07	1.35919e+07	1.21532e+07
P98175	AP2-associated protein kinase 1 OS=Homo sapiens OX=9606 GN=AAK1 PE=1 SV=2	0	21.8	7	5	16	5	1163	125.8	7.59	28.95	5	0	1.449	2.455	0.53	1.3	0.487102	0.648991	137	94	69	3.5654e+06	2.23614e+06	3.65908e+06	929684	1.07271e+06	943070	1588679	1.89744e+06	2.95349e+06
Q9NQ29	Isoform 3 of Oxidoreductase HTATIP2 OS=Homo sapiens OX=9606 GN=HTATIP2	0	16.618	17	4	18	4	276	30.1	8.38	37.28	4	0	1.001	2.453	0	1.29	0.99971	0.565345	92.1	145.2	62.6	1.074e+07	2.9855e+06	10616087	6.19403e+06	6.67136e+06	6.04558e+06	7.25007e+06	7448597	5460830
Q15836	Vacuolar protein sorting-associated protein 26B OS=Homo sapiens OX=9606 GN=VPS26B PE=1 SV=2	0	15.343	13	3	15	3	336	39.1	7.36	23.53	3	0	1.265	2.449	0.34	1.29	0.789191	0.571729	82.2	138.1	79.8	2.71873e+06	3.26163e+06		1.91707e+06	1.96306e+06	1.41401e+06	3.00634e+06	3.74184e+06	1.60862e+06
P62266	Armadillo repeat-containing protein 1 OS=Homo sapiens OX=9606 GN=ARMC1 PE=1 SV=1	0	7.728	12	2	9	2	282	31.3	5.74	15.75	2	0	1.27	2.446	0.35	1.29	0.793506	0.579617	78	160.7	61.3	2.20385e+06	3.20717e+06	2943522	1.92072e+06	2.15567e+06	2419565	2.32301e+06	2379021	2.75628e+06
D3YTB1	Ras-related protein Rab-11B OS=Homo sapiens OX=9606 GN=RAB11B PE=1 SV=4	0	47.944	47	10	61	1	218	24.5	5.94	153.01	10	9	0.816	2.444	-0.29	1.29	0.672161	0.567923	107	68	125	1.1878e+08	1.16779e+08	1.23827e+08	2.86654e+07	2.77095e+07	2.4942e+07	143153890	1.43964e+08	1.54214e+08
Q9NP72	Elongation of very long chain fatty acids protein 5 OS=Homo sapiens OX=9606 GN=ELOVL5 PE=1 SV=1	0	11.696	4	1	9	1	299	35.3	9.42	20.13	1	0	0.607	2.439	-0.72	1.29	0.036891	0.570076	38.5	181.5	79.9	6.10242e+06	9695884	6.15549e+06	12772297	10352852	11083159		9147945	19898454	Acetyl [N-Term]
Q58FG1	REST corepressor 1 OS=Homo sapiens OX=9606 GN=RCOR1 PE=1 SV=2	0	30.347	15	6	27	4	485	53.3	7.03	51.95	6	2	0.94	2.432	-0.09	1.28	0.948307	0.577456	104.4	96.6	99	6.23149e+06	3.19969e+06	3.82034e+06	1.28407e+06	1.25605e+06	2952543	6.06364e+06	3.73027e+06	2580515
Q9H444	Transforming growth factor beta-1 proprotein OS=Homo sapiens OX=9606 GN=TGFB1 PE=1 SV=2	0	27.786	19	6	22	6	390	44.3	8.53	29.05	6	0	1.085	2.43	0.12	1.28	0.958158	0.573925	54.7	191.7	53.6	6.44705e+06	3360637	5.24612e+06	6.80593e+06	6.84213e+06	5.89068e+06	4.17213e+06	6.84025e+06	5.38416e+06
P10301	Bone marrow stromal antigen 2 OS=Homo sapiens OX=9606 GN=BST2 PE=1 SV=1	0	19.523	18	4	20	4	180	19.8	5.6	53.08	4	0	1.308	2.428	0.39	1.28	0.467877	0.574433	89.7	148	62.2	1.16976e+07	9.94991e+06	1.26555e+07	6638620	7.04261e+06	8.01288e+06	6.6334e+06	9.94334e+06	8.71217e+06
Q92575	Persulfide dioxygenase ETHE1, mitochondrial OS=Homo sapiens OX=9606 GN=ETHE1 PE=1 SV=1	0	36.729	16	3	18	3	260	28.4	6.52	69.08	3	0	1.555	2.425	0.64	1.28	0.0509224	0.576288	92	147.9	60.1	2.30012e+07	2.06019e+07	19291217	12801262	12626840	1.24665e+07	14130071	14912928	1.31768e+07
Q92925	ER membrane protein complex subunit 7 OS=Homo sapiens OX=9606 GN=EMC7 PE=1 SV=1	0	17.434	22	3	10	3	242	26.5	9.25	26.06	3	0	1.415	2.422	0.5	1.28	0.469561	0.576798	80.1	137	82.9	3.06925e+06		3.85151e+06	2185048	2.11911e+06	2.60957e+06	1996266	3.71166e+06	5418786
P26373	Prolyl 4-hydroxylase subunit alpha-1 OS=Homo sapiens OX=9606 GN=P4HA1 PE=1 SV=2	0	47.868	18	8	30	8	534	61	6.01	69.54	8	0	1.089	2.421	0.12	1.28	0.953913	0.576801	50.4	201.3	48.3	4.45061e+06	8.90097e+06	7.50621e+06	1.0523e+07	1.09129e+07	1.1261e+07	7.23058e+06	1.19568e+07	6.52355e+06
H7BZJ3	Protein YIPF6 OS=Homo sapiens OX=9606 GN=YIPF6 PE=1 SV=2	0	4.914	5	1	5	1	236	26.2	5.64	8.29	1	0	1.465	2.419	0.55	1.27	0.362242	0.577244	82.3	161.6	56.2	5.51626e+06	4958977	7054045	4.68185e+06	2980226	4.17646e+06	3.48285e+06	6.2006e+06	4.04417e+06
A0A590UJ50	Succinate--CoA ligase [ADP-forming] subunit beta, mitochondrial OS=Homo sapiens OX=9606 GN=SUCLA2 PE=1 SV=1	0	29.741	19	8	30	8	484	52.6	7.49	41.11	8	0	1.154	2.418	0.21	1.27	0.858705	0.577244	37.7	218.2	44.1	6.28146e+06	20607461	6.92425e+06	7.8744e+06	1.42637e+07	1.59929e+07	8.14483e+06	6.04064e+06	1.78274e+07
A6NHL2	NADH-cytochrome b5 reductase 3 OS=Homo sapiens OX=9606 GN=CYB5R3 PE=1 SV=3	0	71.802	34	7	51	7	301	34.2	7.59	152.07	7	0	1.339	2.417	0.42	1.27	0.180639	0.577774	83.9	165.3	50.9	8.7661e+07	6.6472e+07	83311896	5.64352e+07	5.83609e+07	6.54509e+07	49877382	5.46384e+07	5.28448e+07
A0A087WZ13	Translocon-associated protein subunit delta OS=Homo sapiens OX=9606 GN=SSR4 PE=1 SV=1	0	34.3	31	4	34	4	173	19	6.15	89.43	4	0	0.944	2.416	-0.08	1.27	0.979	0.578354	68.3	179.4	52.3	43929216	4.21806e+07	43361603	3.98202e+07	41097998	4.59948e+07	48447767	3.1281e+07	35268358
Q8WXI9	Thioredoxin domain-containing protein 5 OS=Homo sapiens OX=9606 GN=TXNDC5 PE=1 SV=2	0	78.266	35	12	85	12	432	47.6	5.97	183.59	12	0	1.081	2.405	0.11	1.27	0.851204	0.581393	66.6	173.6	59.8	5.58748e+07	4.86229e+07	5.23208e+07	5.01199e+07	4.84805e+07	5.14713e+07	3.98536e+07	4.84081e+07	61812474
Q8IVD9	ATP-dependent Clp protease proteolytic subunit, mitochondrial OS=Homo sapiens OX=9606 GN=CLPP PE=1 SV=1	0	39.319	34	7	39	7	277	30.2	8.09	90.37	7	0	0.765	2.387	-0.39	1.26	0.427713	0.590082	63.6	164.1	72.3	1.12238e+07	8.59848e+06	1.26618e+07	11988129	1.05744e+07	10935067	1.3164e+07	2.33173e+07	1.13901e+07
Q9Y6E2	DnaJ homolog subfamily C member 5 OS=Homo sapiens OX=9606 GN=DNAJC5 PE=1 SV=1	0	22.566	33	5	15	5	198	22.1	5.07	28.09	5	0	1.389	2.385	0.47	1.25	0.544672	0.642878	137.9	111.4	50.7	5706473	4.94129e+06	3.98668e+06	3.53348e+06	1.35886e+06	1.56491e+06	1.25534e+06	1.95415e+06	2.12713e+06
B4DR61	A-kinase anchor protein 17A OS=Homo sapiens OX=9606 GN=AKAP17A PE=1 SV=1	0.008	2.061	3	1	1	1	446	51.5	9.39	2.37	1	0	0.943	2.385	-0.08	1.25	0.970548	0.692345	65.4	165.3	69.3		568759	455384	475541	477859		553804
Q9Y3A5	Methylthioribose-1-phosphate isomerase OS=Homo sapiens OX=9606 GN=MRI1 PE=1 SV=1	0	14.115	15	3	10	3	369	39.1	6.3	12.06	3	0	1.172	2.383	0.23	1.25	0.879594	0.592329	77.2	157	65.9			3964888	2984096				2.89793e+06	4.25598e+06
P33240	Polypeptide N-acetylgalactosaminyltransferase 2 OS=Homo sapiens OX=9606 GN=GALNT2 PE=1 SV=1	0	69.858	23	12	61	12	571	64.7	8.35	131.14	12	0	1.003	2.382	0	1.25	0.994484	0.59283	70.8	159.4	69.8	1.6442e+07	1.71113e+07	2.02713e+07	1.48872e+07	1.44324e+07	1.00421e+07	1.95462e+07	1.46559e+07	1.84154e+07
P25398	Protein CMSS1 (Fragment) OS=Homo sapiens OX=9606 GN=CMSS1 PE=1 SV=1	0	6.448	10	2	5	2	225	26.2	9.88	4.99	2	0	0.997	2.375	0	1.25	0.988682	0.638568	57.4	128.7	113.9	1.31791e+06	1.13515e+06	1.25757e+06	1.0444e+06			2.96041e+06	2.57302e+06	2512760
Q15645	Alpha-globin transcription factor CP2 OS=Homo sapiens OX=9606 GN=TFCP2 PE=1 SV=2	0	4.194	4	1	3	1	502	57.2	5.8	4.22	1	0	1.393	2.371	0.48	1.25	0.662653	0.683519	93.8	145	61.2	1.39064e+06	1.92321e+06	2.01397e+06	1.14844e+06	1.39063e+06	859338		1.48697e+06	1.24108e+06
P62249	Cell division cycle protein 16 homolog OS=Homo sapiens OX=9606 GN=CDC16 PE=1 SV=2	0.016	1.77	2	1	2	1	620	71.6	5.85	0	1	0	1.066	2.371	0.09	1.25	0.979028	0.689248	67.5	169.2	63.3	1.22985e+06	765931		1.00092e+06	895055	693238		1.15334e+06	829735
H0Y6G2	U4/U6.U5 tri-snRNP-associated protein 2 OS=Homo sapiens OX=9606 GN=USP39 PE=1 SV=2	0	37.779	15	6	22	6	565	65.3	8.91	36.3	6	0	0.882	2.369	-0.18	1.24	0.851623	0.597761	117.6	108.2	74.2	1.17122e+07	10524566	1.20601e+07	4.09282e+06	3.00384e+06	7.04759e+06	7.02733e+06	8.74937e+06	7.93408e+06
P14780	Mitochondrial assembly of ribosomal large subunit protein 1 OS=Homo sapiens OX=9606 GN=MALSU1 PE=1 SV=1	0	5.837	9	1	9	1	234	26.2	5.49	0	1	0	1.133	2.368	0.18	1.24	0.955218	0.700237	75.9	154.7	69.4	537605	488269	629283	416021	378801	499655	506726	463397	534075
Q99661	Translation initiation factor eIF-2B subunit gamma OS=Homo sapiens OX=9606 GN=EIF2B3 PE=1 SV=1	0	15.397	17	5	10	5	452	50.2	6.47	13.28	5	0	0.808	2.366	-0.31	1.24	0.654061	0.598812	89.7	128	82.3	2.26816e+07	16272313	23474736	1.22946e+07	9.27012e+06	2.14446e+07	2.0644e+06	2.20105e+07	4.17287e+07	Acetyl [N-Term]
Q14694	Enoyl-CoA hydratase OS=Homo sapiens OX=9606 GN=HADHA PE=1 SV=2	0	290.149	52	29	252	29	792	86.3	9.1	755.15	29	0	1.175	2.363	0.23	1.24	0.60513	0.600657	84.4	150.1	65.5	5.16959e+08	5.02228e+08	5.64987e+08	3.42192e+08	3.48774e+08	3.54368e+08	4.1373e+08	4.43519e+08	427392341
Q9Y5L0-1	Aminoacyl-tRNA hydrolase OS=Homo sapiens OX=9606 GN=PTRH2 PE=1 SV=1	0	22.757	39	4	18	4	180	19.3	8.73	28.75	4	0	1.318	2.362	0.4	1.24	0.642751	0.600657	100.9	125.4	73.7		3.57186e+06	7.95448e+06	2.5059e+06	2.81366e+06	1.61044e+06	1.94503e+06	4666634	4.16041e+06
Q15833	Ubiquitin carboxyl-terminal hydrolase 10 OS=Homo sapiens OX=9606 GN=USP10 PE=1 SV=2	0	30.794	12	7	24	7	798	87.1	5.31	48.2	7	0	0.981	2.362	-0.03	1.24	0.985514	0.600657	93.8	95.6	110.6	4.36889e+06	4.55004e+06	5912494	1.79143e+06	893064	2039253	7.60255e+06	4.65428e+06	5.86126e+06
Q13094	Sigma intracellular receptor 2 OS=Homo sapiens OX=9606 GN=TMEM97 PE=1 SV=1	0.002	2.834	5	1	9	1	176	20.8	9.38	14.36	1	0	1.3	2.357	0.38	1.24	0.790399	0.655535	83.7	151.9	64.4	2.38193e+06	2.25617e+06	1.9822e+06	1.45478e+06	1801711	1.6036e+06	3.28084e+06	1.53429e+06	1.89541e+06
Q96F07	Albumin OS=Homo sapiens OX=9606 GN=ALB PE=1 SV=2	0	35.34	10	7	83	7	609	69.3	6.28	179.01	7	0	1.455	2.351	0.54	1.23	0.0536249	0.60565	65.6	185.7	48.7	5.653e+08	528827115	581980099	6.08179e+08	5.63107e+08	6.57649e+08	433450446	4.76812e+08	3.90349e+08
Q13242	Prostaglandin G/H synthase 1 OS=Homo sapiens OX=9606 GN=PTGS1 PE=1 SV=2	0	31.941	9	3	19	3	599	68.6	7.23	56.54	3	0	0.877	2.351	-0.19	1.23	0.850525	0.60565	39.7	203.5	56.8	2.13891e+06	1.35929e+06	2693779	4.21467e+06	3.99686e+06	3.51562e+06	3.43587e+06	2.962e+06
F6WIT2	CAAX prenyl protease 1 homolog OS=Homo sapiens OX=9606 GN=ZMPSTE24 PE=1 SV=2	0	58.516	21	9	48	9	475	54.8	7.49	93.96	9	0	1.187	2.347	0.25	1.23	0.763755	0.607521	63.4	185.6	51	1.42888e+07	13684504	1.42529e+07	1.54835e+07	1.57769e+07	13527369	9.99977e+06	1.18436e+07	1.25238e+07
H0YHG0	Cytochrome P450 1A1 OS=Homo sapiens OX=9606 GN=CYP1A1 PE=1 SV=1	0	26.724	14	5	15	5	512	58.1	8.35	30.59	5	0	1.093	2.346	0.13	1.23	0.97308	0.682539	74.3	157.8	67.9	2.00658e+06	1.63918e+06	1.78102e+06		1.47554e+06	1295654	1.6369e+06	1.29641e+06	2.00916e+06
A0A7I2V2U2	Succinyl-CoA:3-ketoacid coenzyme A transferase 1, mitochondrial OS=Homo sapiens OX=9606 GN=OXCT1 PE=1 SV=1	0	31.667	14	5	18	5	520	56.1	7.46	43.47	5	0	1.248	2.342	0.32	1.23	0.831376	0.692345	128.2	120.4	51.4	5.95832e+06	1.84983e+06	3497744	1.10416e+06	2.37709e+06	1.23254e+06	5.59467e+06	1.31216e+06	1.46671e+06
G3V1B3	Vesicle-associated membrane protein 7 OS=Homo sapiens OX=9606 GN=VAMP7 PE=1 SV=3	0	13.097	16	4	19	4	220	24.9	8.6	31.49	4	0	1.519	2.338	0.6	1.23	0.165411	0.610754	114	134.2	51.9	1.21091e+07	1.07585e+07	1.32195e+07	5.83773e+06	4.44403e+06	5.49436e+06	1.02556e+07	5.82531e+06	5.64482e+06
Q8NB16	Isoform Beta-II of Protein kinase C beta type OS=Homo sapiens OX=9606 GN=PRKCB	0	48.096	22	13	42	12	673	77	7.02	67.04	13	0	1.191	2.334	0.25	1.22	0.750539	0.612911	57	188.6	54.4	1.0988e+07	1.25596e+07	9.66751e+06	1.38008e+07	1.46466e+07	1.18582e+07	9.48151e+06	1.10818e+07	11735042
Q99747	Thioredoxin-dependent peroxide reductase, mitochondrial OS=Homo sapiens OX=9606 GN=PRDX3 PE=1 SV=3	0	83.033	52	8	57	8	256	27.7	7.78	181.85	8	0	1.021	2.333	0.03	1.22	0.958158	0.612911	85.1	130.6	84.3	135859309	1.31895e+08	1.2646e+08	66201912	76596187	7.93343e+07	1.20859e+08	144570502	142660755
Q8WUM0	3-mercaptopyruvate sulfurtransferase OS=Homo sapiens OX=9606 GN=MPST PE=1 SV=3	0	41.498	30	6	22	6	297	33.2	6.6	55.95	6	0	0.959	2.33	-0.06	1.22	0.968029	0.614331	63.1	125.8	111.1	6.22467e+06	3.9623e+06	4.74436e+06	3.50348e+06	2384082	4.56989e+06	6.66896e+06	9.2253e+06	8.74843e+06
P01024	Malate dehydrogenase, mitochondrial OS=Homo sapiens OX=9606 GN=MDH2 PE=1 SV=3	0	135.841	59	15	138	15	338	35.5	8.68	438.42	15	0	1.1	2.329	0.14	1.22	0.807155	0.614374	82	141.8	76.2	4.71205e+08	455927723	4.60765e+08	304619925	3.01554e+08	2.68359e+08	4.19371e+08	4.55737e+08	4.72578e+08
Q9UKL0	Ras-related protein Rab-14 OS=Homo sapiens OX=9606 GN=RAB14 PE=1 SV=4	0	106.689	63	11	61	10	215	23.9	6.21	218.88	11	1	1.16	2.324	0.21	1.22	0.647471	0.616658	104	92.5	103.6	1.16391e+08	1.25661e+08	133736869	43168405	4.49228e+07	4.11947e+07	1.31265e+08	1.29085e+08	1.55977e+08
A0A3B3IUA2	GTP-binding protein SAR1b OS=Homo sapiens OX=9606 GN=SAR1B PE=1 SV=1	0	16.969	17	3	13	1	198	22.4	6.11	32.19	3	0	1.064	2.324	0.09	1.22	0.977023	0.616658	73.7	157	69.3	3.88826e+06	3.67634e+06	3.39405e+06	3.02369e+06	2874091	3.27478e+06	3772063	3.28573e+06	3770921
D6R9B6	Tyrosine-protein phosphatase non-receptor type 1 OS=Homo sapiens OX=9606 GN=PTPN1 PE=1 SV=1	0	69.172	34	11	41	11	435	49.9	6.27	83.17	11	0	0.666	2.322	-0.59	1.22	0.108237	0.617098	84.9	82.4	132.7	1.263e+07	1.0033e+07	1.277e+07	3.89156e+06	4.65816e+06	4.65176e+06	20053170	2.6769e+07	1.90782e+07	Acetyl [N-Term]
K7EL20	Aminopeptidase N OS=Homo sapiens OX=9606 GN=ANPEP PE=1 SV=4	0	272.182	38	31	226	31	967	109.5	5.48	568.62	31	0	1.572	2.321	0.65	1.21	0.0120662	0.61765	98.5	133	68.4	3.00065e+08	3.04326e+08	2.80848e+08	1.53927e+08	1.65854e+08	1.49665e+08	2.1505e+08	2.21536e+08	1.92976e+08
Q6JBY9	Ran-binding protein 3 OS=Homo sapiens OX=9606 GN=RANBP3 PE=1 SV=1	0	29.489	10	4	20	4	567	60.2	4.78	34.37	4	0	1.089	2.32	0.12	1.21	0.961548	0.621418	133.6	8.8	157.5	3.82323e+06	5.81275e+06	3.75311e+06	98075.1	92000	88400.3	4.655e+06	3.48338e+06	4.84061e+06
O75563	Dihydroorotate dehydrogenase (quinone), mitochondrial OS=Homo sapiens OX=9606 GN=DHODH PE=1 SV=3	0	21.684	15	4	9	4	395	42.8	9.67	23.71	4	0	1.277	2.319	0.35	1.21	0.707433	0.618189	83.2	151.5	65.3	6389444	4453840	4.9684e+06	3.93651e+06	2245057	3.3954e+06	4395059	3750680	4.07974e+06
Q9HD45	Arfaptin-1 OS=Homo sapiens OX=9606 GN=ARFIP1 PE=1 SV=2	0	24.811	18	5	12	5	373	41.7	6.7	16.18	5	0	2.197	2.318	1.14	1.21	0.0175329	0.635702	70	155.3	74.6	4.83196e+06	1.96794e+06	2.12796e+06	2.92442e+06	1.51849e+06	1.77173e+06	831921	3.9591e+06	2.37199e+06
Q9ULW0	Neuroplastin OS=Homo sapiens OX=9606 GN=NPTN PE=1 SV=2	0	13.029	10	3	9	3	398	44.4	7.99	12.47	3	0	1.173	2.312	0.23	1.21	0.895185	0.620067	93.4	144.6	62	2552929	5.21087e+06	4.23228e+06	2.42554e+06	2854225	2440463	2.82555e+06	3845877	2337794
Q9NX46	Microsomal signal peptidase 12 kDa subunit OS=Homo sapiens OX=9606 GN=SPCS1 PE=1 SV=1	0	21.843	31	3	16	3	102	11.8	9.31	41.72	3	0	0.845	2.312	-0.24	1.21	0.772519	0.620067	58.5	161.2	80.4	5.80877e+06	5.84374e+06	6.76321e+06	6.25458e+06	5.07425e+06	6313129	9.92939e+06	8.63407e+06	7363953
O60216	ADP-ribosylation factor-like protein 8B OS=Homo sapiens OX=9606 GN=ARL8B PE=1 SV=1	0	64.308	45	7	52	2	186	21.5	8.43	163.32	7	4	1.199	2.311	0.26	1.21	0.526975	0.620209	84.8	145.3	69.9	8.89808e+07	7.76766e+07	8.91998e+07	6.20981e+07	54356290	5.49693e+07	73889744	68027926	8.45319e+07
Q9Y5L4	Amidophosphoribosyltransferase OS=Homo sapiens OX=9606 GN=PPAT PE=1 SV=1	0	27.735	12	5	12	5	517	57.4	6.76	30.96	5	0	0.561	2.31	-0.83	1.21	0.0373583	0.620362	40.9	124.8	134.3	1.94601e+06	1.41692e+06		2348544		1.6312e+06	3.51171e+06	5.81794e+06	8.12793e+06
Q9P287	Plasma alpha-L-fucosidase OS=Homo sapiens OX=9606 GN=FUCA2 PE=1 SV=2	0	6.09	4	2	14	2	467	54	6.25	9.08	2	0	0.869	2.305	-0.2	1.2	0.826012	0.627197	83.7	121.6	94.7	2702233	2.83003e+06	3183880		1.53661e+06	1.59954e+06	3268332	3549742	3.49655e+06
P25098	Cytochrome b5 type B OS=Homo sapiens OX=9606 GN=CYB5B PE=1 SV=2	0	54.817	51	4	33	4	144	16.1	6.1	111.11	4	0	1.182	2.302	0.24	1.2	0.637953	0.623884	72.2	175.6	52.3	3.54556e+07	4.1791e+07	5.24607e+07	3.55588e+07	3.86109e+07	3.98393e+07	3.49038e+07	20122868	3.3054e+07
Q15042	Inter-alpha-trypsin inhibitor heavy chain H2 OS=Homo sapiens OX=9606 GN=ITIH2 PE=1 SV=2	0	18.925	5	4	22	4	946	106.4	6.86	50.94	4	0	1.352	2.298	0.43	1.2	0.456784	0.62531	99.5	136.7	63.8	1.09629e+07	1.01151e+07	9852534	5.06463e+06	5.15567e+06	6.71679e+06	7.19432e+06	5.93192e+06	7.07923e+06
G3XAJ6	26S proteasome non-ATPase regulatory subunit 14 OS=Homo sapiens OX=9606 GN=PSMD14 PE=1 SV=1	0	50.994	47	8	34	8	310	34.6	6.52	71.01	8	0	1.128	2.294	0.17	1.2	0.817345	0.626765	102.7	114.1	83.2	2.36891e+07	2.29756e+07	2.63045e+07	9.99226e+06	8.07577e+06	2.15872e+07	19790500	30855976	1.97723e+07
P35268	Transmembrane protein 43 OS=Homo sapiens OX=9606 GN=TMEM43 PE=1 SV=1	0	143.114	42	14	88	14	400	44.8	8.13	239.67	14	0	1.046	2.289	0.06	1.19	0.924817	0.628535	66.7	149.3	83.9	8.09264e+07	7.14986e+07	8.0608e+07	6.67376e+07	6.4259e+07	5.6551e+07	9.76221e+07	1.04399e+08	1.11899e+08
O60234	Splicing factor U2AF 35 kDa subunit OS=Homo sapiens OX=9606 GN=U2AF1 PE=1 SV=3	0	22.411	24	4	18	4	240	27.9	8.81	36.12	4	0	0.848	2.289	-0.24	1.19	0.77743	0.628535	58.3	136.3	105.4	17211404	1.41686e+07	7.81e+06	12798483	10477884	1.68576e+07	2.74895e+07	2.75436e+07	24241798
Q96N66	Calcium/calmodulin-dependent protein kinase type II subunit gamma OS=Homo sapiens OX=9606 GN=CAMK2G PE=1 SV=2	0	30.88	16	5	30	5	588	65.2	7.94	64.35	5	0	1.134	2.288	0.18	1.19	0.94713	0.707535	77.8	154.7	67.6	1.39212e+06	1.84547e+06	1.65241e+06	1.34182e+06	1.16843e+06	1.19418e+06	2.01558e+06	1.47951e+06	1.31876e+06
P09496-2	Seryl-tRNA synthetase OS=Homo sapiens OX=9606 GN=SARS1 PE=1 SV=1	0	71.63	21	9	41	9	536	61.3	7.06	101.51	9	0	1.045	2.286	0.06	1.19	0.974371	0.629388	82.5	134.1	83.4	1.43967e+07	1.35787e+07	2.3539e+07	8.88965e+06	7.91663e+06	9.20737e+06	1.45762e+07	1.53792e+07	2.11738e+07
A0A2R8Y6Y7	Solute carrier family 2, facilitated glucose transporter member 3 OS=Homo sapiens OX=9606 GN=SLC2A3 PE=1 SV=1	0	29.724	10	5	21	5	496	53.9	7.2	63.02	5	0	1.14	2.283	0.19	1.19	0.922092	0.630871	63.3	179.9	56.8	6.76889e+06	1.29685e+06	4.8412e+06	1.38764e+06	4.8934e+06	5.71203e+06	6.50433e+06	4.47421e+06	4488352
P11169	Isoleucine--tRNA ligase, mitochondrial OS=Homo sapiens OX=9606 GN=IARS2 PE=1 SV=2	0	111.006	26	23	93	23	1012	113.7	7.2	152.13	23	0	1.138	2.279	0.19	1.19	0.717348	0.632444	89.8	133.6	76.6	5.08522e+07	47461804	5.1853e+07	3.26384e+07	2.34323e+07	2.89686e+07	44485017	4.59627e+07	4.11294e+07
Q8WY22	Rab GTPase-activating protein 1 OS=Homo sapiens OX=9606 GN=RABGAP1 PE=1 SV=3	0	6.754	1	1	5	1	1069	121.7	5.25	12.07	1	0	0.885	2.279	-0.18	1.19	0.924006	0.731928	63.8	164.2	72.1			315176		288469		381979		348955
Q14019	Transport and Golgi organization protein 1 homolog OS=Homo sapiens OX=9606 GN=MIA3 PE=1 SV=1	0	68.668	9	12	36	12	1907	213.6	4.84	62.18	12	0	1.339	2.278	0.42	1.19	0.333831	0.632669	37.4	158.8	103.8	8.97994e+06	6.42691e+06	1.33011e+07	12836292	1.60496e+07	1.47109e+07	2.64859e+07	2.63891e+07	3.19395e+06
Q92896	E3 ubiquitin-protein ligase UBR4 OS=Homo sapiens OX=9606 GN=UBR4 PE=1 SV=1	0	81.612	5	16	42	16	5183	573.5	6.04	83.71	16	0	1.06	2.278	0.08	1.19	0.977023	0.632582	111.8	59.4	128.8	4.39138e+06	3601554	7.13738e+06	1.63766e+06	851484	814210	5217498	6.78019e+06	4.54448e+06
Q6P4E1	Cytochrome c oxidase assembly protein COX15 homolog OS=Homo sapiens OX=9606 GN=COX15 PE=1 SV=1	0	15.368	10	3	11	3	410	46	9.82	12.99	3	0	1.137	2.277	0.19	1.19	0.950615	0.659228	46.3	201.5	52.2	1127429	1.90243e+06		2.72524e+06	2.34649e+06	1.96004e+06	2440279	1.24135e+06
Q9NVP2	Ceramide synthase 2 (Fragment) OS=Homo sapiens OX=9606 GN=CERS2 PE=1 SV=2	0	16.407	12	2	7	2	304	36.4	9.25	21.79	2	0	1.023	2.276	0.03	1.19	0.999124	0.632929	70.4	195.3	34.4	4.40236e+06	7206775	11360218	1.89541e+06	7.42339e+06	12718613	3693515	2.56623e+06	11942709
Q9UBQ5	Polyribonucleotide nucleotidyltransferase 1, mitochondrial OS=Homo sapiens OX=9606 GN=PNPT1 PE=1 SV=2	0	46.119	15	10	32	10	783	85.9	7.77	72.71	10	0	1.144	2.273	0.19	1.18	0.893673	0.634562	51.6	192.1	56.2	4.85096e+06	5.90741e+06	6.40696e+06	9.30565e+06	7.3233e+06	8.61541e+06	6.70649e+06	6.91796e+06	1.30985e+07
Q9UH65	Guanine nucleotide-binding protein G(s) subunit alpha isoforms XLas OS=Homo sapiens OX=9606 GN=GNAS PE=1 SV=2	0	36.24	9	7	33	6	1037	111	5.03	59.04	7	0	1.074	2.268	0.1	1.18	0.958158	0.636221	134	84.8	81.2	9.49878e+06	1.0863e+07	1.1863e+07	5.18887e+06	2.42207e+06	2.69253e+06	6.90558e+06	11115427	7128569
M0R165	Serine/threonine-protein phosphatase 6 regulatory ankyrin repeat subunit B OS=Homo sapiens OX=9606 GN=ANKRD44 PE=1 SV=3	0	55.231	14	11	56	11	993	107.5	6.3	107.08	11	0	0.944	2.266	-0.08	1.18	0.958158	0.637321	88	105.2	106.8	8.74173e+06	6.63667e+06	9.44992e+06	3.41641e+06	3.81321e+06	5.31093e+06	1.09362e+07	1.17387e+07	1.03799e+07
Q9Y450	Isoform A of Methionine synthase reductase OS=Homo sapiens OX=9606 GN=MTRR	0	4.537	2	1	3	1	725	80.4	6.49	2.1	1	0	1.751	2.264	0.81	1.18	0.304549	0.733605	106.7	132.2	61.1	595731	435898	522219	239457	276909	230410	322248	286688
Q99848	Gamma-glutamylcyclotransferase OS=Homo sapiens OX=9606 GN=GGCT PE=1 SV=1	0	22.735	36	5	27	5	188	21	5.14	54.15	5	0	1.03	2.263	0.04	1.18	0.950061	0.639184	88.2	89.2	122.6	3.67338e+07	3.26234e+07	3.41046e+07	1.74409e+07	1.22661e+07	12862136	4.76666e+07	4.78016e+07	5.08907e+07
O00625	Cyclin-dependent-like kinase 5 OS=Homo sapiens OX=9606 GN=CDK5 PE=1 SV=3	0	12.725	11	3	14	2	292	33.3	7.66	21.36	3	0	1.059	2.261	0.08	1.18	0.990203	0.652534	101.9	99.9	98.2	3.36425e+06	3.78107e+06	1.94438e+06	1.23128e+06	1.20454e+06	1.36946e+06	3343748	4902549	2.54793e+06
O95373	Cytoskeleton-associated protein 5 OS=Homo sapiens OX=9606 GN=CKAP5 PE=1 SV=3	0	89.544	14	22	74	22	2032	225.4	7.8	115.27	22	0	0.832	2.258	-0.27	1.17	0.73713	0.64196	64.4	166.9	68.7	5.84626e+07	5.39189e+07	6.16344e+07	6.44555e+07	5.52926e+07	5.10928e+07	6.43278e+07	6.68806e+07	6.55494e+07
Q13442	Myeloid cell surface antigen CD33 OS=Homo sapiens OX=9606 GN=CD33 PE=1 SV=2	0	11.723	6	2	17	2	364	39.8	8.38	43.32	2	0	0.798	2.257	-0.33	1.17	0.703568	0.658143	69	155.6	75.4	2.0899e+06	1.89812e+06	2.22345e+06	2.01579e+06	1.71895e+06	1.79639e+06	2.11661e+06	2.41267e+06	3.80386e+06
Q9H6Z4	Actin, cytoplasmic 1 (Fragment) OS=Homo sapiens OX=9606 GN=ACTB PE=1 SV=1	0	310.959	78	18	502	1	309	34.1	5.17	1316.45	18	0	1.119	2.256	0.16	1.17	0.93655	0.642664	82.3	150.8	66.9	5299273	5.85796e+06	4732731	3.53052e+06	3.54312e+06	4.68726e+06	4.24846e+06	5631141	4.62878e+06
Q96TA1	V-type proton ATPase subunit C 1 OS=Homo sapiens OX=9606 GN=ATP6V1C1 PE=1 SV=4	0	25.509	17	6	27	6	382	43.9	7.46	48.77	6	0	1.043	2.255	0.06	1.17	0.975793	0.643049	89.6	105.1	105.3	8.62463e+06	8.20671e+06	6.08587e+06	4.83167e+06	3.57144e+06	3.20842e+06	8.16292e+06	1.03642e+07	1.09249e+07
O43818	Mitochondrial import inner membrane translocase subunit Tim9 OS=Homo sapiens OX=9606 GN=TIMM9 PE=1 SV=1	0	9.786	35	2	12	2	89	10.4	7.21	12.96	2	0	1.368	2.254	0.45	1.17	0.588624	0.64396	94.5	141.1	64.4	3.97304e+06	2.81257e+06	5.23372e+06	2254410	2.07711e+06	2.59768e+06	2.79391e+06	2.85658e+06	4.21224e+06
P62854	Cell cycle control protein OS=Homo sapiens OX=9606 GN=TMEM30A PE=1 SV=1	0	7.162	4	2	10	2	289	32.5	9.26	23.87	2	0	0.816	2.254	-0.29	1.17	0.850944	0.718311	28.6	233.5	37.9	1.86011e+06	572806	601629	1.14508e+06	1.7588e+06	1.84429e+06	1.43665e+06	821820	769098
P11234	Delta(24)-sterol reductase OS=Homo sapiens OX=9606 GN=DHCR24 PE=1 SV=2	0	39.969	20	6	25	6	516	60.1	8.16	53.15	6	0	1.192	2.252	0.25	1.17	0.790399	0.644574	80.3	141.2	78.5	7.11196e+06	1.10021e+07	8733104	5.68251e+06	9.10486e+06	5.38758e+06	8.57893e+06	6.9992e+06	9.72249e+06
Q92947	N-acylneuraminate cytidylyltransferase OS=Homo sapiens OX=9606 GN=CMAS PE=1 SV=2	0	44.663	24	8	44	8	434	48.3	7.93	82.48	8	0	1.155	2.246	0.21	1.17	0.807155	0.647169	59	188	53	1.64675e+07	1.29804e+07	1.65483e+07	1.60415e+07	1.87316e+07	2.08764e+07	1.69606e+07	1.02239e+07	15542233
Q92917	Periodic tryptophan protein 2 homolog OS=Homo sapiens OX=9606 GN=PWP2 PE=2 SV=2	0	13.24	4	3	7	3	919	102.4	6.15	14.51	3	0	0.844	2.244	-0.25	1.17	0.85884	0.715272	56.4	121	122.6	1156487	941617	879322	938023	748842	595462	3.09328e+06	2.19909e+06	1.21885e+06
P50452	Thioredoxin, mitochondrial OS=Homo sapiens OX=9606 GN=TXN2 PE=1 SV=2	0	9.833	9	1	5	1	166	18.4	8.29	8.86	1	0	1.514	2.243	0.6	1.17	0.256669	0.64849	95.5	141.4	63.1		5.80358e+06		3.32058e+06	3.15018e+06	3.79766e+06			4.18479e+06
F5H157	Polynucleotide 5'-hydroxyl-kinase NOL9 OS=Homo sapiens OX=9606 GN=NOL9 PE=1 SV=1	0	4.708	2	1	2	1	702	79.3	9.13	2.02	1	0	1.018	2.243	0.03	1.17	0.999124	0.724209	71.7	157.9	70.4	1.242e+06	1.35981e+06			1.05403e+06				1.38281e+06
Q9UFN0	4F2 cell-surface antigen heavy chain OS=Homo sapiens OX=9606 GN=SLC3A2 PE=1 SV=1	0	109.707	31	15	77	15	599	64.8	5.1	208.13	15	0	0.722	2.243	-0.47	1.17	0.281221	0.648329	62.5	137.8	99.7	3.49796e+07	3.91127e+07	3.77076e+07	3.25794e+07	2.83621e+07	3.1202e+07	6.04489e+07	6.56783e+07	5.78849e+07
P13473	Carnitine O-palmitoyltransferase 1, liver isoform OS=Homo sapiens OX=9606 GN=CPT1A PE=1 SV=2	0	116.445	28	19	113	19	773	88.3	8.65	256.22	19	0	0.993	2.242	-0.01	1.16	0.985514	0.648711	73.2	139.5	87.4	5.15915e+07	4.553e+07	5.00527e+07	3.53103e+07	33438389	3.64605e+07	6.00726e+07	5.95858e+07	6.33426e+07
B4DY26	Ubiquitin-like modifier-activating enzyme 6 OS=Homo sapiens OX=9606 GN=UBA6 PE=1 SV=1	0	57.081	18	16	46	16	1052	117.9	6.14	69.49	16	0	1.198	2.231	0.26	1.16	0.73713	0.652746	134.1	61.1	104.8	1.51885e+07	2.22053e+07	1.64624e+07	2.37608e+06	2.66424e+06	3.28537e+06	9.92423e+06	1.7291e+07	1.34538e+07
Q9H8Y8	Disintegrin and metalloproteinase domain-containing protein 10 OS=Homo sapiens OX=9606 GN=ADAM10 PE=1 SV=1	0	34.4	13	7	23	7	748	84.1	7.77	43.55	7	0	1.196	2.231	0.26	1.16	0.847505	0.652801	59.9	201.1	38.9	3.85698e+06	4.87479e+06	5.80456e+06	6.31989e+06	4.88325e+06	6.88681e+06	6.5941e+06	1.11439e+06	3.45588e+06
J3KS22	Plasminogen OS=Homo sapiens OX=9606 GN=PLG PE=1 SV=2	0	19.748	4	3	17	3	810	90.5	7.24	46.48	3	0	2.634	2.23	1.4	1.16	6.5597e-05	0.692743	160.4	89.1	50.5	6.81363e+06	7.65686e+06	7.05104e+06	1.58869e+06	1.3921e+06	1.43208e+06	1.48441e+06	2629169	2.32109e+06
Q9P2R3	BRI3-binding protein OS=Homo sapiens OX=9606 GN=BRI3BP PE=1 SV=1	0	29.72	17	3	19	3	251	27.8	9.44	42.05	3	0	0.911	2.229	-0.13	1.16	0.924352	0.653212	66	158.6	75.4	6174210	4.80306e+06	4.96189e+06	4.45598e+06	3.96538e+06	5.25102e+06	5.5259e+06	5.89417e+06	6765662
Q15738	Translation initiation factor eIF-2B subunit delta OS=Homo sapiens OX=9606 GN=EIF2B4 PE=1 SV=1	0	17.423	12	5	10	5	544	59.7	9.42	12.03	5	0	0.808	2.229	-0.31	1.16	0.712761	0.653253	49.7	137.2	113.1	1.3931e+06	2.9067e+06	1578584	1.61448e+06			3.91583e+06	3.70473e+06	2.0039e+06
O75475	Nucleolar transcription factor 1 OS=Homo sapiens OX=9606 GN=UBTF PE=1 SV=1	0	46.478	18	11	42	11	745	87.4	9.89	78.27	11	0	1.014	2.224	0.02	1.15	0.99971	0.655535	98.5	59.2	142.3	1.92108e+07	1.05651e+07	9.37149e+06		2326889	2.52229e+06	2.38031e+07	1.63445e+07	16662095
Q14289-2	Ras-related protein Rab-31 OS=Homo sapiens OX=9606 GN=RAB31 PE=1 SV=1	0	10.727	22	3	8	2	194	21.6	7.06	12.51	3	0	1.174	2.219	0.23	1.15	0.908714	0.731411	64	177.9	58.2	1.6222e+06	1.136e+06	1.2426e+06	2.35481e+06	1.0109e+06	1.29704e+06	1.13555e+06	872375	1.48363e+06
A0A2R8Y653	Nucleoplasmin-3 OS=Homo sapiens OX=9606 GN=NPM3 PE=1 SV=3	0	8.325	8	1	3	1	178	19.3	4.63	5.51	1	0	1.013	2.215	0.02	1.15	0.99971	0.733605	71.9	157.2	71	981054		1.23467e+06	903179	866642		775791	1.44321e+06	1.15173e+06
Q53EL6	E3 ubiquitin protein ligase OS=Homo sapiens OX=9606 GN=RNF40 PE=1 SV=2	0	25.822	9	6	13	5	961	109	6.55	5.34	6	0	1.157	2.209	0.21	1.14	0.934023	0.739207	77.9	152.9	69.2	1.35524e+06	1.07491e+06	1.07757e+06	897996	653501	826737	739618	1.02655e+06	1.25825e+06
Q5TDF0	Probable dolichyl pyrophosphate Glc1Man9GlcNAc2 alpha-1,3-glucosyltransferase OS=Homo sapiens OX=9606 GN=ALG8 PE=4 SV=1	0.004	2.4	2	1	3	1	527	60.1	9.14	1.65	1	0	1.134	2.206	0.18	1.14	0.94966	0.733605	69.6	158.6	71.9	1.26482e+06	2.1281e+06	1.47497e+06	1.3717e+06	1084335		1.96776e+06	1.57e+06	1.1819e+06
O15400	Translationally-controlled tumor protein OS=Homo sapiens OX=9606 GN=TPT1 PE=1 SV=1	0	73.629	62	6	53	6	188	21.5	5.49	158.21	6	0	1.114	2.197	0.16	1.14	0.769485	0.668709	99.2	108.3	92.5	7.09148e+07	7.6026e+07	74776346	25474567	30166659	30654355	7.26045e+07	6.80311e+07	7.29875e+07
Q13243	Acyl carrier protein, mitochondrial OS=Homo sapiens OX=9606 GN=NDUFAB1 PE=1 SV=3	0	14.756	21	3	16	3	156	17.4	4.93	29.9	3	0	2.516	2.196	1.33	1.14	2.79341e-06	0.668771	137.1	80.9	82	1.30161e+07	14000051	1.45506e+07	3.17757e+06	2.87906e+06	5.07861e+06	8.74635e+06	8.06114e+06	1.13078e+07
E7ESY4	Probable ATP-dependent RNA helicase DDX49 OS=Homo sapiens OX=9606 GN=DDX49 PE=1 SV=1	0.023	1.558	2	1	2	1	483	54.2	9.06	0	1	0	1.818	2.196	0.86	1.13	0.142206	0.736056	108.8	131.4	59.8	4662350		1.65607e+06	1.30935e+06	1.20912e+06	723471		1.59541e+06
Q8IX12	Isoform 2 of Disks large-associated protein 4 OS=Homo sapiens OX=9606 GN=DLGAP4	0	4.21	2	1	3	1	989	107.5	7.3	0	1	0	1.282	2.194	0.36	1.13	0.845039	0.760363	85.8	147.2	67.1	336280	249023			182768		235438	221693	265559
Q8NFH3	Ras-related GTP-binding protein C OS=Homo sapiens OX=9606 GN=RRAGC PE=1 SV=1	0	38.86	20	6	28	6	399	44.2	5.1	66.45	6	0	1.781	2.188	0.83	1.13	0.037935	0.671805	45.6	155.7	98.8	3.2041e+06	6.34589e+06	3.68284e+06	4.65714e+06	4.3935e+06	7.36613e+06	8.02042e+06	9.13707e+06	3.96629e+06
Q9P0S3	Mitochondrial genome maintenance exonuclease 1 OS=Homo sapiens OX=9606 GN=MGME1 PE=1 SV=1	0	3.723	4	1	6	1	344	39.4	7.68	12.26	1	0	1.305	2.185	0.38	1.13	0.797509	0.75877	87.2	146	66.8	861895	641314	770314	477142	477276	408220	879693	607744	503503
H0YDB2	Dynamin-1-like protein OS=Homo sapiens OX=9606 GN=DNM1L PE=1 SV=2	0	81.851	24	12	47	12	736	81.8	6.81	101.11	12	0	0.945	2.184	-0.08	1.13	0.94713	0.673244	136.5	35	128.5	1.32723e+07	1.53162e+07	1.37755e+07		1.25765e+06		1.07533e+07	1.40067e+07	1.35635e+07
A0A4W8VX11	Glutaryl-CoA dehydrogenase, mitochondrial OS=Homo sapiens OX=9606 GN=GCDH PE=1 SV=1	0	29.369	16	4	20	4	438	48.1	8.06	33.77	4	0	0.927	2.183	-0.11	1.13	0.927882	0.673382	54.9	199.6	45.5	3.43576e+06	707176	3.0856e+06	4.37973e+06	3.94516e+06	4.21381e+06	2.56884e+06	3543260	833089
P26447	DnaJ homolog subfamily C member 13 OS=Homo sapiens OX=9606 GN=DNAJC13 PE=1 SV=5	0	31.57	3	5	12	5	2243	254.3	6.74	25.02	5	0	0.75	2.178	-0.42	1.12	0.664323	0.72863	62	155.3	82.7		1.55879e+06	1.09278e+06	1.66425e+06	648658	1.2539e+06			1.8609e+06
P52732	GTP-binding protein SAR1a OS=Homo sapiens OX=9606 GN=SAR1A PE=1 SV=1	0	55.831	46	5	28	3	198	22.4	6.68	75.83	5	2	1.239	2.177	0.31	1.12	0.489425	0.676556	113.4	87.9	98.7	32349884	2.56351e+07	3.25209e+07	8.65758e+06	9.94204e+06	9.4612e+06	3.18265e+07	2.91601e+07	2.6393e+07
Q96S44	Trifunctional enzyme subunit beta, mitochondrial OS=Homo sapiens OX=9606 GN=HADHB PE=1 SV=3	0	155.864	56	21	160	21	474	51.3	9.41	408.79	21	0	1.234	2.174	0.3	1.12	0.422442	0.677224	85.6	139.2	75.2	2.76243e+08	3.1693e+08	3.18221e+08	1.79392e+08	1.84061e+08	194637711	2.63631e+08	2.92957e+08	2.92654e+08
P24928	Ornithine aminotransferase, mitochondrial OS=Homo sapiens OX=9606 GN=OAT PE=1 SV=1	0	70.157	33	12	63	12	439	48.5	7.03	149.65	12	0	0.944	2.174	-0.08	1.12	0.972877	0.677261	79.6	142.9	77.5	2.23707e+07	2.54909e+07	2.75475e+07	2.04063e+07	1.56128e+07	1.79273e+07	2.21349e+07	4.06146e+07	2.71086e+07
P46926	U4/U6 small nuclear ribonucleoprotein Prp3 OS=Homo sapiens OX=9606 GN=PRPF3 PE=1 SV=2	0	35.821	16	8	20	8	683	77.5	9.5	29.53	8	0	1.05	2.172	0.07	1.12	0.983197	0.677791	74.4	73.7	151.9	3.2244e+06	5.18905e+06	2.89054e+06	1.16289e+06	1.1657e+06	2.90487e+06	6.79355e+06	6.64914e+06	7.60248e+06
Q7L523	Pitrilysin metalloproteinase 1 OS=Homo sapiens OX=9606 GN=PITRM1 PE=1 SV=1	0	120.766	29	21	111	21	992	112	6.8	192.38	21	0	1.252	2.17	0.32	1.12	0.419345	0.678776	99.8	123.5	76.6	4.38612e+07	4.23364e+07	3.65114e+07	2.00673e+07	19435597	2.34208e+07	4.25729e+07	3.49359e+07	3.482e+07
Q9BW60	3-hydroxyacyl-CoA dehydrogenase type-2 OS=Homo sapiens OX=9606 GN=HSD17B10 PE=1 SV=3	0	181.25	89	15	125	15	261	26.9	7.78	373.4	15	0	1.242	2.169	0.31	1.12	0.399759	0.67901	106	128.8	65.2	2.77625e+08	242104066	2.81104e+08	1.2644e+08	1.24055e+08	1.23019e+08	1.73666e+08	2.10872e+08	1.64594e+08
O75569	Histone chaperone ASF1B OS=Homo sapiens OX=9606 GN=ASF1B PE=1 SV=1	0	29.64	38	4	16	4	202	22.4	4.56	28.42	4	0	0.886	2.168	-0.17	1.12	0.86316	0.679023	68	139.2	92.9	8.47368e+06	7.12007e+06	3.51368e+06	4.96539e+06	7.03676e+06	5.71502e+06	1.02041e+07	10775235	8099124
Q6IAA8	Isoform B of Membrane cofactor protein OS=Homo sapiens OX=9606 GN=CD46	0	7.285	5	2	7	2	399	44.2	6.9	7.55	2	0	0.873	2.165	-0.2	1.11	0.883684	0.727287	62.3	164.4	73.3	1.34696e+06	1622026		914154	1.43647e+06	1.68174e+06	2.07866e+06	1.85434e+06	1554340
X6R700	Mitochondrial fission 1 protein OS=Homo sapiens OX=9606 GN=FIS1 PE=1 SV=2	0	23.548	19	2	15	2	152	16.9	8.79	54.55	2	0	1.406	2.164	0.49	1.11	0.29236	0.680677	113.1	105	81.9	13771417	1.42658e+07	1.06315e+07	4.9736e+06	4.5508e+06		9.66903e+06	1.05401e+07	1.07103e+07	Acetyl [N-Term]
Q03169	Ras-related protein Rab-18 OS=Homo sapiens OX=9606 GN=RAB18 PE=1 SV=1	0	31.515	29	5	26	5	206	23	5.24	67.53	5	0	1.016	2.163	0.02	1.11	0.996038	0.680702	114.5	96.5	89	1.18451e+07	1.09948e+07	13379924	4.08414e+06	3.6458e+06	2.7124e+06	9499555	8.96687e+06	1.0721e+07	Acetyl [N-Term]
P40818-2	Echinoderm microtubule-associated protein-like 2 OS=Homo sapiens OX=9606 GN=EML2 PE=1 SV=1	0	19.345	10	5	13	5	649	70.6	6.32	23.3	5	0	1.151	2.161	0.2	1.11	0.94713	0.753848	137.1	109.8	53.1	1.01889e+06	3.31839e+06	2.9037e+06		1.27188e+06	567150	969801	1.34727e+06
O00743	Ras-related protein Rab-3D OS=Homo sapiens OX=9606 GN=RAB3D PE=1 SV=1	0	38	30	5	25	4	219	24.3	4.93	68.33	5	0	1.001	2.161	0	1.11	0.996271	0.682023	90	110.5	99.5	6.35931e+06	6.50568e+06	7.30482e+06	3.08722e+06	3.40547e+06	2.93625e+06	6.11986e+06	7.72927e+06	8.74872e+06
P30049	Nucleolar complex protein 2 homolog OS=Homo sapiens OX=9606 GN=NOC2L PE=1 SV=4	0	22.009	10	7	21	7	749	84.9	5.62	33.55	7	0	1.092	2.156	0.13	1.11	0.974064	0.696392	67.3	155	77.7		2.10511e+06		1.87363e+06	1.21713e+06	3.02892e+06	2.22379e+06	2.61166e+06	3.60277e+06
A0A7I2V383	Charged multivesicular body protein 1a OS=Homo sapiens OX=9606 GN=CHMP1A PE=1 SV=1	0	4.967	9	2	6	2	181	19.5	9.25	12.6	2	0	0.965	2.154	-0.05	1.11	0.968029	0.684537	112.2	65.2	122.5	5083066	4.23625e+06	2.75848e+06		670614	1.31461e+06	4.07843e+06	4.97193e+06	5.2869e+06
Q9NYF8	EH domain-containing protein 4 OS=Homo sapiens OX=9606 GN=EHD4 PE=1 SV=1	0	19.033	14	7	15	6	541	61.1	6.76	25.57	7	0	0.836	2.149	-0.26	1.1	0.769485	0.686421	74	154.2	71.8	5.29666e+06	1.4522e+06	5.26558e+06	4.10666e+06	3.90288e+06	3992243	4.64856e+06	6670319	5343496
P42126	Annexin A7 OS=Homo sapiens OX=9606 GN=ANXA7 PE=1 SV=3	0	77.905	28	12	64	12	488	52.7	5.68	167.15	12	0	1.175	2.148	0.23	1.1	0.623662	0.686427	92.3	137	70.8	4.18777e+07	5.07442e+07	5.484e+07	2.94944e+07	2.79535e+07	2.87593e+07	4.12657e+07	4.10695e+07	4.2514e+07
P13612	Inositol 1,4,5-trisphosphate receptor-interacting protein OS=Homo sapiens OX=9606 GN=ITPRIP PE=1 SV=1	0	3.473	2	1	1	1	547	62	5.88	1.66	1	0	0.848	2.147	-0.24	1.1	0.807155	0.691841	63.7	161.2	75.1	2092756	2.48808e+06				2.24659e+06	2800257
Q16644	DnaJ homolog subfamily C member 10 OS=Homo sapiens OX=9606 GN=DNAJC10 PE=4 SV=1	0	33.306	12	7	29	7	768	87.9	7.09	51.95	7	0	1.006	2.136	0.01	1.09	0.99971	0.692119	107.3	154.1	38.5	1.96957e+07	1.2025e+07	1.64457e+07	1.58238e+07	8.39538e+06	8.47839e+06	5.93473e+06	1.291e+07	5.91866e+06
E1CEI4	GTP:AMP phosphotransferase AK3, mitochondrial OS=Homo sapiens OX=9606 GN=AK3 PE=1 SV=4	0.021	1.643	4	1	1	1	227	25.6	9.16	0	1	0	1.181	2.134	0.24	1.09	0.922092	0.753824	82.1	148.4	69.5	1625772	1.83546e+06	2034000	947664	1.33968e+06	1.30003e+06	1.63057e+06	1.84428e+06	958235
Q96ER9	Cathepsin B OS=Homo sapiens OX=9606 GN=CTSB PE=1 SV=3	0	22.74	20	5	28	5	339	37.8	6.3	39.07	5	0	1.244	2.132	0.32	1.09	0.409653	0.692345	93.4	138.1	68.5	4.68347e+07	4.94005e+07	4.15641e+07	23778569	2.52767e+07	2.8181e+07	4.39198e+07	3.63169e+07	3.61358e+07
Q9UNN5	DnaJ homolog subfamily A member 3, mitochondrial OS=Homo sapiens OX=9606 GN=DNAJA3 PE=1 SV=2	0	15.997	8	3	14	3	480	52.5	9.26	29.23	3	0	1.173	2.132	0.23	1.09	0.908353	0.707001	100.4	105.9	93.8	3.31852e+06	3.21839e+06	4.49599e+06	1600120	1.27775e+06	1.11077e+06	3.19959e+06	3.31681e+06	2.99472e+06
P20340	2,4-dienoyl-CoA reductase [(3E)-enoyl-CoA-producing], mitochondrial OS=Homo sapiens OX=9606 GN=DECR1 PE=1 SV=1	0	51.826	27	8	37	8	335	36	9.28	85.61	8	0	1.038	2.132	0.05	1.09	0.942185	0.692345	98.6	84	117.4	45761586	5.02475e+07	4.80665e+07	1.16146e+07	14560929	1.63533e+07	5.74835e+07	6.16107e+07	57750876
P53582	NADH dehydrogenase [ubiquinone] iron-sulfur protein 8, mitochondrial OS=Homo sapiens OX=9606 GN=NDUFS8 PE=1 SV=1	0	5.989	9	2	6	2	210	23.7	6.34	3.62	2	0	1.847	2.131	0.89	1.09	0.138322	0.717445	76.8	181.7	41.6	3246227	1.1879e+06	2.69974e+06	2.36443e+06	946257	2.53642e+06	1.71074e+06	1.28648e+06	1528967
P62995	Protein transport protein Sec31A OS=Homo sapiens OX=9606 GN=SEC31A PE=1 SV=1	0	78.974	16	17	60	17	1251	136.1	6.98	126.27	17	0	1.136	2.131	0.18	1.09	0.787016	0.692345	130.4	87.2	82.4	2.97945e+07	2.81196e+07	3.33584e+07	7.57009e+06	4.46751e+06	8.03974e+06	1.94174e+07	2.8253e+07	2.02355e+07
S4R3N1	Peroxisomal membrane protein PEX14 OS=Homo sapiens OX=9606 GN=PEX14 PE=1 SV=1	0	10.463	14	3	10	3	377	41.2	4.94	13.42	3	0	1.411	2.128	0.5	1.09	0.544672	0.707535	109.2	146.2	44.5	4346933	4.96816e+06	4.53976e+06	2.2493e+06	2.19331e+06	2.19003e+06	1.73716e+06	3.81622e+06	1.93592e+06
Q92520	Heme-binding protein 1 (Fragment) OS=Homo sapiens OX=9606 GN=HEBP1 PE=1 SV=1	0	32.011	23	4	20	4	207	23.1	9.33	54.2	4	0	1.075	2.128	0.1	1.09	0.94713	0.692546	98.4	119.1	82.5	1.19424e+07	1.20873e+07	1.07323e+07	5493502	5909944	5266747	11095016	10188419	1.07502e+07
P35658	UDP-glucose 4-epimerase OS=Homo sapiens OX=9606 GN=GALE PE=1 SV=2	0	69.565	36	8	51	8	348	38.3	6.73	161.14	8	0	1.293	2.127	0.37	1.09	0.396868	0.693272	53.1	215	32	2.34111e+07	2.68085e+07	2.0233e+07	3.60378e+07	3.14737e+07	4.74455e+07	1.28486e+07	14916150	1.56648e+07
Q9H845	Nuclear pore membrane glycoprotein 210 OS=Homo sapiens OX=9606 GN=NUP210 PE=1 SV=3	0	228.355	25	34	170	34	1887	205	6.81	412.78	34	0	0.926	2.127	-0.11	1.09	0.968029	0.693443	89.4	113	97.6	8.93273e+07	8.381e+07	9.66146e+07	4.2744e+07	4.12367e+07	4.53766e+07	1.00635e+08	1.06764e+08	1.04355e+08
P04424	Integrin alpha-4 OS=Homo sapiens OX=9606 GN=ITGA4 PE=1 SV=3	0	28.311	5	4	20	4	1032	114.8	6.48	54.04	4	0	1.369	2.12	0.45	1.08	0.4641	0.69691	86.9	139.2	74	7.35636e+06	6.50432e+06	7.37767e+06	5.19641e+06	4.201e+06	4.34881e+06	7.55347e+06	6.46875e+06	6.50482e+06
M0R1B0	Trafficking protein particle complex subunit 5 OS=Homo sapiens OX=9606 GN=TRAPPC5 PE=1 SV=1	0	10.165	16	3	13	3	188	20.8	9.66	14.62	3	0	0.745	2.12	-0.43	1.08	0.475387	0.69691	87	67.4	145.6	3.25377e+06	2.80676e+06	3.26669e+06	715466	900656	1.07243e+06	8.27052e+06	5.5962e+06	5.71991e+06
Q9NWU1	Elongator complex protein 2 OS=Homo sapiens OX=9606 GN=ELP2 PE=1 SV=2	0	5.643	2	1	4	1	826	92.4	5.96	9.43	1	0	0.829	2.115	-0.27	1.08	0.858556	0.770147	63.1	160.9	76.1			901626	851362			1.14999e+06		1.08102e+06
Q9H2K8	Microsomal glutathione S-transferase 2 OS=Homo sapiens OX=9606 GN=MGST2 PE=1 SV=1	0	11.395	10	1	7	1	147	16.6	9.55	16.08	1	0	1.026	2.11	0.04	1.08	0.97308	0.701593	73.3	153.1	73.6	16741288	18794750	18443960	14260907	10915680	15155136	19220386	19088016	12834669
Q9BY32	Solute carrier family 22 (Organic anion transporter), member 8, isoform CRA_a OS=Homo sapiens OX=9606 GN=SLC22A8 PE=1 SV=1	0.008	2.054	1	1	7	1	533	58.7	8.76	15.15	1	0	0.973	2.11	-0.04	1.08	0.972877	0.701727	73.5	153.6	72.8	3.55855e+06	4.49521e+06	4413546	3.1374e+06	3579080	3.4621e+06	3.77211e+06	5.10456e+06	4572564
Q92882	Single-stranded DNA-binding protein 2 (Fragment) OS=Homo sapiens OX=9606 GN=SSBP2 PE=1 SV=2	0.007	2.168	5	1	1	1	208	22.7	8.31	1.71	1	0	0.01	2.108	-6.64	1.08	1.50648e-16	0.761059		203.5	96.5				1.28233e+06			1.77994e+06		1595161
Q6P2E9	Isoform 2 of MICOS complex subunit MIC60 OS=Homo sapiens OX=9606 GN=IMMT	0	168.195	40	22	139	22	747	82.6	6.57	324.07	22	0	0.893	2.107	-0.16	1.08	0.920963	0.702754	63.6	174.3	62	8.2706e+07	7.68829e+07	7.60467e+07	8.13561e+07	7.49142e+07	8.86622e+07	8.48517e+07	7.41763e+07	8.18291e+07
P61764	Vigilin OS=Homo sapiens OX=9606 GN=HDLBP PE=1 SV=2	0	79.21	16	16	50	16	1268	141.4	6.87	93.29	16	0	1.015	2.106	0.02	1.07	0.994484	0.70328	74.8	85.8	139.4	6.59389e+06	6.79355e+06	6.35042e+06	2.87596e+06	5.08539e+06	1.50194e+06	1.13919e+07	1.31163e+07	1.321e+07
E9PQ57	Serine/threonine-protein phosphatase 2A 65 kDa regulatory subunit A beta isoform OS=Homo sapiens OX=9606 GN=PPP2R1B PE=1 SV=3	0	45.021	13	6	30	4	601	66.2	4.94	77.06	6	0	0.984	2.105	-0.02	1.07	0.973961	0.729471	93.2	126.1	80.7	3.79169e+06	2.66817e+06	2.69361e+06	1.25505e+06	1.62513e+06	1.41516e+06	2.42511e+06	3.34621e+06	2.37351e+06
D6RHI9	SUN domain-containing protein 2 OS=Homo sapiens OX=9606 GN=SUN2 PE=1 SV=3	0	74.436	20	11	65	11	717	80.3	6.73	151.28	11	0	1.045	2.102	0.06	1.07	0.974371	0.704531	62	117.4	120.6	6.62216e+06	1.75078e+07	8.10443e+06	1.4077e+07	5.45546e+06	5.43347e+06	1.58472e+07	19218908	1.09871e+07
J3KN16	Protein kinase C delta type OS=Homo sapiens OX=9606 GN=PRKCD PE=1 SV=2	0	94.28	25	16	88	15	676	77.5	7.75	205.59	16	1	0.791	2.102	-0.34	1.07	0.583807	0.704531	99.6	79.2	121.2	4.35195e+07	4.66339e+07	4.25065e+07	11486662	1.57683e+07	1.33337e+07	5.6804e+07	5.57497e+07	5.68516e+07
Q08752	Hexokinase-2 OS=Homo sapiens OX=9606 GN=HK2 PE=1 SV=2	0	178.1	37	30	149	26	917	102.3	6.05	288.53	30	4	1.049	2.101	0.07	1.07	0.92183	0.705515	88.7	125.5	85.8	7.42477e+07	6.54295e+07	7.5597e+07	3.95724e+07	4.3461e+07	3.37424e+07	7.4224e+07	7.47809e+07	7.65234e+07
Q86YP4	C4b-binding protein alpha chain OS=Homo sapiens OX=9606 GN=C4BPA PE=1 SV=2	0.002	2.934	1	1	7	1	597	67	7.3	12.64	1	0	0.968	2.098	-0.05	1.07	0.968029	0.717495	83.8	149.3	66.9	2.96584e+06	2.88449e+06	1.85908e+06	1984785	2.31841e+06	1.61041e+06	2.05455e+06	2.47411e+06	3.29163e+06
P15586	KOW domain-containing protein OS=Homo sapiens OX=9606 PE=3 SV=1	0	14.926	38	5	42	5	107	12.7	10.78	73.56	5	0	0.632	2.096	-0.66	1.07	0.0417386	0.707001	103.3	46.3	150.4	4.39119e+07	3.48473e+07	4.72636e+07	8685850	7.17984e+06	5.86175e+06	6.04094e+07	67634615	7.04417e+07
P01137	Interferon-induced GTP-binding protein Mx2 OS=Homo sapiens OX=9606 GN=MX2 PE=1 SV=1	0	67.469	25	13	44	13	715	82	8.76	83.57	13	0	1.299	2.095	0.38	1.07	0.393326	0.707304	112.8	99.3	87.8	2.20204e+07	2.44883e+07	2.33566e+07	7.77815e+06	6253082	7.71783e+06	1.82681e+07	1.99004e+07	1.23391e+07
P10619	Protein jagunal homolog 1 OS=Homo sapiens OX=9606 GN=JAGN1 PE=1 SV=1	0	9.836	7	1	10	1	183	21.1	9.73	28.85	1	0	0.856	2.094	-0.22	1.07	0.824103	0.707506	63.3	162.8	73.9	7130286	4.58557e+06	3.13431e+06	4675804	4.37577e+06	3.91097e+06	6440500	5124497	5.84809e+06
K7ERP4	1-acyl-sn-glycerol-3-phosphate acyltransferase gamma OS=Homo sapiens OX=9606 GN=AGPAT3 PE=1 SV=1	0.012	1.916	3	1	5	1	376	43.4	8.72	7.37	1	0	0.85	2.094	-0.23	1.07	0.893673	0.77528	65.9	158.4	75.7	1.04908e+06		1.20947e+06			1.0299e+06	1.31634e+06	1.32258e+06	1.46887e+06
O95861	Fatty acid-binding protein 5 OS=Homo sapiens OX=9606 GN=FABP5 PE=1 SV=3	0	107.787	64	9	60	9	135	15.2	7.01	188.76	9	0	2.84	2.093	1.51	1.07	1.33448e-11	0.707506	167.7	83.2	49.1	2.61524e+08	2.70184e+08	2.92669e+08	6.59272e+07	4.97198e+07	51391845	7.19596e+07	8.5026e+07	8.72837e+07
B3KVN2	MpV17 transgene, murine homolog, glomerulosclerosis, isoform CRA_d OS=Homo sapiens OX=9606 GN=MPV17 PE=1 SV=1	0.007	2.127	20	1	2	1	113	13	9.51	0	1	0	0.919	2.093	-0.12	1.07	0.925617	0.707506	68.7	156.5	74.8			3.87811e+06	3997844	2.56816e+06		4.24051e+06
Q06203	Transmembrane protein 201 OS=Homo sapiens OX=9606 GN=TMEM201 PE=1 SV=1	0	4.045	2	1	3	1	666	72.2	9.22	4.36	1	0	1.019	2.092	0.03	1.07	0.99971	0.789053	74.3	152.7	73	742931		754115	566378	641971	584788	748024	744222	955517
O96011	26S proteasome non-ATPase regulatory subunit 7 OS=Homo sapiens OX=9606 GN=PSMD7 PE=1 SV=2	0	105.493	37	9	58	9	324	37	6.77	186.68	9	0	0.833	2.092	-0.26	1.06	0.7408	0.707535	84.7	142.1	73.2	3.70555e+07	5.55749e+07	57554563	3.4735e+07	3.43075e+07	3.73227e+07	54758795	5.11885e+07	3.96801e+07
P48723	MORF4 family-associated protein 1 OS=Homo sapiens OX=9606 GN=MRFAP1 PE=1 SV=1	0	14.715	25	2	6	2	127	14.6	4.7	14.66	2	0	1.179	2.089	0.24	1.06	0.924817	0.751707	82.3	147.2	70.5	1.54551e+06		3296216	1.74479e+06	1.4535e+06	898419	1.96709e+06	2.02854e+06	1.99784e+06
Q9H0Q0	Cytochrome c oxidase subunit 2 OS=Homo sapiens OX=9606 GN=MT-CO2 PE=1 SV=1	0	21.587	15	3	25	3	227	25.5	4.82	58.39	3	0	0.886	2.089	-0.17	1.06	0.8747	0.707535	71.2	147.7	81.1	18536056	1.15715e+07	1.5958e+07	1.20204e+07	1.17705e+07	1.40848e+07	1.49646e+07	2.13046e+07	1.90297e+07
H0Y7W6	Nucleolar protein 6 OS=Homo sapiens OX=9606 GN=NOL6 PE=1 SV=1	0	9.988	3	2	8	2	1008	112.1	7.62	21.56	2	0	1.274	2.081	0.35	1.06	0.816822	0.792486	86.2	146.2	67.6	1168152	1.15621e+06	1.28382e+06	594535		980077	937319	1.06926e+06	990838
Q5VZM2-2	Peptidyl-tRNA hydrolase ICT1, mitochondrial (Fragment) OS=Homo sapiens OX=9606 GN=MRPL58 PE=1 SV=1	0	6.29	11	2	6	2	192	21.9	9.72	9.19	2	0	0.914	2.081	-0.13	1.06	0.946682	0.758099	68.7	156.2	75.1	1.63192e+06	2054797	1.426e+06	1.51466e+06	1256552	1.4314e+06	2724460	1.88712e+06	1.559e+06
O75937	Ras-related protein Rab-5C OS=Homo sapiens OX=9606 GN=RAB5C PE=1 SV=2	0	86.122	62	8	49	6	216	23.5	8.41	154.47	8	2	1.084	2.08	0.12	1.06	0.844753	0.709284	97.6	111.4	90.9	75724251	78973882	76235972	3.21429e+07	3.24602e+07	3.33186e+07	6.44208e+07	74589607	7.6002e+07
Q15121	5-hydroxytryptamine receptor 1E OS=Homo sapiens OX=9606 GN=HTR1E PE=1 SV=1	0.026	1.491	4	1	1	1	365	41.7	8.84	0	1	0	0.881	2.08	-0.18	1.06	0.862794	0.71891	73.8	150.6	75.6	2622511	1.97828e+06	2.57862e+06	1.94648e+06	2259570	1.86345e+06	2.65147e+06	2.4566e+06	3.1966e+06
O00422-2	Survival of motor neuron-related-splicing factor 30 OS=Homo sapiens OX=9606 GN=SMNDC1 PE=1 SV=1	0	16.303	16	2	9	2	238	26.7	7.24	25.51	2	0	1.125	2.077	0.17	1.05	0.96097	0.746079	80.3	148.3	71.4	2.25659e+06	1.90303e+06	2.25519e+06			1.56286e+06	2842546	2.06463e+06	1.37688e+06
Q96JJ7	Procollagen-lysine,2-oxoglutarate 5-dioxygenase 1 OS=Homo sapiens OX=9606 GN=PLOD1 PE=1 SV=2	0	69.71	21	10	47	10	727	83.5	6.95	101.77	10	0	0.985	2.077	-0.02	1.05	0.988945	0.709922	48	196.4	55.6	1.05552e+07	6.74011e+06	8.30903e+06	8.77785e+06	1.20964e+07	1.356e+07	9.67362e+06	1.23372e+07	9.70828e+06
E7EM64	Vesicle-trafficking protein SEC22b OS=Homo sapiens OX=9606 GN=SEC22B PE=1 SV=4	0	76.398	39	6	58	6	215	24.6	6.92	182.69	6	0	1.565	2.076	0.65	1.05	0.0131785	0.710251	126.5	101.7	71.8	1.00321e+08	88386497	109529708	3.06357e+07	2.95337e+07	2.62993e+07	58706846	4.91634e+07	74128365
P50914	Secretory carrier-associated membrane protein 2 OS=Homo sapiens OX=9606 GN=SCAMP2 PE=1 SV=2	0	39	14	3	20	3	329	36.6	6.1	87.43	3	0	1.404	2.075	0.49	1.05	0.0937826	0.710251	106.4	118.5	75.1	67065148	65466700	68784507	2.89308e+07	27223596	2.51227e+07	47279352	4.99797e+07	58059184
O14497	Hexokinase-1 OS=Homo sapiens OX=9606 GN=HK1 PE=1 SV=3	0	149.534	35	28	160	25	917	102.4	6.8	343.03	28	0	1.107	2.075	0.15	1.05	0.790399	0.710251	91.9	131.9	76.3	9.59089e+07	9.58586e+07	1.06844e+08	5.07968e+07	5.11802e+07	5.39184e+07	8.33053e+07	8.55782e+07	9.18577e+07
Q9H773	Endoplasmic reticulum metallopeptidase 1 OS=Homo sapiens OX=9606 GN=ERMP1 PE=1 SV=2	0	22.21	6	5	25	5	904	100.2	7.52	46.2	5	0	1.442	2.074	0.53	1.05	0.337449	0.710251	93	176.3	30.7	9.44803e+06	1.04597e+07	9.43736e+06	6194382	7.79513e+06	6903946	1.4508e+06	4.96177e+06	3.3477e+06
P27986	Pyruvate dehydrogenase phosphatase regulatory subunit, mitochondrial OS=Homo sapiens OX=9606 GN=PDPR PE=1 SV=2	0	9.3	4	3	5	3	879	99.3	6.35	6.18	3	0	1.553	2.07	0.64	1.05	0.1787	0.712124	91.1	134.4	74.6	6.3457e+06	6.5277e+06	5504239	1.10401e+06	3.41761e+06	3.89504e+06		2951978	10393334
P54727	Protein canopy homolog 3 OS=Homo sapiens OX=9606 GN=CNPY3 PE=1 SV=1	0	25.525	13	4	23	4	278	30.7	5.49	61.11	4	0	1.124	2.07	0.17	1.05	0.881439	0.711734	69	161	70.1	10548188	8404226	9490447	1.07311e+07	7.15055e+06	8.31839e+06	9.87756e+06	7587204	1.00859e+07
P61020	S-adenosylhomocysteine hydrolase-like protein 1 OS=Homo sapiens OX=9606 GN=AHCYL1 PE=1 SV=2	0	21.008	9	5	12	4	530	58.9	6.89	20.65	5	0	1.206	2.068	0.27	1.05	0.790353	0.713183	117.5	96.6	85.9	7.82449e+06	6.75169e+06	6.38458e+06	2.14592e+06	873020	2.41804e+06	5.40182e+06	5.30881e+06	5.23255e+06
E5RIA4	Pyridoxal 5'-phosphate synthase (Fragment) OS=Homo sapiens OX=9606 GN=PNPO PE=1 SV=2	0	12.774	13	2	9	2	238	27.3	7.43	17.54	2	0	1.393	2.065	0.48	1.05	0.585168	0.751211	99.8	117.9	82.3	2.85059e+06	1.77239e+06	4.01662e+06	1.2336e+06	1.22899e+06	1.80373e+06	3.28813e+06	2.48369e+06	2.06553e+06
Q9BUQ8	Acetyl-coenzyme A synthetase 2-like, mitochondrial OS=Homo sapiens OX=9606 GN=ACSS1 PE=1 SV=2	0	64.473	27	12	49	12	689	74.8	7.11	74.07	12	0	0.932	2.065	-0.1	1.05	0.932087	0.714362	54.4	117	128.6	7.97505e+06	1.47566e+07	7.69649e+06	4.70879e+06	6.26009e+06	9.61465e+06	1.79556e+07	24874365	2.02511e+07
B5MCF9	AFG3-like protein 2 OS=Homo sapiens OX=9606 GN=AFG3L2 PE=1 SV=2	0	55.611	21	14	56	14	797	88.5	8.66	74.03	14	0	0.931	2.06	-0.1	1.04	0.94966	0.716366	103.2	102.3	94.5	1.76149e+07	22476665	1.97792e+07	7.25545e+06	7.29613e+06	7.16317e+06	2.28816e+07	1.67228e+07	1.89456e+07
Q14684	[Pyruvate dehydrogenase [acetyl-transferring]]-phosphatase 1, mitochondrial OS=Homo sapiens OX=9606 GN=PDP1 PE=1 SV=3	0	32.166	11	3	15	3	537	61	6.67	38.34	3	0	1.468	2.057	0.55	1.04	0.52588	0.793295	97.3	136.4	66.3	1.58206e+06	1622893	1.00072e+06	884600	808971	794731	1111033	1.14039e+06
Q9BW27	Lanosterol synthase OS=Homo sapiens OX=9606 GN=LSS PE=1 SV=1	0	26.213	9	5	17	5	732	83.3	6.61	18.72	5	0	0.661	2.056	-0.6	1.04	0.308008	0.718311	32.5	242.3	25.2	2.56064e+06	2.42342e+06	1.26419e+06	6.88272e+06	7.27737e+06	7.08489e+06		2.01899e+06
E9PNF7	Ubiquitin/ISG15-conjugating enzyme E2 L6 OS=Homo sapiens OX=9606 GN=UBE2L6 PE=1 SV=4	0	12.514	27	3	7	3	153	17.8	7.88	15.74	3	0	1.021	2.054	0.03	1.04	0.999021	0.718311	72.7	152.8	74.4	4.73604e+06		6.17113e+06		4.09175e+06		3.81142e+06	6.7176e+06	5.86016e+06
Q00169	Charged multivesicular body protein 2a OS=Homo sapiens OX=9606 GN=CHMP2A PE=1 SV=1	0	16.41	18	5	14	5	222	25.1	5.97	30.98	5	0	1.19	2.053	0.25	1.04	0.783693	0.718383	89.8	129.8	80.4	1.0043e+07	7.09958e+06	8.21055e+06	4.38952e+06	3023815	4.93605e+06	6.24927e+06	8.02107e+06	7.68159e+06	Acetyl [N-Term]
Q9Y224	Phosphatidylinositol 3,4,5-trisphosphate 5-phosphatase 2 OS=Homo sapiens OX=9606 GN=INPPL1 PE=1 SV=2	0	7.692	2	3	3	2	1258	138.5	6.54	5.38	3	0	1.384	2.052	0.47	1.04	0.555411	0.724209	98.8	135.3	65.9	4516092	4.03798e+06	3.23186e+06	2.13509e+06	2122829	2.11786e+06	2.8257e+06	2.5849e+06	3.50366e+06
O00193	Serine/threonine-protein phosphatase 4 regulatory subunit 3A (Fragment) OS=Homo sapiens OX=9606 GN=PPP4R3A PE=1 SV=1	0	8.743	5	2	8	2	543	62.2	4.81	9.63	2	0	0.929	2.049	-0.11	1.04	0.958158	0.733441	46.4	213.6	40	1.59927e+06	989162	3.50007e+06		2.67576e+06	2.84633e+06	3700751	1.2042e+06	1.48083e+06
Q9HCD5	cAMP-dependent protein kinase catalytic subunit alpha OS=Homo sapiens OX=9606 GN=PRKACA PE=1 SV=2	0	22.386	15	6	29	6	351	40.6	8.79	36.97	6	0	1.241	2.048	0.31	1.03	0.626137	0.720873	135.4	62.9	101.7	2.02466e+07	17092814	1.72874e+07	3.06633e+06	3.55276e+06	2.93553e+06	14181940	13793968	1.012e+07
Q92922	Rab3 GTPase-activating protein non-catalytic subunit OS=Homo sapiens OX=9606 GN=RAB3GAP2 PE=1 SV=1	0	70.777	13	15	52	15	1393	155.9	5.62	76.22	15	0	0.938	2.045	-0.09	1.03	0.9531	0.72126	64.5	66.2	169.3	5.48919e+06	5.49788e+06	5.45489e+06	4.23733e+06	1.82407e+06	2.17492e+06	1.70978e+07	1.52473e+07	1.42601e+07
Q16629	Elongation of very long chain fatty acids protein 1 OS=Homo sapiens OX=9606 GN=ELOVL1 PE=1 SV=1	0	28.631	14	3	24	3	279	32.6	9.6	84.09	3	0	0.876	2.045	-0.19	1.03	0.834657	0.721707	94.6	157.4	47.9	1.53669e+07	1.5004e+07	18004482	9.49398e+06	9.33197e+06	9.96161e+06	8028383	19186705	8018957	Acetyl [N-Term]
A0A5F9UJX7	Isocitrate dehydrogenase [NAD] subunit beta, mitochondrial OS=Homo sapiens OX=9606 GN=IDH3B PE=1 SV=2	0	86.555	43	13	77	13	385	42.2	8.46	194.53	13	0	0.983	2.039	-0.02	1.03	0.994484	0.724307	89.1	119.4	91.5	3.68766e+07	4.0309e+07	3.91772e+07	1.68589e+07	1.86586e+07	2.10198e+07	37101116	4.14572e+07	4.6527e+07
O95372	5'-3' exoribonuclease 2 OS=Homo sapiens OX=9606 GN=XRN2 PE=1 SV=1	0	64.374	17	12	43	12	950	108.5	7.47	82.16	12	0	0.937	2.039	-0.09	1.03	0.942185	0.724209	67.7	161.1	71.2	1.29114e+07	1.26688e+07	25574476	1.05278e+07	1.1855e+07	1.18338e+07	1.645e+07	1.4013e+07	1.45795e+07
W5RWE6	Cytoplasmic aconitate hydratase OS=Homo sapiens OX=9606 GN=ACO1 PE=1 SV=3	0	64.774	19	13	61	13	889	98.3	6.68	126.65	13	0	1.18	2.038	0.24	1.03	0.742691	0.725209	122.5	89.5	88	1.84282e+07	1.77027e+07	2.76903e+07	2.67863e+06	4.91693e+06	9.74005e+06	1.13166e+07	1.39952e+07	2.46812e+07
Q9GZP4	Exocyst complex component 4 OS=Homo sapiens OX=9606 GN=EXOC4 PE=1 SV=1	0	18.234	3	2	10	2	974	110.4	6.49	25.69	2	0	1.01	2.038	0.01	1.03	0.99971	0.808702	86.2	144.4	69.4	689074	671004	541580	404495	417251	461747	566457	552292	799481
Q15004	Intercellular adhesion molecule 3 OS=Homo sapiens OX=9606 GN=ICAM3 PE=1 SV=2	0	25.513	8	4	24	4	547	59.5	5.43	32.61	4	0	0.613	2.036	-0.71	1.03	0.12761	0.725802	52.6	114.5	133	3.47633e+06	2.15722e+06	2.39305e+06	1.92832e+06	1.75747e+06	2.38013e+06	6.08166e+06	6.71945e+06	4.16488e+06
C9JFR7	3-ketoacyl-CoA thiolase, mitochondrial OS=Homo sapiens OX=9606 GN=ACAA2 PE=1 SV=2	0	150.797	52	14	97	14	397	41.9	8.09	296.61	14	0	1.09	2.032	0.12	1.02	0.830919	0.727278	84.6	128.5	86.9	1.07066e+08	1.09344e+08	1.09485e+08	6.36328e+07	5.93512e+07	4.61164e+07	1.13438e+08	1.19529e+08	1.10619e+08
Q9NTZ6	Succinate--CoA ligase [GDP-forming] subunit beta, mitochondrial OS=Homo sapiens OX=9606 GN=SUCLG2 PE=1 SV=2	0	66.892	30	12	52	12	432	46.5	6.39	136.78	12	0	0.973	2.032	-0.04	1.02	0.988449	0.727287	76.6	158.5	64.9	1.9942e+07	1.99127e+07	2.8317e+07	16492546	14492095	1.61448e+07	2.27794e+07	15554628	1.84272e+07
Q01650	Ral GTPase-activating protein subunit beta (Fragment) OS=Homo sapiens OX=9606 GN=RALGAPB PE=1 SV=1	0.021	1.662	1	1	3	1	1323	147.3	6.76	0	1	0	1.194	2.031	0.26	1.02	0.925621	0.816395	84.8	144.2	71	291318	166079	334712	243382	139906			257980
P04798	Kinesin-like protein KIF2C OS=Homo sapiens OX=9606 GN=KIF2C PE=1 SV=2	0	30.797	9	5	23	5	725	81.3	7.83	42.31	5	0	0.648	2.029	-0.63	1.02	0.149335	0.727491	37.1	145	117.9	2.71897e+06	2.16923e+06	3103070	4039830	4.03756e+06	3.32122e+06	8.13246e+06	9.93941e+06	9.28427e+06
P58546	Ubiquitin carboxyl-terminal hydrolase OS=Homo sapiens OX=9606 GN=UCHL3 PE=1 SV=1	0	40.379	44	6	36	6	194	21.9	4.93	64.27	6	0	1.489	2.026	0.57	1.02	0.135308	0.729066	99.6	131.8	68.7	1.83045e+07	1.82833e+07	1.9723e+07	1.1003e+07	8.98238e+06	9.42505e+06	1.07844e+07	1.3555e+07	1.50919e+07
Q92890-1	Translocation protein SEC63 homolog OS=Homo sapiens OX=9606 GN=SEC63 PE=1 SV=2	0	36.113	15	9	22	9	760	87.9	5.31	30.82	9	0	1.164	2.026	0.22	1.02	0.839114	0.729077	75.9	151.7	72.4	8.70807e+06	8.69151e+06	9.08278e+06	6714725	4.57754e+06	8.40506e+06	8.70547e+06	1.0776e+07	6.03965e+06
Q5T760	Complex I-20kD OS=Homo sapiens OX=9606 GN=NDUFS7 PE=1 SV=1	0	12.199	13	2	12	2	182	19.8	9.5	22.76	2	0	1.113	2.021	0.15	1.01	0.960599	0.754898	114	88.1	97.9		3.67928e+06	3.12155e+06	830700	964158	1.0038e+06	1.2423e+06	3.86271e+06	3109700
Q96HS1	Pre-mRNA-splicing factor SPF27 OS=Homo sapiens OX=9606 GN=BCAS2 PE=1 SV=1	0	20.9	28	5	17	5	225	26.1	5.66	31.18	5	0	1.005	2.02	0.01	1.01	0.999631	0.730525	123.2	63.1	113.7	1.00852e+07	6.60607e+06	5.12546e+06	421482	1.25567e+06	1.50152e+06	5.3745e+06	6.55656e+06	9.50525e+06
H0YIC4	Serine/threonine-protein phosphatase PGAM5, mitochondrial OS=Homo sapiens OX=9606 GN=PGAM5 PE=1 SV=2	0	26.655	27	6	44	6	289	32	8.68	85.48	6	0	1.139	2.015	0.19	1.01	0.796617	0.733308	67	175.4	57.7	2.22241e+07	20876172	20811131	2.11262e+07	1.83579e+07	2.35017e+07	16353481	1.93289e+07	2.29098e+07
Q96P70	Mth938 domain-containing protein OS=Homo sapiens OX=9606 GN=AAMDC PE=1 SV=1	0	5.723	11	1	7	1	141	15.6	9.06	11.52	1	0	1.391	2.014	0.48	1.01	0.667501	0.813861	94.7	137.2	68.1		1.26328e+06		796595	652029	717020	952793	936703	1.13842e+06
Q9P1F3	Ras-related protein Ral-B OS=Homo sapiens OX=9606 GN=RALB PE=1 SV=1	0	29.38	33	6	28	3	206	23.4	6.62	71.27	6	2	1.023	2.011	0.03	1.01	0.994484	0.733605	79	88.5	132.4	1.26485e+07	1.04227e+07	9.71624e+06	4.51055e+06	3.66902e+06	4780137	1.59753e+07	1.87733e+07	2.10835e+07
M0R3D6	DNA-directed RNA polymerases I, II, and III subunit RPABC3 (Fragment) OS=Homo sapiens OX=9606 GN=POLR2H PE=1 SV=8	0	35.453	45	4	25	4	148	16.9	4.68	54.28	4	0	1.172	2.01	0.23	1.01	0.858363	0.733629	83	143	74	5.57454e+06	4.72098e+06	6.71817e+06	3.64855e+06	3.89024e+06	2.7638e+06	5.90324e+06	4.72116e+06	5336718
Q15428	Tryptophan--tRNA ligase, cytoplasmic OS=Homo sapiens OX=9606 GN=WARS1 PE=1 SV=2	0	59.216	20	7	47	7	471	53.1	6.23	125.7	7	0	1.074	2.01	0.1	1.01	0.905525	0.733629	92	122.4	85.6	32509709	3.21982e+07	32693803	1.64317e+07	1.58659e+07	1.23241e+07	2.55267e+07	3.19632e+07	3.30339e+07
P26885	28S ribosomal protein S14, mitochondrial OS=Homo sapiens OX=9606 GN=MRPS14 PE=1 SV=1	0	4.726	10	1	2	1	128	15.1	11.41	4.93	1	0	1.064	2.008	0.09	1.01	0.983197	0.819234	78.4	147.9	73.7	679287	729935	354525		468041		658876	692752	491202
Q9NRX1	Regulator of microtubule dynamics protein 1 OS=Homo sapiens OX=9606 GN=RMDN1 PE=1 SV=1	0	6.746	7	2	2	2	314	35.8	8.5	1.98	2	0	0.996	2.007	-0.01	1	0.990465	0.734925	19.2	261.2	19.6	2.0447e+06		1.58933e+06	9.07698e+06	9964185	9335531	1.66965e+06	1921565	9.101e+06
O76031	ATP synthase subunit gamma, mitochondrial OS=Homo sapiens OX=9606 GN=ATP5F1C PE=1 SV=1	0	59.583	37	8	45	8	298	33	9.22	120.99	8	0	1.091	2.006	0.13	1	0.829751	0.735517	93	119.9	87.1	9.24155e+07	8.46773e+07	8.77698e+07	4.21987e+07	3.76488e+07	52595698	7.25386e+07	8.53238e+07	9.38412e+07
Q9BX68	Bifunctional 3'-phosphoadenosine 5'-phosphosulfate synthase 1 OS=Homo sapiens OX=9606 GN=PAPSS1 PE=1 SV=2	0	41.964	19	9	47	9	624	70.8	6.86	43.58	9	0	1.147	2.002	0.2	1	0.860624	0.737291	76.1	148.2	75.7	1.04641e+07	8.21972e+06	8.75703e+06	6.39516e+06	5.53344e+06	6.40089e+06	7.08232e+06	8.97452e+06	1.05756e+07
P62328	Nuclear pore complex protein Nup160 OS=Homo sapiens OX=9606 GN=NUP160 PE=1 SV=3	0	11.125	2	3	13	3	1436	162	5.5	24.72	3	0	1.14	2.002	0.19	1	0.908714	0.737291	92.9	109	98.1	7.16741e+06	3.77415e+06	5195331		3.18889e+06	1.55457e+06	5.64376e+06	4336111	5.73565e+06
O14925	Ubiquitin-like modifier-activating enzyme ATG7 OS=Homo sapiens OX=9606 GN=ATG7 PE=1 SV=1	0	19.346	8	5	10	5	703	77.9	6.24	9.62	5	0	1.679	2.001	0.75	1	0.220751	0.808702	145.7	88.8	65.6	3.41446e+06	4.53004e+06	2.25578e+06	954183	450040	802096	1.58619e+06	1.19693e+06	2.27835e+06
Q96I25	Transmembrane emp24 domain-containing protein 10 OS=Homo sapiens OX=9606 GN=TMED10 PE=1 SV=2	0	56.427	26	5	33	5	219	25	7.44	112.07	5	0	1.239	2.001	0.31	1	0.412014	0.737392	85.8	160.4	53.8	6.50649e+07	6.27513e+07	7.32096e+07	4.61991e+07	4.74353e+07	3.77942e+07	5.78703e+07	42357709	4.37963e+07
O43432	Probable C-mannosyltransferase DPY19L1 OS=Homo sapiens OX=9606 GN=DPY19L1 PE=1 SV=1	0	17.95	5	3	18	3	748	84.5	9.25	27.58	3	0	1.356	1.998	0.44	1	0.709128	0.792336	76	172.6	51.4	1.92726e+06	2.02467e+06	2.17087e+06	1.99766e+06	1.70742e+06	1682369	1.39023e+06	1.47335e+06	1.74797e+06
A0A494C1B1	40S ribosomal protein S18 OS=Homo sapiens OX=9606 GN=RPS18 PE=1 SV=1	0	10.474	76	3	15	1	33	3.8	11	37.94	3	0	1.492	1.994	0.58	1	0.51423	0.810896	99.8	133.4	66.9	2.04386e+06	1.82025e+06	2.26852e+06		1.12336e+06	934927			1.47169e+06	Acetyl [N-Term]
G8JLB3	Endoplasmic reticulum transmembrane helix translocase OS=Homo sapiens OX=9606 GN=ATP13A1 PE=1 SV=2	0	19.069	6	6	17	6	1204	132.9	8.13	8.73	6	0	1.209	1.991	0.27	0.99	0.8747	0.742405	32.9	249.5	17.6	3.21581e+06	3.78393e+06	2.89604e+06	9.25692e+06	8.99227e+06	7.48226e+06	1.16057e+06		2.80559e+06
P49841	Electron transfer flavoprotein subunit beta OS=Homo sapiens OX=9606 GN=ETFB PE=1 SV=3	0	68.724	48	13	102	13	255	27.8	8.1	222.22	13	0	1.291	1.988	0.37	0.99	0.281221	0.743709	105.5	106.4	88.1	9.75604e+07	1.00002e+08	1.11829e+08	4.05963e+07	3.60217e+07	3.95524e+07	8.91051e+07	7.66094e+07	9.12325e+07
Q16763	Deoxycytidine kinase OS=Homo sapiens OX=9606 GN=DCK PE=1 SV=1	0	19.362	18	4	20	4	260	30.5	5.21	35.54	4	0	0.955	1.988	-0.07	0.99	0.958158	0.771469	66.6	123.9	109.5	1.26268e+06	1.6071e+06	2.36297e+06	1.04329e+06	1109538	1.31438e+06	2.77312e+06	2.118e+06	2.98127e+06
Q96EE3	Tumor susceptibility gene 101 protein OS=Homo sapiens OX=9606 GN=TSG101 PE=1 SV=1	0	13.725	16	4	11	4	365	40.9	5.3	13.92	4	0	1.22	1.984	0.29	0.99	0.860117	0.75877	70.1	141.5	88.3	2.18346e+06	1.96587e+06	3.66113e+06	2.12713e+06		1.33809e+06	2.8388e+06	2.58328e+06	2.99475e+06
O75306	PITH domain-containing protein 1 OS=Homo sapiens OX=9606 GN=PITHD1 PE=1 SV=1	0	26.825	28	4	27	4	211	24.2	5.74	65.02	4	0	1.361	1.982	0.44	0.99	0.365611	0.746364	91.3	141.5	67.1	1.2234e+07	9.45445e+06	2.34311e+07	7.20436e+06	6.45632e+06	7742527	9.27885e+06	1.56884e+07	9.43301e+06
O95379	60S ribosomal protein L10 OS=Homo sapiens OX=9606 GN=RPL10 PE=1 SV=2	0	62.79	37	7	57	1	163	18.6	9.95	182.73	7	0	0.593	1.978	-0.75	0.98	0.0174697	0.74868	49.7	166.5	83.8	9.35446e+06	10383879	1.07585e+07	1.10729e+07	1.28055e+07	1.38003e+07	1.86706e+07	1.86734e+07	1.61407e+07
P48449	Transcription factor p65 OS=Homo sapiens OX=9606 GN=RELA PE=1 SV=1	0	22.867	12	4	16	4	448	49.5	7.4	33.01	4	0	1.139	1.976	0.19	0.98	0.899616	0.748928	76.4	82.6	141	6.02581e+06	4.71441e+06	2.41105e+06	2.43366e+06	1.14212e+06	1.99704e+06	9119992	6.41147e+06	9.77025e+06
O75915	Battenin (Fragment) OS=Homo sapiens OX=9606 GN=CLN3 PE=1 SV=2	0	6.291	8	1	4	1	218	24.6	5.11	2.26	1	0	0.823	1.974	-0.28	0.98	0.811794	0.788655	65	156	79	1.15352e+06	1.55691e+06	1.76313e+06	1.19474e+06	1.49371e+06	1.4642e+06			2.06631e+06
Q4G0J3	Acetyl-CoA acetyltransferase, mitochondrial OS=Homo sapiens OX=9606 GN=ACAT1 PE=1 SV=1	0	159.14	52	16	124	4	427	45.2	8.85	406.31	16	12	1.075	1.973	0.1	0.98	0.860624	0.750958	94.4	116	89.6	1.96922e+08	1.91892e+08	2.00228e+08	8.92975e+07	9.38455e+07	9.23646e+07	191110111	1.91393e+08	2.13095e+08
Q7L576	Protein O-glucosyltransferase 1 OS=Homo sapiens OX=9606 GN=POGLUT1 PE=1 SV=1	0	11.718	9	3	8	3	392	46.2	8.72	9.76	3	0	0.795	1.971	-0.33	0.98	0.692796	0.762716	63.3	157	79.7	2.17582e+06		1.86955e+06	1.03177e+06	1.82937e+06	1.90219e+06		2.64742e+06
O95479	Receptor-type tyrosine-protein phosphatase C OS=Homo sapiens OX=9606 GN=PTPRC PE=1 SV=3	0	102.872	18	19	92	19	1306	147.4	6.15	167.99	19	0	1.185	1.969	0.24	0.98	0.643518	0.752249	94.9	104.4	100.7	3.41579e+07	4.9813e+07	34196558	1.39414e+07	1.51783e+07	1.44846e+07	3.19255e+07	3.8337e+07	4.73074e+07
Q00059	Alpha-soluble NSF attachment protein OS=Homo sapiens OX=9606 GN=NAPA PE=1 SV=3	0	145.987	59	13	69	13	295	33.2	5.36	189.31	13	0	1.275	1.967	0.35	0.98	0.332981	0.752249	101.8	120	78.1	5.53259e+07	5.31149e+07	4.61449e+07	1.99637e+07	2.45151e+07	2.45416e+07	4.27608e+07	4.78811e+07	3.90784e+07
Q13573	Stress-70 protein, mitochondrial OS=Homo sapiens OX=9606 GN=HSPA9 PE=1 SV=2	0	311.562	63	30	228	30	679	73.6	6.16	689.46	30	0	0.986	1.967	-0.02	0.98	0.988682	0.752249	89.3	109.7	101	3.34593e+08	3.08211e+08	3.54882e+08	1.48846e+08	1.61683e+08	1.58569e+08	3.90585e+08	4.21866e+08	3.83214e+08
Q6XQN6	Peroxisomal 2,4-dienoyl-CoA reductase [(3E)-enoyl-CoA-producing] OS=Homo sapiens OX=9606 GN=DECR2 PE=1 SV=1	0	4.789	4	1	4	1	292	30.8	9.22	2.54	1	0	1.106	1.965	0.15	0.97	0.958158	0.825203	85.4	142.2	72.4	1.26303e+06	1081852	1.25149e+06	771632	731470	826382	1.02585e+06	1.0926e+06	1517581
Q9UM00	Transmembrane and ubiquitin-like domain-containing protein 2 (Fragment) OS=Homo sapiens OX=9606 GN=TMUB2 PE=1 SV=1	0	12.722	18	2	5	2	194	20.9	7.9	9.4	2	0	1.157	1.961	0.21	0.97	0.945435	0.821545	84.3	142.9	72.9	1.55116e+06		1.81189e+06	944456	1.15494e+06			1.51256e+06
Q9Y315	Dolichol-phosphate mannosyltransferase subunit 3 OS=Homo sapiens OX=9606 GN=DPM3 PE=1 SV=2	0	8.264	24	2	11	2	92	10.1	5.94	18.25	2	0	1.208	1.96	0.27	0.97	0.718655	0.755574	85.5	142.2	72.3	13977826	13379511	13787202	8598621	7268453	8741565	11860198	11280005	12425027
Q9NZ01	N-alpha-acetyltransferase 10 OS=Homo sapiens OX=9606 GN=NAA10 PE=1 SV=1	0	45.657	40	8	28	8	235	26.4	5.64	54.26	8	0	0.764	1.958	-0.39	0.97	0.465017	0.756526	99.1	77.4	123.5	8.56405e+06	8.593e+06	6859702	3.62653e+06		1.80642e+06	11007709	1.52284e+07	9.36592e+06
C9J5D1	RuvB-like 1 OS=Homo sapiens OX=9606 GN=RUVBL1 PE=1 SV=1	0	154.813	49	18	116	18	456	50.2	6.42	356.17	18	0	1.176	1.956	0.23	0.97	0.599388	0.758099	118.2	90.5	91.3	8.7331e+07	94449976	86045495	2.54273e+07	2.42678e+07	2.72935e+07	69621744	7.69942e+07	6.69894e+07
Q9ULV4	Very-long-chain enoyl-CoA reductase OS=Homo sapiens OX=9606 GN=TECR PE=1 SV=1	0	26.108	13	4	33	4	308	36	9.45	86.88	4	0	0.833	1.949	-0.26	0.96	0.734454	0.761059	72.6	147.9	79.5	2.56352e+07	2.40131e+07	2.32119e+07	2.03606e+07	1.74503e+07	1.91816e+07	2.75021e+07	2.82954e+07	2.94649e+07
Q9NZL4	GTPase NRas OS=Homo sapiens OX=9606 GN=NRAS PE=1 SV=1	0	16.178	17	3	12	2	189	21.2	5.17	28.54	3	1	0.758	1.947	-0.4	0.96	0.428629	0.761059	105.5	69.3	125.2	9.12341e+06	8.75634e+06	7.51222e+06	2.22099e+06			1.13865e+07	1.08411e+07	1.13434e+07
Q9BUL8	Heat shock 70 kDa protein 6 OS=Homo sapiens OX=9606 GN=HSPA6 PE=1 SV=2	0	61.889	17	9	66	1	643	71	6.14	159.43	9	0	1.38	1.946	0.47	0.96	0.712575	0.840399	95.7	134.9	69.3	656834	595496				342695		388386	610221
Q9UN86	Cyclin-dependent kinase 12 OS=Homo sapiens OX=9606 GN=CDK12 PE=1 SV=2	0	7.281	3	3	9	2	1490	164.1	9.44	10.74	3	0	1.122	1.945	0.17	0.96	0.968029	0.848326	82.8	143.5	73.8	154497	184388	206730	152157	109360	125209		176614
P40616	Ragulator complex protein LAMTOR2 OS=Homo sapiens OX=9606 GN=LAMTOR2 PE=1 SV=1	0	14.989	22	2	9	2	125	13.5	5.4	24.37	2	0	1.108	1.945	0.15	0.96	0.968029	0.825636	77	147.3	75.7	2.05556e+06	1.49037e+06	1.59694e+06			1.14746e+06	1630794	1.44649e+06	1.64334e+06
Q92769	Sterol-4-alpha-carboxylate 3-dehydrogenase, decarboxylating OS=Homo sapiens OX=9606 GN=NSDHL PE=1 SV=2	0	29.095	22	6	19	6	373	41.9	8.06	38.39	6	0	0.638	1.945	-0.65	0.96	0.167989	0.761077	71.1	177.4	51.5	3.62232e+06	875549	9321576	3.43565e+06	1.892e+06	6.36294e+06		1.47533e+06	5.29204e+06	Acetyl [N-Term]
H3BP71	COP9 signalosome complex subunit 6 OS=Homo sapiens OX=9606 GN=COPS6 PE=1 SV=1	0	27.364	25	5	21	5	326	36	5.73	27.67	5	0	1.107	1.943	0.15	0.96	0.94662	0.761077	107.8	80.9	111.4	6.26044e+06	4.93403e+06	1.00831e+07	1109998	1.71476e+06	2.23591e+06	6.24532e+06	6.84124e+06	7.45378e+06
Q5TDH0	Calcium-binding mitochondrial carrier protein Aralar1 OS=Homo sapiens OX=9606 GN=SLC25A12 PE=1 SV=2	0	127.929	36	22	126	16	678	74.7	8.38	282.32	22	5	1.062	1.942	0.09	0.96	0.893673	0.761077	75.5	143.4	81.1	5.92178e+07	6.71476e+07	6.33138e+07	4.63382e+07	3.957e+07	4.51918e+07	8.47305e+07	7.00895e+07	6.92286e+07
P40429	Integrin beta OS=Homo sapiens OX=9606 GN=ITGB1 PE=1 SV=2	0	41.587	12	8	45	8	801	88.7	5.44	91.46	8	0	0.924	1.941	-0.11	0.96	0.94713	0.761077	84.9	128.3	86.8	1.3788e+07	1.6713e+07	1.96669e+07	1.14479e+07	7.50307e+06	9900183	2.2726e+07	18364600	1.76613e+07
Q9Y6A5	NPC intracellular cholesterol transporter 1 OS=Homo sapiens OX=9606 GN=NPC1 PE=1 SV=2	0	13.83	3	4	10	4	1278	142.1	5.36	20.26	4	0	1.108	1.93	0.15	0.95	0.930029	0.765647	62.9	191.2	46	7573218	1.26753e+07	9.59581e+06	1.14798e+07	1.03751e+07	1.04125e+07	5973646	7.22944e+06	9103643
Q9NZJ7	Sorcin OS=Homo sapiens OX=9606 GN=SRI PE=1 SV=1	0	14.071	26	5	21	5	198	21.7	5.59	16.98	5	0	0.994	1.93	-0.01	0.95	0.99971	0.765647	113.7	29.8	156.5	10061723	1.417e+07	1.30795e+07	1.26839e+06	1.07516e+06	1.66639e+06	1.80265e+07	1.85952e+07	18829582
H3BN98	Dual oxidase 1 OS=Homo sapiens OX=9606 GN=DUOX1 PE=1 SV=1	0.025	1.502	0	1	2	1	1551	177.1	7.9	0	1	0	4.113	1.928	2.04	0.95	1.45736e-08	0.836821	175.2	82.1	42.6	5655974	4549096	4818147	835792	820745	738715		1.20656e+06
Q96I63	Peroxisomal membrane protein 11B OS=Homo sapiens OX=9606 GN=PEX11B PE=1 SV=1	0	27.723	29	6	21	6	259	28.4	9.85	33.89	6	0	1.469	1.926	0.55	0.95	0.296589	0.767651	98.5	136.2	65.3	6695453	7.24062e+06	6.74994e+06	3.53607e+06	2.68553e+06	3.56954e+06	5.3379e+06	4695952	4.58376e+06
H0YCM7	Myosin-9 OS=Homo sapiens OX=9606 GN=MYH9 PE=1 SV=4	0	1037.47	53	100	799	100	1960	226.4	5.6	2258.1	100	0	1.173	1.924	0.23	0.94	0.612696	0.769458	90.2	136.4	73.4	1.30589e+09	1.28653e+09	1.28381e+09	7.32634e+08	7.4923e+08	7.60643e+08	1.0959e+09	1.17003e+09	1.1338e+09
Q9BT09	Transferrin receptor protein 1 OS=Homo sapiens OX=9606 GN=TFRC PE=1 SV=2	0	121.467	30	19	92	19	760	84.8	6.61	204.22	19	0	0.939	1.923	-0.09	0.94	0.980813	0.769734	83.1	97.8	119.1	4.01482e+07	3.53157e+07	3.34734e+07	16069218	16110283	1.57257e+07	3.98684e+07	5.44275e+07	56934202
P32942	Glyoxylate reductase/hydroxypyruvate reductase OS=Homo sapiens OX=9606 GN=GRHPR PE=1 SV=1	0	43.07	27	6	32	6	328	35.6	7.39	85.47	6	0	1.005	1.922	0.01	0.94	0.99971	0.769835	91.5	136.3	72.2	1.40617e+07	1.54438e+07	16435473	6.52956e+06	9.71049e+06	9.01176e+06	12771907	1.70978e+07	7.20558e+06
P21283	Casein kinase II subunit alpha OS=Homo sapiens OX=9606 GN=CSNK2A1 PE=1 SV=1	0	105.813	50	14	73	14	385	45.3	7.94	194.66	14	0	1.048	1.918	0.07	0.94	0.946443	0.770759	121.2	61	117.8	2.62464e+07	3.43223e+07	4.39211e+07	7.79343e+06	6.23516e+06	6.76635e+06	3.84969e+07	3.58406e+07	2.31329e+07
Q14108-2	Perilipin-2 OS=Homo sapiens OX=9606 GN=PLIN2 PE=1 SV=2	0	126.094	45	14	87	14	437	48	6.8	214.28	14	0	1.726	1.91	0.79	0.93	0.00192191	0.774538	114.8	116.9	68.3	6.78512e+07	7.46036e+07	6.66224e+07	26271246	2.34347e+07	2.7955e+07	4.34352e+07	4.27144e+07	4.26754e+07
H7C3P9	ATP-binding cassette sub-family F member 3 OS=Homo sapiens OX=9606 GN=ABCF3 PE=1 SV=2	0	23.151	7	4	15	4	709	79.7	6.34	36.33	4	0	1.16	1.91	0.21	0.93	0.919067	0.838999	62.7	125.7	111.6	1.01995e+06	1.03063e+06	775761	802664	745914	759571	1.87136e+06	688500	2.24308e+06
O75489	Lysophospholipid acyltransferase 7 OS=Homo sapiens OX=9606 GN=MBOAT7 PE=1 SV=2	0	29.76	12	4	33	4	472	52.7	8.97	96.13	4	0	1.09	1.91	0.12	0.93	0.941527	0.77461	85.6	124	90.4	1.23739e+07	8.78428e+06	1.03038e+07	5.52127e+06	5.42128e+06	5.51109e+06	9.77908e+06	1.11975e+07	1.15674e+07
P25685	ADP-dependent glucokinase OS=Homo sapiens OX=9606 GN=ADPGK PE=1 SV=1	0	71.773	36	10	50	10	497	54.1	6.2	127.32	10	0	0.945	1.908	-0.08	0.93	0.953913	0.775328	106.4	116.8	76.8	1.38722e+07	1.4672e+07	8.18543e+06	5.23676e+06	1.66397e+07	5.87062e+06	1.03374e+07	1.03659e+07	2.07587e+07
P61225	Cytochrome c oxidase subunit 7A-related protein, mitochondrial (Fragment) OS=Homo sapiens OX=9606 GN=COX7A2L PE=1 SV=1	0	6.141	14	1	3	1	95	10.4	5.26	5.28	1	0	0.01	1.907	-6.64	0.93	1.50648e-16	0.838999		209.8	90.2				779944	1.18707e+06	1333536		1.96124e+06	1.13077e+06
Q8WU90	Probable ubiquitin carboxyl-terminal hydrolase FAF-X OS=Homo sapiens OX=9606 GN=USP9X PE=1 SV=4	0	78.073	8	17	71	11	2554	290.3	5.8	143.03	17	1	1.199	1.906	0.26	0.93	0.67353	0.776477	93	137.5	69.5	2.19099e+07	2.01781e+07	1.89572e+07	1.22868e+07	9.77967e+06	1.16976e+07	1.37834e+07	16218829	1.65352e+07
J3QQV2	ADP-ribosylation factor 5 OS=Homo sapiens OX=9606 GN=ARF5 PE=1 SV=2	0	105.546	47	7	78	2	180	20.5	6.79	241.67	7	0	1.031	1.905	0.04	0.93	0.988945	0.776636	77.4	143.7	78.9	9.37214e+06	6.44966e+06	7.59934e+06	6.04315e+06	4.88344e+06	5.29827e+06	7.74793e+06	7.98257e+06	9411890
Q9Y4W2	Phosphatidylinositol glycan anchor biosynthesis class U protein OS=Homo sapiens OX=9606 GN=PIGU PE=1 SV=3	0	8.671	9	3	15	3	435	50	7.72	27.55	3	0	1.006	1.905	0.01	0.93	0.994484	0.776636	100.1	96.2	103.7	3.60005e+06	3.26401e+06	3909878		1262421		3.84662e+06	3.94042e+06	3.98691e+06
Q92905	Eukaryotic translation initiation factor 2A OS=Homo sapiens OX=9606 GN=EIF2A PE=1 SV=3	0	34.114	19	8	34	8	585	64.9	8.87	56.32	8	0	1.031	1.902	0.04	0.93	0.94713	0.778344	69.2	171.2	59.6	7.48516e+07	6.73355e+07	7.67685e+07	5.99788e+07	6.78747e+07	7.13396e+07	6.18637e+07	6.81386e+07	8.47983e+07
G5E975	Dedicator of cytokinesis protein 11 OS=Homo sapiens OX=9606 GN=DOCK11 PE=1 SV=2	0	21.812	3	4	17	4	2073	237.5	7.74	27.93	4	0	0.932	1.9	-0.1	0.93	0.961548	0.784516	9.8	279.9	10.3	398851	329755	1.44514e+06	312831	4.25801e+06	4.41078e+06	346786	458159	454384
Q6ZMZ3	Transmembrane protein 205 (Fragment) OS=Homo sapiens OX=9606 GN=TMEM205 PE=1 SV=1	0	18.265	25	2	19	2	120	13.4	8.1	58.41	2	0	1.321	1.898	0.4	0.92	0.444426	0.779706	75.9	165.4	58.7	12999472	14604546	14370731	7.43935e+06	1.11266e+07	1.18337e+07	1.03581e+07	1.16086e+07	11618471
P53985	Basigin OS=Homo sapiens OX=9606 GN=BSG PE=4 SV=1	0	64.973	37	8	46	8	266	29	5.64	89.03	8	0	0.994	1.898	-0.01	0.92	0.985514	0.779706	66.2	170.8	63	5.54752e+07	5.47694e+07	5.92688e+07	5.38701e+07	6.61578e+07	5.53416e+07	5.4606e+07	4.95571e+07	6.11214e+07
Q13488	Sidoreflexin OS=Homo sapiens OX=9606 GN=SFXN3 PE=1 SV=1	0	67.645	38	10	61	10	325	36	9.09	135.97	10	0	1.226	1.895	0.29	0.92	0.533465	0.781104	80.1	155.8	64.1	3.68221e+07	3.21467e+07	3.39163e+07	2.13764e+07	2.3445e+07	2.49263e+07	2.59667e+07	2.793e+07	3.18561e+07
P40818	Mitochondrial carrier homolog 1 OS=Homo sapiens OX=9606 GN=MTCH1 PE=1 SV=1	0	25.686	30	7	37	7	389	41.5	9.32	55.35	7	0	0.996	1.893	-0.01	0.92	0.994484	0.782287	79.6	136.2	84.2	23553959	2.09071e+07	2.23625e+07	1.65325e+07	1.18997e+07	1.43746e+07	2.71954e+07	2.4362e+07	2.4608e+07
Q9HBR0	Melanoma-associated antigen D2 OS=Homo sapiens OX=9606 GN=MAGED2 PE=1 SV=2	0	47.339	15	6	36	6	588	63.1	9.35	62.78	6	0	1.069	1.888	0.1	0.92	0.960932	0.784516	99.5	119.4	81.2	8.94086e+06	8.25452e+06	8.89001e+06	2.80436e+06	3.79318e+06	5.08448e+06	6.04288e+06	7.47357e+06	9.76939e+06
P52594	ADP-ribosylation factor-like protein 8A OS=Homo sapiens OX=9606 GN=ARL8A PE=1 SV=1	0	57.638	48	7	34	2	186	21.4	7.77	108.63	7	0	1.571	1.885	0.65	0.91	0.234347	0.785687	101.9	135.5	62.6	4.96872e+06	3.86965e+06	5.23077e+06	2.51095e+06	2.73725e+06	1630293	2.58417e+06	3226607	4271841
Q7Z3B4	Transcription elongation factor SPT6 OS=Homo sapiens OX=9606 GN=SUPT6H PE=1 SV=2	0	33.091	6	6	19	6	1726	198.9	4.91	35.47	6	0	0.01	1.884	-6.64	0.91	1.50648e-16	0.85781		192.5	107.5				593580	676061	822901	708259	1.19844e+06	1.11103e+06
Q9BRA2	Importin-7 OS=Homo sapiens OX=9606 GN=IPO7 PE=1 SV=1	0	29.496	9	7	17	7	1038	119.4	4.82	34.11	7	0	0.964	1.883	-0.05	0.91	0.968029	0.787107	53.8	117.6	128.6	2.33091e+06	1.78967e+06	3.83331e+06	2.32841e+06	1.86027e+06	794388	5.74808e+06	4.41784e+06	10742973	Acetyl [N-Term]
A0A087X2D0	MICOS complex subunit MIC19 OS=Homo sapiens OX=9606 GN=CHCHD3 PE=1 SV=2	0	39.881	27	5	28	5	232	26.7	7.75	85.25	5	0	0.988	1.877	-0.02	0.91	0.988449	0.788655	110	95.6	94.4	7.61504e+07	59325789	7.59532e+07	2.36939e+07	2.34658e+07	2.73852e+07	58796711	6.71269e+07	7.55978e+07
Q15370	GPI transamidase component PIG-T (Fragment) OS=Homo sapiens OX=9606 GN=PIGT PE=1 SV=1	0	16.721	7	4	13	4	580	65.9	8.65	25.92	4	0	1.097	1.876	0.13	0.91	0.94966	0.788655	73	155.8	71.2	5.13583e+06	7.37445e+06	4.33097e+06	4.34501e+06	3799978	4.2247e+06	5.15288e+06	5.30003e+06	7106267
Q92526-3	Probable serine carboxypeptidase CPVL OS=Homo sapiens OX=9606 GN=CPVL PE=1 SV=2	0	18.959	8	4	20	4	476	54.1	5.62	35.51	4	0	1.015	1.876	0.02	0.91	0.99971	0.788655	107	88.1	104.9	6.83661e+06	6.3733e+06	6.85191e+06	1.97657e+06	2.00464e+06	2444263	7.27769e+06	6919377	6.60702e+06
Q53T59	Ubiquitin conjugation factor E4 A OS=Homo sapiens OX=9606 GN=UBE4A PE=1 SV=2	0	12.153	3	2	10	2	1066	122.5	5.24	32.09	2	0	1.276	1.873	0.35	0.91	0.797509	0.860758	90.2	139.2	70.6	1.4145e+06	1.31547e+06	1.39067e+06	794269	858864	609913	1.08099e+06	1.12024e+06	1.34913e+06
P24941	Acyl-CoA-binding domain-containing protein 6 OS=Homo sapiens OX=9606 GN=ACBD6 PE=1 SV=1	0	7.69	4	1	7	1	282	31.1	5.11	24.86	1	0	1.376	1.87	0.46	0.9	0.723408	0.869862	103.4	129.6	67	1.01129e+06	804905	1.10434e+06	635722	462599	428600	613554	692320	1.02125e+06
P13073	DNA mismatch repair protein Msh2 OS=Homo sapiens OX=9606 GN=MSH2 PE=1 SV=1	0	55.054	19	16	50	16	934	104.7	5.77	78	16	0	0.866	1.869	-0.21	0.9	0.831376	0.792401	105.1	84.8	110.1	2.1982e+07	21493069	1.34449e+07	5.52505e+06	6.43005e+06	8838103	2.36007e+07	2.9429e+07	24273743
Q9UG63	Catechol O-methyltransferase OS=Homo sapiens OX=9606 GN=COMT PE=1 SV=2	0	22.647	27	7	22	7	271	30	5.47	32.76	7	0	0.927	1.868	-0.11	0.9	0.922532	0.792486	113.6	49.1	137.3	1.25899e+07	1.15067e+07	1.27389e+07	2.03535e+06	2.64505e+06	1.49107e+06	1.11806e+07	17311952	1.61015e+07
O15269	Nuclear transport factor 2 OS=Homo sapiens OX=9606 GN=NUTF2 PE=1 SV=1	0	21.822	51	4	17	4	127	14.5	5.38	44.9	4	0	0.764	1.868	-0.39	0.9	0.442119	0.792486	108.1	95.6	96.3	1.5458e+07	8776560	1.65557e+07	5191244	5.2497e+06	4.94102e+06	1.42024e+07	12843094	17049552
Q13617	Annexin OS=Homo sapiens OX=9606 GN=ANXA6 PE=1 SV=1	0	212.997	55	22	176	2	460	51.7	6.05	469.81	22	0	0.788	1.866	-0.34	0.9	0.577326	0.793295	83.9	140.2	75.9	9.83524e+06	8.78592e+06	9.2467e+06	5274217	5.48988e+06	7.06381e+06	8396006	7.86685e+06	8815098
Q9NXV6	Oxysterol-binding protein 1 OS=Homo sapiens OX=9606 GN=OSBP PE=1 SV=1	0	54.31	19	8	28	8	807	89.4	7.3	47.89	8	0	1.352	1.865	0.44	0.9	0.499779	0.793295	166.7	49.4	83.8	8.99068e+06	9.07323e+06	6.92869e+06	823786	1.19689e+06		5.03008e+06	3.97192e+06	4.85469e+06
P20674	Lys-63-specific deubiquitinase BRCC36 OS=Homo sapiens OX=9606 GN=BRCC3 PE=1 SV=2	0	14.799	10	2	2	2	316	36	5.92	5.46	2	0	1.481	1.862	0.57	0.9	0.530043	0.866464	102.3	128.6	69.1	1.45312e+06		1.58868e+06	812645	606300			1.22072e+06	953206
Q15629	DDB1- and CUL4-associated factor 7 OS=Homo sapiens OX=9606 GN=DCAF7 PE=1 SV=1	0	9.899	11	3	8	3	342	38.9	5.52	7.52	3	0	1.125	1.857	0.17	0.89	0.94966	0.808916	113	111.4	75.6		3.6321e+06	4.58368e+06	1.52068e+06	379705	1.60512e+06	2.80382e+06	2.11749e+06	5139114
O15145	Cell division cycle and apoptosis regulator protein 1 OS=Homo sapiens OX=9606 GN=CCAR1 PE=1 SV=2	0	28.857	8	7	21	7	1150	132.7	5.76	34.62	7	0	1.093	1.851	0.13	0.89	0.946443	0.799697	89.7	113.6	96.7	7.77033e+06	7.44617e+06	5.87635e+06	3.64401e+06	3253574	3.71249e+06	9990547	8.22324e+06	8.76517e+06
Q8TDN6	Protein FAM98A OS=Homo sapiens OX=9606 GN=FAM98A PE=1 SV=2	0	31.703	14	5	16	3	518	55.2	8.95	38.63	5	2	1.417	1.85	0.5	0.89	0.245811	0.800126	110.3	85.5	104.2	1.39579e+07	10054340	1.01844e+07	4.6209e+06	2.89224e+06	2.8856e+06	1.08086e+07	1.02151e+07	5.9997e+06
A0A7P0TAE3	1-phosphatidylinositol 4,5-bisphosphate phosphodiesterase gamma-2 OS=Homo sapiens OX=9606 GN=PLCG2 PE=1 SV=4	0	45.358	13	12	28	11	1265	147.8	6.64	38.93	12	1	1.167	1.85	0.22	0.89	0.922092	0.802803	80.5	149.9	69.5	3.15329e+06	3.99116e+06	1.61727e+06		2.14238e+06		3.22977e+06	2.8788e+06	1.87601e+06
O14732	Mitochondrial import inner membrane translocase subunit Tim23 OS=Homo sapiens OX=9606 GN=TIMM23 PE=1 SV=1	0	26.508	22	3	16	3	209	21.9	8.6	35.3	3	0	0.994	1.85	-0.01	0.89	0.995097	0.800126	128.3	104.3	67.3	9.88602e+06	7.31291e+06	1.06387e+07	2.78607e+06	5.38473e+06	3.09858e+06	1.30863e+07	5.48644e+06	5.37032e+06
Q9NR28	V-type proton ATPase catalytic subunit A OS=Homo sapiens OX=9606 GN=ATP6V1A PE=1 SV=2	0	177.196	48	25	149	25	617	68.3	5.52	359.56	25	0	1.266	1.849	0.34	0.89	0.337672	0.800205	111	104.9	84.1	1.05976e+08	1.10552e+08	1.05004e+08	3.80514e+07	4.23086e+07	3.84778e+07	8.8938e+07	7.88414e+07	86203327
A0A0A0MTJ9	Medium-chain specific acyl-CoA dehydrogenase, mitochondrial OS=Homo sapiens OX=9606 GN=ACADM PE=1 SV=1	0	70.228	34	12	65	10	454	50.2	7.8	158.7	12	2	1.026	1.848	0.04	0.89	0.94966	0.800659	89	105	106	3.5628e+07	5.25592e+07	3.83696e+07	16543850	1.60948e+07	1.80307e+07	4.59362e+07	36814894	60657584
P53367	N-acetyl-D-glucosamine kinase OS=Homo sapiens OX=9606 GN=NAGK PE=1 SV=4	0	81.419	36	9	58	9	344	37.4	6.24	166.3	9	0	1.047	1.847	0.07	0.89	0.922532	0.800697	93.2	124.2	82.6	5.81349e+07	6.02078e+07	6.52564e+07	31015824	2.92238e+07	32042603	5.72803e+07	52352824	5.82874e+07
Q15293	Mitochondrial potassium channel OS=Homo sapiens OX=9606 GN=CCDC51 PE=1 SV=2	0	28.288	16	5	23	5	411	45.8	8.19	57.74	5	0	1.177	1.845	0.24	0.88	0.851927	0.801834	95.6	128.8	75.6	4.77995e+06	5.3627e+06	5.43218e+06	2.70842e+06	4.45113e+06	2.52083e+06	1.74601e+06	4.42063e+06	4.64987e+06
A0A3B3ITW3	Quinone oxidoreductase OS=Homo sapiens OX=9606 GN=CRYZ PE=1 SV=1	0	33.907	25	6	16	6	329	35.2	8.44	34.83	6	0	1.382	1.844	0.47	0.88	0.452566	0.801834	92.8	111.9	95.3	6.19418e+06	4.5335e+06	5.35473e+06	2.77998e+06	2.29664e+06	2.2458e+06	3.12403e+06	5.66549e+06	7.91521e+06
C9JJV6	45 kDa calcium-binding protein OS=Homo sapiens OX=9606 GN=SDF4 PE=1 SV=1	0	26.889	15	4	28	4	341	38.7	5.11	45.67	4	0	1.069	1.841	0.1	0.88	0.972645	0.802803	65.7	167.5	66.7	2.76336e+06	4.97094e+06	4.99214e+06	5.90869e+06	4.13363e+06	4.77743e+06	2.69194e+06	5.2209e+06	6.12917e+06
F6T7Q3	Protein FAM98B OS=Homo sapiens OX=9606 GN=FAM98B PE=1 SV=2	0	21.107	13	4	16	2	433	45.5	8.69	38.26	4	0	1.802	1.837	0.85	0.88	0.142206	0.866464	116.6	118.8	64.7	3.21809e+06	2.53997e+06			1.00103e+06	1213055	1.65013e+06
Q5VW32	Sorting nexin-27 OS=Homo sapiens OX=9606 GN=SNX27 PE=1 SV=1	0	23.724	15	6	26	6	407	46.6	6.65	19.54	6	0	1.129	1.835	0.18	0.88	0.909296	0.805698	99.2	114.8	86	7.47521e+06	4.99344e+06	8.83746e+06	3.28899e+06	2.10085e+06	3.34122e+06	7.44845e+06	6.85113e+06	6.81133e+06
O14579	Saccharopine dehydrogenase-like oxidoreductase OS=Homo sapiens OX=9606 GN=SCCPDH PE=1 SV=1	0	13.224	15	4	12	4	429	47.1	9.14	13.83	4	0	1.14	1.834	0.19	0.88	0.858556	0.80606	87.3	101.7	111	9030661	6197927	1.44834e+07	3.48817e+06		4.65442e+06	1.05008e+07	12143857	1.25846e+07
Q9NRG9	Glomulin OS=Homo sapiens OX=9606 GN=GLMN PE=1 SV=2	0	9.75	6	4	10	4	594	68.2	5.33	13.53	4	0	1.038	1.833	0.05	0.87	0.995097	0.80671	86.9	60.4	152.7	2.89268e+06	2.46958e+06				721710	4.88677e+06	3.78696e+06	5.24807e+06
Q15758	ADP-ribosylation factor 4 OS=Homo sapiens OX=9606 GN=ARF4 PE=1 SV=3	0	111.169	57	9	88	5	180	20.5	7.14	276.74	9	0	0.863	1.833	-0.21	0.87	0.833771	0.806848	80.4	122.2	97.4	6.16892e+07	5.58602e+07	6.23759e+07	35902991	33696638	3.49455e+07	76402770	77801955	78173373
Q9BYG3	Cysteine and histidine-rich domain-containing protein 1 OS=Homo sapiens OX=9606 GN=CHORDC1 PE=1 SV=2	0	45.113	25	6	39	6	332	37.5	7.87	43.6	6	0	1.049	1.832	0.07	0.87	0.968277	0.807166	129.1	66.9	104	1.26262e+07	1.62931e+07	1.70487e+07	3.26039e+06	2.4937e+06	4.49829e+06	1.35026e+07	1.58647e+07	1.43292e+07
A0A7I2V5Q5	26S proteasome regulatory subunit 6A OS=Homo sapiens OX=9606 GN=PSMC3 PE=1 SV=3	0	56.615	32	10	57	10	439	49.2	5.24	137.11	10	0	1.039	1.832	0.06	0.87	0.946682	0.807166	113.5	85.5	101	3.26435e+07	4.03196e+07	4.11406e+07	1.14656e+07	9.63742e+06	1.74279e+07	3.45369e+07	4.08653e+07	38275446
P08579	Intraflagellar transport protein 25 homolog OS=Homo sapiens OX=9606 GN=HSPB11 PE=1 SV=1	0	43.022	36	4	27	4	144	16.3	5.03	84.01	4	0	1.437	1.831	0.52	0.87	0.155223	0.807722	103.4	124.3	72.3	20568601	1.90727e+07	1.70831e+07	8.29855e+06	9.45986e+06	8.98822e+06	1.39962e+07	1.91239e+07	1.44972e+07
Q7Z460	NAD-dependent protein deacetylase sirtuin-1 OS=Homo sapiens OX=9606 GN=SIRT1 PE=1 SV=1	0	4.649	2	1	2	1	444	49.2	4.75	4.34	1	0	1.127	1.829	0.17	0.87	0.968029	0.886839	92.8	133.9	73.2	243034	186163	252946			135153	168614		241422
O15212	Annexin A11 OS=Homo sapiens OX=9606 GN=ANXA11 PE=1 SV=1	0	85.921	31	16	73	16	505	54.4	7.65	153.78	16	0	0.998	1.829	0	0.87	0.974641	0.807794	90.2	113	96.8	1.19301e+08	1.20736e+08	1.28539e+08	6.62511e+07	5.61091e+07	5.78867e+07	1.32682e+08	1.39347e+08	1.48202e+08
P10599	AP-3 complex subunit sigma-1 OS=Homo sapiens OX=9606 GN=AP3S1 PE=1 SV=1	0	13.779	13	2	7	2	193	21.7	5.39	12.42	2	0	0.569	1.829	-0.81	0.87	0.22586	0.871974	50.2	161.5	88.3			773938	802372	884318	981193	1.36632e+06	1.76024e+06	1.05735e+06
A0A2R8Y7Y3	Alkyldihydroxyacetonephosphate synthase, peroxisomal OS=Homo sapiens OX=9606 GN=AGPS PE=1 SV=1	0	172.793	44	18	139	18	658	72.9	7.34	435.11	18	0	1.162	1.826	0.22	0.87	0.643681	0.808702	87.1	132.3	80.6	107402519	9.72728e+07	9.79667e+07	5.60493e+07	5.48033e+07	7.43857e+07	9.44319e+07	9.8227e+07	8.97747e+07
Q99436	Squalene monooxygenase OS=Homo sapiens OX=9606 GN=SQLE PE=1 SV=3	0	37.629	19	7	15	7	574	63.9	8.63	21.61	7	0	0.972	1.826	-0.04	0.87	0.985514	0.808728	6.7	287	6.3	1.0373e+06	523056	8.51281e+06	1.91925e+07	1.3605e+07	1.70728e+07	1.00624e+06
Q5T8P6	GDH/6PGL endoplasmic bifunctional protein OS=Homo sapiens OX=9606 GN=H6PD PE=1 SV=2	0	26.165	10	6	13	6	791	88.8	7.3	20.97	6	0	1.144	1.824	0.19	0.87	0.946682	0.840111	58.6	197.4	44	1.79831e+06	1.75237e+06	1.34108e+06	2.28036e+06	870105	2.32262e+06	1619361		1.22743e+06
Q68EM7	Nuclear protein localization protein 4 homolog OS=Homo sapiens OX=9606 GN=NPLOC4 PE=1 SV=3	0	23.188	11	6	24	6	608	68.1	6.38	48.11	6	0	1.034	1.823	0.05	0.87	0.992419	0.80939	73.8	145.3	80.9	5.5537e+06	7.46179e+06	6.29788e+06	4.19518e+06	5.12715e+06	4.65254e+06	7.44736e+06	6.93169e+06	7.21833e+06
O60888	Protein-serine/threonine phosphatase (Fragment) OS=Homo sapiens OX=9606 GN=PPM1B PE=1 SV=1	0	33.269	24	7	22	5	378	41.8	5.35	41.45	7	1	0.737	1.821	-0.44	0.86	0.303381	0.809631	87.7	63.6	148.6	9496063	9.71101e+06	6.03799e+06	2.6172e+06	3.00296e+06	2405574	1.27224e+07	18216481	1.72818e+07
A0A7I2V5Y5	40S ribosomal protein S5 (Fragment) OS=Homo sapiens OX=9606 GN=RPS5 PE=1 SV=1	0	37.797	29	5	27	5	200	22.4	9.55	69.73	5	0	0.943	1.819	-0.08	0.86	0.979807	0.810774	88.4	79.6	131.9	40010429	4.7692e+07	4.68261e+07	15598542	8.17082e+06	18383785	8.62783e+07	7.19496e+07	7.10018e+07
A0A087WW65	Copine-3 OS=Homo sapiens OX=9606 GN=CPNE3 PE=1 SV=1	0	54.527	22	10	49	9	537	60.1	5.85	103.84	10	1	1.009	1.813	0.01	0.86	0.975487	0.81328	81.8	153.6	64.7	3.72649e+07	3.91962e+07	4.18895e+07	3.27534e+07	2.73185e+07	2.80072e+07	32525780	3.14317e+07	41843084
Q9GZY6	Cytoplasmic FMR1-interacting protein 1 OS=Homo sapiens OX=9606 GN=CYFIP1 PE=1 SV=1	0	26.207	5	6	21	3	1253	145.1	6.9	35.14	6	3	0.844	1.81	-0.24	0.86	0.765375	0.813805	81.2	118.2	100.6	6.46823e+06	6.19224e+06	6.75835e+06	4.62933e+06	3.43515e+06	3.48373e+06	6.5544e+06	8.47136e+06	8.71964e+06
Q14155-1	Nuclear pore complex protein Nup155 OS=Homo sapiens OX=9606 GN=NUP155 PE=1 SV=1	0	69.719	13	12	50	12	1391	155.1	6.16	92.49	12	0	1.12	1.808	0.16	0.85	0.851623	0.813942	102.9	85.6	111.5	1.54711e+07	1.81205e+07	1.46161e+07	18047676	3.87603e+06	4.96187e+06	12911909	1.81375e+07	1.79973e+07
O95758-1	Transcription factor HES-1 OS=Homo sapiens OX=9606 GN=HES1 PE=1 SV=1	0.021	1.67	3	1	3	1	280	29.5	9.61	3.42	1	0	0.656	1.807	-0.61	0.85	0.455634	0.879681	58.9	151.4	89.7	618716	906320	938086	964411	806148	905019	1.43448e+06	1276113	1.5085e+06
B3KTM8	Methenyltetrahydrofolate cyclohydrolase OS=Homo sapiens OX=9606 GN=MTHFD2 PE=1 SV=1	0	19.101	18	4	22	4	324	35.2	7.94	44.37	4	0	1.013	1.805	0.02	0.85	0.99971	0.815748	87.7	154.9	57.4	2121248	5758181	5.11851e+06	3.34442e+06	3.52506e+06	3.02216e+06	2.52365e+06	3.45044e+06	4.20558e+06
Q9UBB4	Transmembrane protein 214 OS=Homo sapiens OX=9606 GN=TMEM214 PE=1 SV=2	0	8.255	5	3	3	3	689	77.1	9.14	3.12	3	0	0.563	1.805	-0.83	0.85	0.0549995	0.815809	50.2	160.7	89.1			1.87984e+06	1.97367e+06	2987262	2.26043e+06	3535546	3.32925e+06	3490113
Q92804	AP-3 complex subunit mu-1 OS=Homo sapiens OX=9606 GN=AP3M1 PE=1 SV=1	0	31.64	17	5	17	5	418	46.9	6.93	37.31	5	0	1.311	1.804	0.39	0.85	0.579883	0.815893	85	112	103	6.25534e+06	6.0189e+06	1.00908e+07	3.60151e+06	3.01107e+06	1.28998e+06	6.59094e+06	8.0181e+06	8170317
P61626	Rho-associated protein kinase 2 OS=Homo sapiens OX=9606 GN=ROCK2 PE=1 SV=4	0	19.524	3	3	17	3	1388	160.8	6.02	39.15	3	0	1.37	1.803	0.45	0.85	0.68869	0.879681	98.5	129.6	71.9	1.35123e+06	1.63567e+06	2341768	832056	705090	1157586	1.51326e+06	1.28396e+06	1.29656e+06
Q15027	UMP-CMP kinase OS=Homo sapiens OX=9606 GN=CMPK1 PE=1 SV=3	0	93.788	62	11	67	11	196	22.2	5.57	178.33	11	0	1.107	1.802	0.15	0.85	0.831379	0.816395	129.3	66.7	104	3.4917e+07	3.83844e+07	4.13382e+07	7.64838e+06	1.04351e+07	5.05902e+06	2.85412e+07	33194225	4.76432e+07
Q96S52	Eukaryotic translation initiation factor 5B OS=Homo sapiens OX=9606 GN=EIF5B PE=1 SV=4	0	153.063	24	23	107	23	1220	138.7	5.49	296	23	0	1.092	1.797	0.13	0.85	0.831094	0.819073	100.4	107.9	91.7	5.84128e+07	5.40998e+07	6.80022e+07	2.42515e+07	2.29241e+07	21822071	5.15711e+07	5.6443e+07	6.30345e+07
Q86X55	Rabankyrin-5 OS=Homo sapiens OX=9606 GN=ANKFY1 PE=1 SV=2	0	29.12	8	8	23	8	1169	128.3	6.1	28.71	8	0	1.153	1.795	0.21	0.84	0.946682	0.88193	93.4	143.8	62.8	1.6594e+06	1988572	2.10106e+06	1.18327e+06	393900	1.30383e+06	1.4034e+06	1.88522e+06	1.25238e+06
Q13098	Ribosomal RNA processing protein 1 homolog A OS=Homo sapiens OX=9606 GN=RRP1 PE=1 SV=1	0	19.351	11	3	9	3	461	52.8	9.33	19.02	3	0	1.039	1.795	0.06	0.84	0.994484	0.819433	81.3	140.4	78.3	3898707	2.56316e+06	3.73673e+06	1.79042e+06	2.4003e+06	2.42336e+06	3.25906e+06	3.70428e+06	3.77982e+06
P35251	Prostaglandin E synthase 3 OS=Homo sapiens OX=9606 GN=PTGES3 PE=1 SV=1	0	34.417	40	5	25	5	164	19.1	4.55	63.84	5	0	0.714	1.793	-0.49	0.84	0.257266	0.820413	71.3	115.9	112.8	2.19917e+07	1.38092e+07	1.91183e+07	1.11663e+07	11041130	1.21884e+07	3.03703e+07	3.27467e+07	2.7173e+07
Q9Y512	Pleckstrin OS=Homo sapiens OX=9606 GN=PLEK PE=1 SV=3	0	143.358	41	10	68	10	350	40.1	8.28	292.13	10	0	1.059	1.79	0.08	0.84	0.900687	0.821933	107.8	105.6	86.7	3.4666e+08	3.4351e+08	3.26605e+08	1.24466e+08	1.4498e+08	1.3087e+08	2.39262e+08	308340889	2.99379e+08
P61201	Cyclin-dependent kinase 11A OS=Homo sapiens OX=9606 GN=CDK11A PE=1 SV=4	0	9.527	3	2	9	2	783	91.3	5.36	15.34	2	0	0.934	1.79	-0.1	0.84	0.957058	0.865134	75.3	144.2	80.6	2117515	1.77297e+06	1.66876e+06	945586	1.38597e+06	1.33086e+06	1.42275e+06	2040182	2.55157e+06
P14209	Thioredoxin-related transmembrane protein 2 OS=Homo sapiens OX=9606 GN=TMX2 PE=1 SV=1	0	32.812	27	6	29	6	296	34	8.69	65.99	6	0	0.869	1.784	-0.2	0.84	0.831379	0.825103	87.3	77.8	134.9	5082552	6.33179e+06	9610308	1880807	3.46956e+06	2.21113e+06	10268772	9.2226e+06	1.34586e+07
A0A2R8Y8A7	Protein disulfide-isomerase TMX3 OS=Homo sapiens OX=9606 GN=TMX3 PE=1 SV=2	0	27.375	26	10	23	10	454	51.8	4.91	25.43	10	0	0.915	1.783	-0.13	0.83	0.942185	0.825203	97.7	109.5	92.8	2.31052e+07	2.07218e+07	5.49462e+06	8.97443e+06	8.13313e+06	9.29647e+06	2.06578e+07	6.82547e+06	2.35994e+07
Q9Y3L5	Glia maturation factor gamma (Fragment) OS=Homo sapiens OX=9606 GN=GMFG PE=1 SV=1	0	6.615	27	1	5	1	59	6.6	8.97	10.6	1	0	1.263	1.782	0.34	0.83	0.80319	0.849565	94.3	131.8	73.9	2.71902e+06	3.02616e+06	2998437			1.57336e+06	2.25721e+06		2575113	Acetyl [N-Term]
Q99471	Holocytochrome c-type synthase OS=Homo sapiens OX=9606 GN=HCCS PE=1 SV=1	0	14.97	21	5	16	5	268	30.6	6.68	23.32	5	0	0.948	1.78	-0.08	0.83	0.950615	0.866464	109.2	126.8	64	3.1998e+06	3.47669e+06	3.02809e+06			1.43256e+06	3579839	1.17897e+06	2.01584e+06
O14976	Golgi-associated plant pathogenesis-related protein 1 OS=Homo sapiens OX=9606 GN=GLIPR2 PE=1 SV=3	0	17.018	17	2	9	2	154	17.2	9.41	23.07	2	0	0.763	1.779	-0.39	0.83	0.512433	0.826385	80.7	91.6	127.7	4.96938e+06	6294684	4717675	2.19184e+06	1.82534e+06	2.17341e+06	9.05947e+06	8314269	8196154
J3KNP2	ORM1-like protein 1 OS=Homo sapiens OX=9606 GN=ORMDL1 PE=1 SV=1	0	28.835	29	3	16	2	153	17.4	9.64	38.39	3	1	0.908	1.778	-0.14	0.83	0.909749	0.826823	71.7	142.4	85.8	9196633	8481557	1.17981e+07	5.92802e+06	6664999	8.61284e+06	6.81098e+06	1.1634e+07	14007455	Acetyl [N-Term]
Q9Y3D6	LIM and senescent cell antigen-like-containing domain protein 1 OS=Homo sapiens OX=9606 GN=LIMS1 PE=1 SV=4	0	12.91	7	2	13	2	325	37.2	8.05	24.01	2	0	0.975	1.776	-0.04	0.83	0.977023	0.827322	87.4	134.7	77.9	9.79433e+06	9.78967e+06	9670794	5.54256e+06	5.50699e+06	7.33113e+06	9.00121e+06	9.23064e+06	1.17556e+07
Q8N1G2	Transcription initiation factor IIB OS=Homo sapiens OX=9606 GN=GTF2B PE=1 SV=1	0	11.389	13	3	7	3	316	34.8	8.35	9.7	3	0	0.797	1.776	-0.33	0.83	0.772519	0.880389	73.2	106.2	120.6	1.86217e+06	1.27207e+06	1.3263e+06		2.15165e+06	230552	2.08995e+06	2.33446e+06	2.28854e+06
Q13505	Serine hydrolase RBBP9 OS=Homo sapiens OX=9606 GN=RBBP9 PE=1 SV=2	0	5.106	6	1	4	1	186	21	6.2	6.66	1	0	2.081	1.775	1.06	0.83	0.104562	0.901756	117.6	109.7	72.7	1.3246e+06	935624	973101	337319	412390	304264	656746	424819	632180
Q4G0N4	AT-rich interactive domain-containing protein 1A OS=Homo sapiens OX=9606 GN=ARID1A PE=1 SV=3	0	27.321	2	3	11	2	2285	241.9	6.7	28.51	3	0	0.777	1.773	-0.36	0.83	0.67205	0.854206	65.8	149.7	84.4	1.98508e+06	1.61167e+06	1.8141e+06	1.52785e+06	1433156	1.79351e+06	2.17469e+06	2.39762e+06	2869093
Q8WXF1	THUMP domain-containing protein 3 OS=Homo sapiens OX=9606 GN=THUMPD3 PE=1 SV=1	0	14.103	9	4	5	4	507	57	6.37	8.45	4	0	0.01	1.773	-6.64	0.83	1.50648e-16	0.900131		187.2	112.8				484996		668956	1.01873e+06	948478	766006
H3BV90	Transcription elongation factor SPT5 OS=Homo sapiens OX=9606 GN=SUPT5H PE=1 SV=1	0	103.834	24	16	62	16	1087	120.9	5.06	116.56	16	0	1.254	1.771	0.33	0.82	0.593864	0.829563	103.3	108.7	88	1.37225e+07	1.96491e+07	1.68541e+07	5.73587e+06	7.22733e+06	6.66279e+06	1.29149e+07	21070572	1.5017e+07
Q9H910	PML-RARA-regulated adapter molecule 1 OS=Homo sapiens OX=9606 GN=PRAM1 PE=1 SV=3	0	51.951	36	16	38	16	670	73.9	9.67	51.55	16	0	0.846	1.771	-0.24	0.82	0.760266	0.829563	130.7	6.1	163.2	1.75122e+07	1.28636e+07	2.25453e+07	311355			2.25656e+07	2.50052e+07	2.18955e+07
Q9Y4X5	AP-3 complex subunit delta-1 OS=Homo sapiens OX=9606 GN=AP3D1 PE=1 SV=1	0	79.256	15	12	44	12	1153	130.1	8.48	84.53	12	0	0.99	1.77	-0.01	0.82	0.995538	0.829699	108.5	61.1	130.4	1.34179e+07	9.25823e+06	1.00528e+07	1.48526e+06	2.01211e+06	2.76774e+06	12853241	1.24439e+07	9.23931e+06
Q9H993	Ragulator complex protein LAMTOR1 OS=Homo sapiens OX=9606 GN=LAMTOR1 PE=1 SV=2	0	28.531	40	4	22	4	161	17.7	5.15	59.8	4	0	1.293	1.769	0.37	0.82	0.509103	0.829699	89.1	119.7	91.3	9.5345e+06	1.27707e+07	2.35732e+06	5959549	3803655	4.93848e+06	4.67268e+06	1.21173e+07	1.04913e+07
Q9NPQ8	Medium-chain acyl-CoA ligase ACSF2, mitochondrial OS=Homo sapiens OX=9606 GN=ACSF2 PE=1 SV=1	0	51.324	25	9	33	9	572	63.6	7.42	79.64	9	0	1.472	1.767	0.56	0.82	0.170703	0.830123	134.9	91.3	73.8	1.9241e+07	1.38631e+07	1.46622e+07	3.6736e+06	2.15651e+06	4.17728e+06	7.73705e+06	1.03144e+07	8.39613e+06
O60496	Dynactin subunit 3 (Fragment) OS=Homo sapiens OX=9606 GN=DCTN3 PE=1 SV=1	0	10.117	19	3	10	3	151	17.3	6.58	10.7	3	0	1.063	1.767	0.09	0.82	0.972877	0.830067	94.3	111.5	94.2	7.89615e+06	4866523	7110300	3.23857e+06	2.84026e+06	3.15398e+06	7133792	1.00377e+07	4.16958e+06
Q9NTX5	Lipid droplet-associated hydrolase OS=Homo sapiens OX=9606 GN=LDAH PE=1 SV=1	0	10.716	4	1	9	1	370	42.6	6.93	30.88	1	0	1.416	1.762	0.5	0.82	0.578695	0.875666	108	115.8	76.3	2.86941e+06	2.84783e+06	2.64776e+06	1049781	1122979	1.5819e+06	1.61762e+06	2.1436e+06	2.29657e+06
O95674	3-ketoacyl-CoA thiolase, peroxisomal OS=Homo sapiens OX=9606 GN=ACAA1 PE=1 SV=2	0	41.384	22	5	24	5	424	44.3	8.44	57.83	5	0	1.194	1.762	0.26	0.82	0.807155	0.83347	55.6	187.2	57.2	4.62236e+06	1.06248e+07	7.23466e+06	10767833	8658229	8.26254e+06	7.47075e+06	8.58506e+06	1.06573e+06
Q8TAT6	Metaxin-2 OS=Homo sapiens OX=9606 GN=MTX2 PE=1 SV=1	0	4.188	8	2	7	2	263	29.7	6.29	4.34	2	0	0.879	1.759	-0.19	0.82	0.914773	0.863231	52.2	195.7	52.1		2.15057e+06	1106235	2.18875e+06	1.63261e+06	2557587	2.00516e+06		1.30044e+06
Q9NUQ8	Inverted formin-2 OS=Homo sapiens OX=9606 GN=INF2 PE=1 SV=1	0	33.028	7	6	17	6	1241	134.6	5.33	31.59	6	0	1.095	1.756	0.13	0.81	0.974371	0.89869	125.6	106.3	68.1	1.22583e+06	5.01566e+06	2.73965e+06		824090		1.32634e+06	1.52955e+06	3.74986e+06
Q69YN2	WD repeat and FYVE domain-containing protein 1 OS=Homo sapiens OX=9606 GN=WDFY1 PE=1 SV=1	0	17.094	10	3	13	3	410	46.3	7.33	33.2	3	0	0.971	1.755	-0.04	0.81	0.972645	0.836607	101.3	126.6	72.1	6.3674e+06	5.08707e+06	5.29385e+06	2515099	2189468	2491549	3799339	3400726	6128988
P25789	EKC/KEOPS complex subunit TP53RK OS=Homo sapiens OX=9606 GN=TP53RK PE=1 SV=2	0	28.713	27	6	24	6	253	28.1	9.54	35.26	6	0	1.031	1.753	0.04	0.81	0.968029	0.836945	96.3	22.9	180.8	1.70989e+07	1.662e+07	1.49271e+07	781532	1.80125e+06	1.54875e+06	3.42483e+07	3.04812e+07	3.40846e+07
O60493	CCAAT/enhancer-binding protein alpha OS=Homo sapiens OX=9606 GN=CEBPA PE=1 SV=3	0	9.402	8	3	6	3	358	37.5	7.68	9.32	3	0	0.661	1.753	-0.6	0.81	0.239924	0.836945	30.4	80.6	188.9	1.17797e+06	1.09716e+06	1.1594e+06	834128	1.10265e+06	1.15389e+06	7.33282e+06	7.41755e+06	7092525
Q9H1E5	ADP-ribosylation factor-like protein 3 OS=Homo sapiens OX=9606 GN=ARL3 PE=1 SV=2	0	33.343	34	4	24	4	182	20.4	7.24	71.3	4	0	0.953	1.738	-0.07	0.8	0.974164	0.844634	96.9	101.6	101.4	1.56043e+07	1.84703e+07	17148257	5969975	6.39196e+06	8.12147e+06	10695602	1.84813e+07	1.93705e+07
Q96BS2	Serglycin OS=Homo sapiens OX=9606 GN=SRGN PE=1 SV=3	0	3.989	8	1	5	1	158	17.6	4.96	5.39	1	0	0.951	1.736	-0.07	0.8	0.970546	0.900597	75.6	144.9	79.5	1.50417e+06	1.60528e+06	1502859		1.22692e+06	953402	1.63254e+06	1.90498e+06	1.6453e+06
Q9Y3U8	PRA1 family protein 3 OS=Homo sapiens OX=9606 GN=ARL6IP5 PE=1 SV=1	0	26.21	28	5	34	5	188	21.6	9.77	79.93	5	0	1.35	1.735	0.43	0.79	0.182298	0.84624	115.3	115	69.7	5.29372e+07	4.00488e+07	6.5525e+07	2.00709e+07	2.21542e+07	18073315	2.72424e+07	4.03546e+07	3.43948e+07	Acetyl [N-Term]
Q92797	Thioredoxin-like protein 1 (Fragment) OS=Homo sapiens OX=9606 GN=TXNL1 PE=1 SV=1	0	76.049	37	7	53	7	281	31.4	4.83	165.49	7	0	1.214	1.733	0.28	0.79	0.523783	0.846883	101.7	116.2	82.1	4.30688e+07	4.19749e+07	3.90252e+07	1.89645e+07	1.6087e+07	1.8793e+07	3.55588e+07	3.87727e+07	3.43147e+07
Q9Y2S7	DnaJ homolog subfamily A member 2 OS=Homo sapiens OX=9606 GN=DNAJA2 PE=1 SV=1	0	41.366	16	7	31	7	412	45.7	6.48	59.26	7	0	0.947	1.73	-0.08	0.79	0.970546	0.848501	87.9	111.5	100.6	1.54875e+07	1.40372e+07	1.60178e+07	8.44896e+06	7.16853e+06	4.00647e+06	1.30564e+07	1.87279e+07	1.94492e+07
A0A0G2JJD3	Ras-related protein Ral-A OS=Homo sapiens OX=9606 GN=RALA PE=1 SV=1	0	31.968	33	5	31	2	206	23.6	7.11	84.21	5	0	1.276	1.728	0.35	0.79	0.658915	0.849768	97.7	131.7	70.6	7591652	7.73949e+06	8.09054e+06	3.64814e+06	3.87021e+06	4648173	5.56608e+06	6014294	7.14867e+06
P32121	Leucine zipper transcription factor-like protein 1 (Fragment) OS=Homo sapiens OX=9606 GN=LZTFL1 PE=1 SV=1	0	9.081	10	2	2	2	235	26.9	4.98	3.58	2	0	1.268	1.728	0.34	0.79	0.816822	0.913552	95.2	129.7	75.1	1.00993e+06	1.6126e+06	1.10085e+06		533231				908079
Q14807	Rho GTPase-activating protein 15 OS=Homo sapiens OX=9606 GN=ARHGAP15 PE=1 SV=2	0	21.556	9	4	17	4	475	54.5	9.39	26.6	4	0	1.057	1.728	0.08	0.79	0.994484	0.886274	133.2	66.1	100.6	3.38144e+06	1.54361e+06	4.03479e+06	637585	452874	945711	3.64629e+06	1570552	2.74299e+06
A0A087X0W8	Vacuolar protein sorting-associated protein 26A OS=Homo sapiens OX=9606 GN=VPS26A PE=1 SV=2	0	72.754	52	12	50	12	327	38.1	6.57	113	12	0	1.188	1.727	0.25	0.79	0.638338	0.850486	93.1	111.2	95.7	2.83765e+07	3.02458e+07	3.37381e+07	1.39581e+07	1.68763e+07	1.30359e+07	3.36041e+07	30198035	33929903
O75340	Non-specific serine/threonine protein kinase OS=Homo sapiens OX=9606 GN=RPS6KA3 PE=1 SV=2	0	98.536	31	18	81	11	711	80.7	8.28	150.95	18	0	1.157	1.725	0.21	0.79	0.739438	0.850965	65	179.1	55.9	2.58631e+07	2.85837e+07	2.65217e+07	3.38198e+07	2.23471e+07	2.74449e+07	2.51549e+07	2.05594e+07	2.38676e+07
P35249	Insulin-degrading enzyme OS=Homo sapiens OX=9606 GN=IDE PE=1 SV=1	0.004	2.375	1	1	4	1	961	111.1	6.54	3.32	1	0	1.743	1.724	0.8	0.79	0.231682	0.906549	116.2	117.1	66.7		2.09598e+06			700988	926208	1.26133e+06	1.66502e+06	1089642
Q6UN15	tRNA methyltransferase 10 homolog C OS=Homo sapiens OX=9606 GN=TRMT10C PE=1 SV=2	0	15.608	12	5	9	5	403	47.3	9.36	9.35	5	0	1.186	1.724	0.25	0.79	0.898515	0.903675	133	99.4	67.6	1.39794e+06	3908002	3537026		840637	1.11021e+06	1.80846e+06	1.68401e+06	2.84654e+06
Q9NRR5	SAM domain-containing protein SAMSN-1 OS=Homo sapiens OX=9606 GN=SAMSN1 PE=1 SV=1	0	18.738	22	5	14	5	373	41.7	5.43	16.09	5	0	1.191	1.723	0.25	0.79	0.885086	0.851359	77.8	132.6	89.6	1.07892e+06	3.90801e+06	2.86201e+06	2.1315e+06	1733734	1.50997e+06	3.25924e+06	3.55201e+06	3.44914e+06
O14657	Heat shock protein 75 kDa, mitochondrial OS=Homo sapiens OX=9606 GN=TRAP1 PE=1 SV=3	0	115.671	33	17	104	16	704	80.1	8.21	271.28	17	0	1.047	1.722	0.07	0.78	0.922092	0.85219	91	119.7	89.3	4.39134e+07	4.28537e+07	5.59277e+07	2.35067e+07	2.07073e+07	2.22708e+07	4.44405e+07	4.90708e+07	3.45872e+07
P14678	Protein FRG1 OS=Homo sapiens OX=9606 GN=FRG1 PE=1 SV=1	0	13.513	20	4	9	4	258	29.2	9.01	14.03	4	0	0.818	1.722	-0.29	0.78	0.790399	0.903098	79.3	123.8	96.9	1.53576e+06	1.62644e+06	1.21545e+06	891808	874845	1438600	1.93588e+06	2.19923e+06	1.46385e+06
J3KQ48	Exportin-5 OS=Homo sapiens OX=9606 GN=XPO5 PE=1 SV=1	0	49.315	11	10	52	10	1204	136.2	5.8	115.96	10	0	0.913	1.72	-0.13	0.78	0.908714	0.853189	70.2	138.4	91.4	1.32862e+07	1.24219e+07	1.21469e+07	9.45433e+06	9.6463e+06	9.3801e+06	1.69523e+07	1.75633e+07	1.71153e+07
Q96K17	Peroxiredoxin-4 OS=Homo sapiens OX=9606 GN=PRDX4 PE=1 SV=1	0	86.811	50	10	57	8	271	30.5	6.29	156.49	10	0	1.361	1.719	0.44	0.78	0.180209	0.853793	110.6	116.1	73.3	4.47118e+07	4.42502e+07	3.74981e+07	1.78442e+07	1.5361e+07	2.18461e+07	3.10824e+07	3.13042e+07	31823862
P07858	Antigen peptide transporter 1 OS=Homo sapiens OX=9606 GN=TAP1 PE=1 SV=2	0	69.309	16	8	31	8	808	87.2	8.02	99.55	8	0	0.965	1.719	-0.05	0.78	0.985514	0.853944	118.7	43.9	137.5	1.01481e+07	15497879	1.71268e+07	2.38812e+06	2.12673e+06	1.9021e+06	2.02445e+07	1.54311e+07	1.96028e+07
O75223	Calcineurin subunit B type 1 OS=Homo sapiens OX=9606 GN=PPP3R1 PE=1 SV=1	0	20.216	24	3	13	3	160	18.2	4.92	34.29	3	0	0.874	1.717	-0.19	0.78	0.851003	0.853944	63.7	125.1	111.2	4.20372e+06	4.03012e+06		3.68154e+06	2.97676e+06	2.71827e+06	6.18082e+06	9166950	7.7882e+06
E7ENY0	Linker for activation of T-cells family member 2 OS=Homo sapiens OX=9606 GN=LAT2 PE=1 SV=1	0	24.089	22	4	22	4	243	26.5	4.78	56	4	0	0.877	1.713	-0.19	0.78	0.838912	0.856477	115.2	37	147.9	8.4395e+06	8.11122e+06	8788727			1.04373e+06	1.22862e+07	1.14577e+07	9.88201e+06
Q9Y333	Farnesyltransferase, CAAX box, alpha, isoform CRA_c OS=Homo sapiens OX=9606 GN=FNTA PE=1 SV=1	0	27.756	15	3	11	3	228	27.4	5.36	26.09	3	0	1.15	1.71	0.2	0.77	0.94662	0.875127	74	125.9	100.1	1.972e+06	2.35039e+06	2019434	1083862	1.44228e+06		2.75187e+06	3.37343e+06	1.84106e+06
Q04837	Beta-galactosidase OS=Homo sapiens OX=9606 GN=GLB1 PE=1 SV=2	0	81.3	26	13	86	13	677	76	6.57	185.61	13	0	0.976	1.708	-0.04	0.77	0.996038	0.85781	125.9	62.7	111.3	5.05993e+07	4.84357e+07	5.68053e+07	9.57222e+06	8.06829e+06	1.30529e+07	4.7655e+07	4.73046e+07	4.38989e+07
P62277	Lysophospholipid acyltransferase 5 OS=Homo sapiens OX=9606 GN=LPCAT3 PE=1 SV=1	0	15.448	9	3	14	3	487	56	8.69	24.24	3	0	1.095	1.707	0.13	0.77	0.968029	0.858169	68.1	167.8	64.1	3.54679e+06	3.70096e+06	3.57273e+06	3.36291e+06	3188207	3.31735e+06	3.43855e+06	3.52937e+06	3.88147e+06
P21964	Integrator complex subunit 7 OS=Homo sapiens OX=9606 GN=INTS7 PE=1 SV=1	0	8.626	3	2	8	2	962	106.8	8.02	17.27	2	0	0.909	1.707	-0.14	0.77	0.94966	0.916991	54.3	192	53.7	1.00699e+06	525330	473473			728693	545418	412116	1.85179e+06
A6NMQ3	Dynein assembly factor 5, axonemal (Fragment) OS=Homo sapiens OX=9606 GN=DNAAF5 PE=1 SV=1	0.023	1.556	1	1	2	1	657	72.5	6.46	1.71	1	0	0.925	1.706	-0.11	0.77	0.960599	0.918325	76.4	141	82.6	483717	505627	593241		346189	365717	539411	723702	597030
P83731	Calcium-binding protein 39 OS=Homo sapiens OX=9606 GN=CAB39 PE=1 SV=1	0	33.931	24	8	44	8	341	39.8	6.89	79.41	8	0	1.252	1.705	0.32	0.77	0.490146	0.85963	156.9	83.3	59.8	2.30547e+07	3.5481e+07	3.497e+07	6.87141e+06	7.52667e+06	6.92254e+06	1.31977e+07	3.96312e+07	1.39348e+07
Q9H3Z4	Cleavage stimulation factor subunit 1 OS=Homo sapiens OX=9606 GN=CSTF1 PE=1 SV=1	0	35.991	25	6	25	6	431	48.3	6.58	44.2	6	0	1.079	1.702	0.11	0.77	0.970548	0.862304	110.5	99.8	89.7	5.21035e+06	4.17425e+06	4.21201e+06	893781	1.39986e+06	2.3227e+06	2.86769e+06	9.23911e+06	3702873
A0A7I2YQG2	Pyridoxal phosphate homeostasis protein OS=Homo sapiens OX=9606 GN=PLPBP PE=1 SV=1	0	37.886	31	7	45	7	275	30.3	7.5	94.77	7	0	1.143	1.701	0.19	0.77	0.758508	0.860758	38.3	222.3	39.4	2.45484e+07	2.84046e+07	2.93432e+07	6.31162e+07	5.88424e+07	6.56791e+07	31027013	2.56202e+07	3.1638e+07
P09012	V-type proton ATPase subunit G 1 OS=Homo sapiens OX=9606 GN=ATP6V1G1 PE=1 SV=3	0	7.241	9	1	8	1	118	13.7	8.79	27.04	1	0	1.257	1.7	0.33	0.77	0.668345	0.860758	95.5	131.1	73.5	8281111	8925640	7.37187e+06	4664302	3.57294e+06	4383457	7449019	6.74045e+06	6.3971e+06
Q9NPY3	Valyl-tRNA synthetase OS=Homo sapiens OX=9606 GN=VARS2 PE=1 SV=1	0.008	2.082	1	1	1	1	1093	121.5	7.21	0	1	0	1.093	1.698	0.13	0.76	0.970548	0.918473	86.5	134.4	79.1			805027		467884	446416			770660
P07741	Aldehyde dehydrogenase X, mitochondrial OS=Homo sapiens OX=9606 GN=ALDH1B1 PE=1 SV=3	0	40.844	18	6	26	5	517	57.2	6.8	67.56	6	0	0.924	1.698	-0.11	0.76	0.938099	0.861732	111.3	77.3	111.4	7.06465e+06	6.03254e+06	6.32519e+06	1625555	1.33167e+06	1.76167e+06	6.36293e+06	5.75249e+06	9.06548e+06
E9PN81	E3 ubiquitin-protein ligase RNF169 OS=Homo sapiens OX=9606 GN=RNF169 PE=1 SV=2	0.002	2.768	2	1	2	1	708	77.1	9.1	0	1	0	1.082	1.696	0.11	0.76	0.988449	0.926208	89.5	127.8	82.7	94873.6	110126	114043	53255.6	74108	61154.6	119330	87365.5	110268
P53350	DNA-3-methyladenine glycosylase OS=Homo sapiens OX=9606 GN=MPG PE=1 SV=3	0	42.025	38	7	28	7	298	32.8	9.57	61.98	7	0	1.007	1.695	0.01	0.76	0.995097	0.863231	70.5	89.2	140.3	2.88732e+06	4.90678e+06	3.12149e+06		1.15469e+06	1.80684e+06	6.4668e+06	6.40215e+06	5.48794e+06
Q01081	Glutamine-dependent NAD(+) synthetase (Fragment) OS=Homo sapiens OX=9606 GN=NADSYN1 PE=1 SV=1	0.002	2.583	7	1	1	1	149	16.1	7.72	1.74	1	0	2.159	1.694	1.11	0.76	0.0427808	0.914679	133.5	104.7	61.8	2.70655e+06	2.96952e+06	1.99812e+06	806894	812279	678372		1.32556e+06
O43583	Peroxisomal membrane protein PEX16 (Fragment) OS=Homo sapiens OX=9606 GN=PEX16 PE=1 SV=1	0	5.545	14	1	8	1	160	18	9.6	9.15	1	0	1.058	1.693	0.08	0.76	0.984621	0.920089	83.7	136	80.3	928515	847991	895787	538518	458636	569434	736994	927896	898856
Q9Y371	HLA class I histocompatibility antigen, C alpha chain OS=Homo sapiens OX=9606 GN=HLA-C PE=1 SV=1	0	72.854	24	8	47	3	368	41.4	7.06	144.44	8	2	1.091	1.691	0.13	0.76	0.908353	0.864691	133	46.2	120.8	1.81717e+07	17044781	1.5982e+07	2.28458e+06	1.9594e+06	2.67463e+06	1.71005e+07	1.66392e+07	1.42659e+07
P17612	Polyadenylate-binding protein 4 OS=Homo sapiens OX=9606 GN=PABPC4 PE=1 SV=1	0	97.577	27	15	63	9	644	70.7	9.26	147.35	15	0	0.706	1.688	-0.5	0.75	0.194072	0.865134	80.1	109.2	110.7	1.0593e+07	11239888	1.96282e+07	5924760	6.03359e+06	5.3849e+06	23438224	1.67115e+07	1.47615e+07
Q15843	Syntaxin-11 OS=Homo sapiens OX=9606 GN=STX11 PE=1 SV=1	0	15.643	11	2	9	2	287	33.2	6.55	17.58	2	0	1.174	1.686	0.23	0.75	0.92863	0.925697	91.2	131	77.7	616819	547232	406179	303620	459652	231924	500893	499638	509053
Q86W42	Thymosin beta-4 OS=Homo sapiens OX=9606 GN=TMSB4X PE=1 SV=2	0	26.508	43	4	15	4	44	5.1	5.06	37.05	4	0	4.189	1.685	2.07	0.75	1.50648e-16	0.886767	254	28.3	17.7	3.68405e+07	3.3397e+07	3.45187e+07	1.4383e+06	1.21108e+06	1.85981e+06	2.81397e+06	2.39516e+06	2.54576e+06
Q9UL15	GTP-binding protein 1 OS=Homo sapiens OX=9606 GN=GTPBP1 PE=1 SV=3	0	19.046	9	5	14	5	669	72.4	8.34	10.93	5	0	1.174	1.684	0.23	0.75	0.844402	0.866464	77.9	135.8	86.4	12961655	6204516	5762516	3.14996e+06	5.46968e+06	4.24003e+06	1.0329e+07	7.39738e+06	6.58685e+06
Q9Y6M1	Retinoblastoma-associated protein OS=Homo sapiens OX=9606 GN=RB1 PE=1 SV=1	0	58.928	14	11	45	11	923	105.4	7.61	101.32	11	0	1.139	1.683	0.19	0.75	0.860164	0.866771	98.2	59.8	142	1.04726e+07	7.02081e+06	1.04801e+07	2.18781e+06		2.59139e+06	1.83396e+07	1.41621e+07	1.58507e+07
M0QXN5	Coatomer subunit beta OS=Homo sapiens OX=9606 GN=COPB1 PE=1 SV=3	0	178.92	36	26	137	26	953	107.1	6.05	290.92	26	0	1.099	1.683	0.14	0.75	0.808981	0.866689	101.5	111.6	86.9	73736792	6.49547e+07	8.11605e+07	3.08094e+07	2.46322e+07	4.0675e+07	6.26355e+07	7.60517e+07	6.77837e+07
C9JQD4	Ankyrin repeat domain-containing protein 31 OS=Homo sapiens OX=9606 GN=ANKRD31 PE=2 SV=2	0.028	1.428	1	1	2	1	1873	210.7	6.2	1.77	1	0	0.879	1.683	-0.19	0.75	0.847505	0.871974	75	139.6	85.4	2301640	2.48332e+06	2.81623e+06	2.69234e+06	1.7146e+06	1.62536e+06	2.96444e+06	2.64876e+06	3596621
P45954	Complement C3 OS=Homo sapiens OX=9606 GN=C3 PE=1 SV=2	0	30.415	6	7	15	7	1663	187	6.4	24.59	7	0	0.728	1.683	-0.46	0.75	0.409186	0.866786	53.9	167.1	79	4571732	3.67349e+06	6062788	3.24091e+06	5.32094e+06	5.46384e+06	6.91187e+06	6645212	7.34902e+06
A0A7P0TAU8	ATP-dependent Clp protease ATP-binding subunit clpX-like, mitochondrial OS=Homo sapiens OX=9606 GN=CLPX PE=1 SV=2	0	26.575	11	6	21	6	633	69.2	7.58	25.38	6	0	1.24	1.68	0.31	0.75	0.791784	0.886274	125.7	86.4	87.9	4.07031e+06	4.30121e+06	2.55881e+06	965960	1.02123e+06	1.85428e+06	1.0639e+06	3.48252e+06	3.05784e+06
Q7Z2K6	Isoform 2 of ATPase family AAA domain-containing protein 3A OS=Homo sapiens OX=9606 GN=ATAD3A	0	120.191	40	18	106	7	586	66.2	9.25	259.75	18	10	0.91	1.679	-0.14	0.75	0.94713	0.868514	82	113.9	104.1	5.08207e+07	6.83051e+07	5.31178e+07	2.46756e+07	2.68485e+07	2.77126e+07	6.78027e+07	7.77584e+07	6.77078e+07
Q9BQ61	V-type proton ATPase subunit F OS=Homo sapiens OX=9606 GN=ATP6V1F PE=1 SV=2	0	19.422	52	4	13	4	119	13.4	5.52	24.71	4	0	1.198	1.678	0.26	0.75	0.759574	0.869013	95.9	124.1	80	9.8539e+06	8.20744e+06	1.57779e+07	4.84355e+06	1.22698e+06	6.96243e+06	1.12101e+07	8.69397e+06	8.18077e+06
P48507	DNA topoisomerase 2-beta OS=Homo sapiens OX=9606 GN=TOP2B PE=1 SV=3	0	191.952	24	34	175	24	1626	183.2	8	398.98	34	0	0.973	1.677	-0.04	0.75	0.99971	0.869167	103.3	101	95.7	6.03587e+07	3.49834e+07	4.30685e+07	1.55756e+07	1.55562e+07	1.40476e+07	3.20721e+07	4.10836e+07	4.5938e+07
Q70UQ0-4	Dynamin-like 120 kDa protein, mitochondrial OS=Homo sapiens OX=9606 GN=OPA1 PE=1 SV=3	0	45.268	14	11	32	11	960	111.6	7.87	49.24	11	0	0.967	1.677	-0.05	0.75	0.972877	0.869013	101	158.3	40.7	5.9653e+06	7.10194e+06	7.61698e+06	4.299e+06	3.59328e+06	5.8699e+06	3.00208e+06	2.81041e+06	5364457
Q92478	Electron transfer flavoprotein subunit alpha, mitochondrial OS=Homo sapiens OX=9606 GN=ETFA PE=1 SV=1	0	143.615	63	14	93	14	333	35.1	8.38	300.65	14	0	1.246	1.676	0.32	0.75	0.390991	0.869862	99.9	120.8	79.3	1.10994e+08	1.16633e+08	1.15737e+08	41485838	5.60553e+07	5.25262e+07	81795075	9.67873e+07	96036013
Q13126	Long-chain-fatty-acid--CoA ligase 4 OS=Homo sapiens OX=9606 GN=ACSL4 PE=1 SV=2	0	79.074	27	13	72	11	711	79.1	8.38	150.39	13	1	1.097	1.675	0.13	0.74	0.869208	0.870459	116.1	79.6	104.3	2.08063e+07	31021935	2.99112e+07	5.2328e+06	7.29293e+06	11483942	2.84164e+07	2.76603e+07	2.49269e+07
P42766	Msx2-interacting protein OS=Homo sapiens OX=9606 GN=SPEN PE=1 SV=1	0	15.536	2	4	9	4	3664	402	7.64	12.97	4	0	1.071	1.675	0.1	0.74	0.985514	0.930409	104	57.4	138.6	346092	320904	369983	72644.7	67840.8	79453.5	511709	339943	495392
Q6UXN9	Dermcidin OS=Homo sapiens OX=9606 GN=DCD PE=1 SV=2	0	16.294	23	3	11	3	110	11.3	6.54	25.66	3	0	0.547	1.673	-0.87	0.74	0.00564679	0.871549	50.4	157.6	92.1	6813069	6850188	7272893	8.63867e+06	7.95387e+06	8213176	10607104	13468733	15737809
P43897	Hydroxysteroid dehydrogenase-like protein 2 OS=Homo sapiens OX=9606 GN=HSDL2 PE=1 SV=1	0	21.246	11	4	14	4	418	45.4	7.99	33.97	4	0	1.901	1.671	0.93	0.74	0.00315254	0.871974	113	128.5	58.5	2620920	1.46777e+07	1.58487e+07	6.44688e+06	5.10209e+06	7.83535e+06	7.70471e+06	8.16748e+06	8.79801e+06
Q9Y3T9	Volume-regulated anion channel subunit LRRC8C OS=Homo sapiens OX=9606 GN=LRRC8C PE=1 SV=2	0	4.925	2	1	3	1	803	92.4	7.62	2.08	1	0	1.108	1.671	0.15	0.74	0.968029	0.930005	87.9	132.7	79.4	589196	584135		380231	225628	343934	485582	625398	573454
A0A140TA84	Ribosome biogenesis protein BRX1 homolog OS=Homo sapiens OX=9606 GN=BRIX1 PE=1 SV=2	0	24.914	19	6	21	6	353	41.4	9.92	32.37	6	0	0.856	1.67	-0.22	0.74	0.80319	0.871974	47.9	96.5	155.6	2.80961e+06	3.79711e+06	2.99046e+06	2.22866e+06	1.92134e+06	2.62204e+06	5.51204e+06	1.04653e+07	1.01586e+07
Q92643	Serine hydroxymethyltransferase, mitochondrial OS=Homo sapiens OX=9606 GN=SHMT2 PE=1 SV=3	0	121.217	43	16	103	15	504	56	8.53	237.71	16	1	0.881	1.669	-0.18	0.74	0.885094	0.871974	81.8	103.1	115	4.43439e+07	5.66273e+07	4.89991e+07	2.28553e+07	2.17277e+07	2.3587e+07	6.91884e+07	6.21243e+07	7.39686e+07
Q5UIP0	La-related protein 7 OS=Homo sapiens OX=9606 GN=LARP7 PE=1 SV=1	0	26.208	12	5	20	5	582	66.9	9.55	45.41	5	0	0.838	1.668	-0.25	0.74	0.835871	0.919596	85.5	36.5	178	1.63813e+06	1.00495e+06	795880	139525		200072	2.19569e+06	1.89749e+06	2334544
P61513	Isoform 2 of Band 4.1-like protein 3 OS=Homo sapiens OX=9606 GN=EPB41L3	0	122.779	38	20	62	20	865	96.5	5.43	134.74	20	0	1.578	1.667	0.66	0.74	0.031929	0.871974	156.2	65.4	78.4	3.17574e+07	3.01278e+07	2.98028e+07	5.08784e+06	3.37847e+06	4.93831e+06	1.47061e+07	1.85942e+07	1.6506e+07
Q5T091	CYFIP-related Rac1 interactor A OS=Homo sapiens OX=9606 GN=CYRIA PE=2 SV=1	0	27.664	15	4	27	2	323	37.3	6.01	66.33	4	0	1.127	1.666	0.17	0.74	0.916036	0.871974	135	68.5	96.4	7.18607e+06	6.40319e+06	4800550	1.94534e+06	1.20609e+06	1.16233e+06		5.47604e+06	4.47908e+06
J3KR55	Exosome complex exonuclease RRP44 OS=Homo sapiens OX=9606 GN=DIS3 PE=1 SV=2	0	92.985	19	16	81	16	958	108.9	7.14	184.06	16	0	1.091	1.666	0.13	0.74	0.893673	0.871974	101.8	91.8	106.5	2.02348e+07	1.90207e+07	2.00997e+07	6.71105e+06	6.20521e+06	8.99896e+06	2.54217e+07	2.15281e+07	2.19957e+07
Q8NI27	Isoform SERCA3B of Sarcoplasmic/endoplasmic reticulum calcium ATPase 3 OS=Homo sapiens OX=9606 GN=ATP2A3	0	71.174	15	12	60	8	1043	113.9	5.57	130.05	12	0	1.086	1.666	0.12	0.74	0.946682	0.871974	95.8	141.4	62.8	1.70004e+07	1.42816e+07	1.57536e+07	9.76037e+06	8.26064e+06	8.05751e+06	1.17757e+07	1.06338e+07	1.02361e+07	Acetyl [N-Term]
A0A5F9YFS9	Nardilysin OS=Homo sapiens OX=9606 GN=NRDC PE=1 SV=1	0	39.251	10	10	33	10	1087	125	4.91	48.65	10	0	0.849	1.665	-0.24	0.74	0.763607	0.871974	78.6	101.1	120.3	1.14301e+07	1.52511e+07	9.54422e+06	5.59007e+06	6.05302e+06	4.35706e+06	1.45257e+07	2.38551e+07	1.88001e+07
Q8WVJ2	Diphosphoinositol polyphosphate phosphohydrolase 2 OS=Homo sapiens OX=9606 GN=NUDT4 PE=1 SV=2	0	15.549	18	3	16	3	180	20.3	6.35	42.88	3	0	0.809	1.665	-0.31	0.74	0.685219	0.871974	87.5	103.4	109.2	4.5994e+06	3.54039e+06	4.15687e+06	1.78508e+06	2.05079e+06	1844235	2.78411e+06	5.3908e+06	5.42594e+06
P51153	26S proteasome non-ATPase regulatory subunit 2 OS=Homo sapiens OX=9606 GN=PSMD2 PE=1 SV=3	0	198.574	37	25	148	25	908	100.1	5.2	319.18	25	0	1.05	1.663	0.07	0.73	0.921677	0.87236	96.6	119.6	83.8	6.2645e+07	7.1111e+07	7.26643e+07	28856001	3.66959e+07	3.37871e+07	6.25707e+07	7.38209e+07	6.59217e+07
P61970	Thioredoxin-related transmembrane protein 4 OS=Homo sapiens OX=9606 GN=TMX4 PE=1 SV=1	0	23.057	15	4	20	4	349	38.9	4.37	38.05	4	0	0.899	1.663	-0.15	0.73	0.893673	0.872579	75.1	162.5	62.4	5.06207e+06	6.95425e+06	4.89581e+06	3.65387e+06	4.70811e+06	4.22545e+06	5.59038e+06	4.45026e+06	4.38169e+06
Q5JSL3	Heat shock 70 kDa protein 14 OS=Homo sapiens OX=9606 GN=HSPA14 PE=1 SV=1	0	16.485	12	4	16	4	509	54.8	5.59	23.82	4	0	1.123	1.656	0.17	0.73	0.958158	0.908237	107.1	147.2	45.7	4.08109e+06	3.03531e+06		1.85318e+06	1.57929e+06	1.9543e+06	1.25781e+06	2.89509e+06	1.62795e+06
Q9BPX5	Tubulin alpha-4A chain OS=Homo sapiens OX=9606 GN=TUBA4A PE=1 SV=1	0	278.052	59	21	322	5	448	49.9	5.06	835.67	21	0	1.005	1.653	0.01	0.73	0.972877	0.878681	109.9	80.1	110	178207084	1.74126e+08	182021993	49106501	47503059	42928299	179777897	1.87576e+08	214505091
A0A096LP25	Ras-related protein Rab-10 OS=Homo sapiens OX=9606 GN=RAB10 PE=1 SV=1	0	64.866	55	10	74	8	200	22.5	8.38	168.06	10	1	0.945	1.652	-0.08	0.72	0.984104	0.879473	96.9	86.9	116.2	7.29909e+07	1.01475e+08	9.11521e+07	3.06136e+07	2.90718e+07	3.0367e+07	9.40235e+07	1.12554e+08	1.24327e+08
P36639	Cytoplasmic dynein 1 heavy chain 1 OS=Homo sapiens OX=9606 GN=DYNC1H1 PE=4 SV=1	0	620.996	28	110	536	110	4672	534.7	6.51	1201.08	110	0	1.047	1.649	0.07	0.72	0.922092	0.879681	101.2	97.7	101.1	254088949	243208178	2.50328e+08	9.06688e+07	8.24507e+07	9.626e+07	2.54802e+08	2.52825e+08	2.75832e+08
A0A087X0R6	Choline-phosphate cytidylyltransferase A OS=Homo sapiens OX=9606 GN=PCYT1A PE=1 SV=2	0	17.439	14	3	19	3	367	41.7	7.25	39.89	3	0	1.068	1.645	0.1	0.72	0.974371	0.890174	111.1	96.5	92.4	3.78705e+06	3.82308e+06	2661581	1.24977e+06	1.02627e+06	1.74015e+06	2.82802e+06	3.45586e+06	3.3822e+06
P09601	UBX domain-containing protein 4 OS=Homo sapiens OX=9606 GN=UBXN4 PE=1 SV=2	0	31.337	14	3	15	3	508	56.7	6.38	36.09	3	0	1.367	1.643	0.45	0.72	0.425269	0.882431	106.8	118.5	74.8	8.60443e+06	7.72721e+06	8.72848e+06	1.8092e+06	3.73051e+06	3.63626e+06	6.03563e+06	6.5517e+06	6.39326e+06
Q02127	40S ribosomal protein S6 OS=Homo sapiens OX=9606 GN=RPS6 PE=1 SV=1	0	46.77	20	6	49	6	249	28.7	10.84	122.18	6	0	0.931	1.643	-0.1	0.72	0.970098	0.882389	86.5	126.3	87.2	1.2974e+08	1.31698e+08	1.37938e+08	7.366e+07	7.13817e+07	7.87544e+07	134165845	1.42858e+08	1.48384e+08
Q92522	Glutamine--fructose-6-phosphate aminotransferase [isomerizing] 1 OS=Homo sapiens OX=9606 GN=GFPT1 PE=1 SV=3	0	89.447	27	14	72	14	699	78.8	7.11	162.34	14	0	1.388	1.642	0.47	0.72	0.326046	0.882437	105.7	112.8	81.5	1.43745e+07	25608189	1.55175e+07	4.95127e+06	5.88933e+06	7.99214e+06	1.20236e+07	1.29343e+07	1.22911e+07
H3BPC4	Succinate--CoA ligase [ADP/GDP-forming] subunit alpha, mitochondrial OS=Homo sapiens OX=9606 GN=SUCLG1 PE=1 SV=4	0	16.18	16	4	14	4	346	36.2	8.79	21.78	4	0	1.09	1.641	0.12	0.71	0.946682	0.882437	132	37.4	130.6	1.28271e+07	11988219	9604370	2.20052e+06		794428	1.29856e+07	1.27455e+07	1.21569e+07
Q9NZ45	Rap1 GTPase-GDP dissociation stimulator 1 OS=Homo sapiens OX=9606 GN=RAP1GDS1 PE=1 SV=3	0	36.707	14	6	25	6	607	66.3	5.31	44.6	6	0	1.247	1.635	0.32	0.71	0.763607	0.885945	52.2	112	135.8	1.94463e+06	2.26796e+06	4.36666e+06	1.8809e+06	2.44026e+06	1.35481e+06	6.74059e+06	4.8386e+06	6.44205e+06
P00403	Flotillin-1 OS=Homo sapiens OX=9606 GN=FLOT1 PE=1 SV=3	0	85.526	37	12	54	12	427	47.3	7.49	121.95	12	0	1.014	1.634	0.02	0.71	0.977023	0.886274	94	119.3	86.7	1.75377e+07	2.2937e+07	27133029	11250690	1.48539e+07	9.29327e+06	2.11406e+07	2.27586e+07	2.42958e+07
Q15427	Tetraspanin (Fragment) OS=Homo sapiens OX=9606 GN=CD82 PE=1 SV=1	0	4.184	8	1	4	1	157	17.3	4.77	7.3	1	0	0.957	1.634	-0.06	0.71	0.96097	0.915433	82.1	135.1	82.7	2.35925e+06	2016819	1.70183e+06		1.27698e+06	1.25421e+06		1.61249e+06	3004549
Q53QZ3	Interferon-induced protein with tetratricopeptide repeats 3 OS=Homo sapiens OX=9606 GN=IFIT3 PE=1 SV=1	0	37.034	16	6	21	6	490	56	5.2	42.01	6	0	1.576	1.632	0.66	0.71	0.0760112	0.886839	178	34.2	87.8	2.21535e+07	1.47322e+07	1.61506e+07	1.1198e+06	1.10433e+06	1.43704e+06	8.00574e+06	8.20366e+06	9550978
Q96BX8	Transducin beta-like protein 3 (Fragment) OS=Homo sapiens OX=9606 GN=TBL3 PE=1 SV=1	0	23.619	11	6	23	6	697	77	7.08	57.08	6	0	0.867	1.63	-0.21	0.7	0.824142	0.887936	105.9	47.8	146.3	1.40709e+07	1.60184e+07	1.73307e+07	2.62888e+06	2.79808e+06	2.83538e+06	2.40976e+07	2.28469e+07	2.41702e+07
A0A7I2V4W4	26S proteasome non-ATPase regulatory subunit 12 OS=Homo sapiens OX=9606 GN=PSMD12 PE=1 SV=3	0	105.902	43	17	94	17	456	52.9	7.65	224.25	17	0	0.978	1.629	-0.03	0.7	0.99971	0.888604	93.1	109.5	97.5	5.53001e+07	49055994	5.60412e+07	2.46095e+07	2.34287e+07	2.04624e+07	5.8962e+07	65862028	5.23529e+07
P51003	Phenylalanine--tRNA ligase OS=Homo sapiens OX=9606 GN=FARSA PE=1 SV=1	0	78.817	30	12	51	12	548	62.4	7.84	131.73	12	0	0.935	1.629	-0.1	0.7	0.961548	0.88884	83.4	112.6	104	1.84018e+07	1.86127e+07	1.84939e+07	9.43653e+06	1.11736e+07	9.15366e+06	23671811	2.43807e+07	2.38196e+07
P47813	Isoform 3 of Eukaryotic peptide chain release factor GTP-binding subunit ERF3A OS=Homo sapiens OX=9606 GN=GSPT1	0	56.64	19	11	59	11	637	68.7	5.33	143.08	11	0	0.986	1.628	-0.02	0.7	0.999124	0.888902	120.2	79	100.8	3.39348e+07	3.35721e+07	3.17162e+07	8.56038e+06	7.6046e+06	8.59488e+06	3.74282e+07	29602103	3.05581e+07
D6RBW1	RCR-type E3 ubiquitin transferase OS=Homo sapiens OX=9606 GN=MYCBP2 PE=1 SV=1	0	36.974	2	7	27	7	4640	509.8	7.03	45.17	7	0	1.424	1.626	0.51	0.7	0.365611	0.889686	112.1	118.1	69.7	8.79695e+06	7.48662e+06	7.79581e+06	3.08166e+06	2.54981e+06	3.09173e+06	4.88408e+06	4.25774e+06	7.92145e+06
P11279	Long-chain-fatty-acid--CoA ligase 1 OS=Homo sapiens OX=9606 GN=ACSL1 PE=1 SV=1	0	112.256	33	22	102	21	698	77.9	7.15	217.95	22	1	0.934	1.626	-0.1	0.7	0.972877	0.889686	87.3	105.4	107.3	5.49195e+07	5.95575e+07	6.94965e+07	2.77623e+07	2.6193e+07	3.07716e+07	7.67731e+07	6.73395e+07	8.81532e+07	Acetyl [N-Term]
P35914	Actin-related protein 2/3 complex subunit 3 OS=Homo sapiens OX=9606 GN=ARPC3 PE=1 SV=3	0	24.949	24	4	24	4	178	20.5	8.59	49.04	4	0	0.984	1.625	-0.02	0.7	0.99971	0.890012	86.9	97.2	115.8	8.84535e+06	1.76813e+07	2.05507e+07	7.84367e+06	7.33783e+06	6.37927e+06	1.04154e+07	2.93719e+07	2.57156e+07
A0A0A0MTB8	Coiled-coil domain-containing protein 25 OS=Homo sapiens OX=9606 GN=CCDC25 PE=1 SV=1	0.021	1.619	10	1	4	1	86	9.9	6.39	1.74	1	0	0.877	1.625	-0.19	0.7	0.920963	0.930774	75.1	139.2	85.7	1.83183e+06	1.33213e+06	1.1761e+06		582111	1523648		1.53649e+06	1763692
Q9P003	Lysosomal alpha-mannosidase OS=Homo sapiens OX=9606 GN=MAN2B1 PE=1 SV=3	0	186.72	32	21	153	21	1011	113.7	7.28	439.43	21	0	1.38	1.624	0.46	0.7	0.122724	0.890174	95.4	147.2	57.4	2.00204e+08	1.81764e+08	1.70051e+08	1.08411e+08	9.46589e+07	125724817	1.14765e+08	1.17198e+08	1.54291e+08
Q6YN16	eIF-2-alpha kinase activator GCN1 OS=Homo sapiens OX=9606 GN=GCN1 PE=1 SV=6	0	84.755	9	21	69	21	2671	292.6	7.47	118.94	21	0	0.951	1.623	-0.07	0.7	0.974164	0.89074	103.7	24.8	171.4	3.08082e+07	9.75945e+06	1.81186e+07	1.60601e+06	477678	1.78522e+06	3.1072e+07	2.12776e+07	3.13134e+07
P54619	Galactosylgalactosylxylosylprotein 3-beta-glucuronosyltransferase OS=Homo sapiens OX=9606 GN=B3GAT3 PE=1 SV=1	0	3.458	3	1	3	1	319	34.9	7.85	3.85	1	0	0.947	1.622	-0.08	0.7	0.972877	0.937074	79.6	136.3	84.1			1.0333e+06	882055		493310		1.12383e+06
Q52LJ0	Aconitate hydratase, mitochondrial OS=Homo sapiens OX=9606 GN=ACO2 PE=1 SV=1	0	208.046	43	27	162	27	805	87.8	7.37	375.99	27	0	0.938	1.62	-0.09	0.7	0.974371	0.892393	92.5	115.9	91.7	9.87949e+07	9.61876e+07	1.05472e+08	4.33584e+07	4.51984e+07	5.34223e+07	1.0104e+08	1.13846e+08	9.81953e+07
Q9ULC4	Mediator of DNA damage checkpoint protein 1 OS=Homo sapiens OX=9606 GN=MDC1 PE=1 SV=3	0	6.839	1	2	7	2	2089	226.5	5.47	6.73	2	0	1.682	1.618	0.75	0.69	0.360595	0.944033	117	113.1	69.9	662328	769494	724921			263017	479933	446040	420251
B7ZAX5	BolA-like protein 2 OS=Homo sapiens OX=9606 GN=BOLA2 PE=1 SV=1	0	46.888	72	5	30	5	86	10.1	6.52	68.7	5	0	1.269	1.618	0.34	0.69	0.409967	0.893232	96	130.3	73.6	3.76918e+07	41379471	3.52964e+07	1.72832e+07	1.87141e+07	1.97159e+07	2.98098e+07	35319494	24998141	Acetyl [N-Term]
O14787-2	Heterogeneous nuclear ribonucleoprotein H2 OS=Homo sapiens OX=9606 GN=HNRNPH2 PE=1 SV=1	0	113.917	46	13	90	8	449	49.2	6.3	244.06	13	0	1.112	1.618	0.15	0.69	0.851927	0.893356	115	81.9	103.1	2.1142e+07	1.92056e+07	23958310	6.76523e+06	5.49423e+06	3.89955e+06	1.87663e+07	2.01958e+07	20350028	Acetyl [N-Term]
O43865	Syntaxin-binding protein 1 OS=Homo sapiens OX=9606 GN=STXBP1 PE=1 SV=1	0	27.91	12	6	19	6	594	67.5	6.96	27.76	6	0	0.966	1.618	-0.05	0.69	0.968029	0.92231	121.3	47.7	131	2.79636e+06	1.76813e+06	2.51531e+06	398657	322868		2.89569e+06	2.79681e+06	2.73468e+06
H0YDU8	Estradiol 17-beta-dehydrogenase 11 OS=Homo sapiens OX=9606 GN=HSD17B11 PE=1 SV=3	0	46.732	31	7	44	7	300	32.9	9.07	115.73	7	0	0.945	1.616	-0.08	0.69	0.950615	0.894691	89.7	98.1	112.2	1.4346e+07	1.15145e+07	1.05808e+07	4.8668e+06	4.42199e+06	9.70745e+06	1.5113e+07	1.56177e+07	1.32748e+07
Q14657	Enoyl-CoA hydratase, mitochondrial OS=Homo sapiens OX=9606 GN=ECHS1 PE=1 SV=4	0	59.256	40	9	60	9	290	31.4	8.07	138.28	9	0	1.104	1.614	0.14	0.69	0.858363	0.895717	98.9	87	114.1	2.34643e+07	1.82288e+07	3.11778e+07	7.84675e+06	7.19491e+06	8.71242e+06	3.04357e+07	2.08332e+07	2.906e+07
H0YLM8	Annexin A6 OS=Homo sapiens OX=9606 GN=ANXA6 PE=1 SV=3	0	352.205	65	38	288	18	673	75.8	5.6	771.06	38	22	1.038	1.614	0.05	0.69	0.942185	0.895514	97.9	113	89.1	8.06055e+08	8.98975e+08	9.5025e+08	3.97613e+08	3.85366e+08	4.17772e+08	8.51496e+08	8.79811e+08	9.17838e+08
Q8NFH4	Four and a half LIM domains protein 3 OS=Homo sapiens OX=9606 GN=FHL3 PE=1 SV=4	0	7.04	9	3	9	3	280	31.2	6.2	5.61	3	0	0.862	1.611	-0.21	0.69	0.823625	0.896728	88.5	70	141.5	6.28346e+06	3.69638e+06	3.7145e+06	1.02523e+06	1.08536e+06	1.17222e+06	6.204e+06	6.03976e+06	7.38818e+06
Q9H0V9	26S proteasome non-ATPase regulatory subunit 6 OS=Homo sapiens OX=9606 GN=PSMD6 PE=1 SV=1	0	89.701	39	17	99	17	389	45.5	5.62	246.45	17	0	1.008	1.607	0.01	0.68	0.969159	0.89869	98.5	107.9	93.6	4.94864e+07	4.92274e+07	4.83078e+07	2.06068e+07	1.96393e+07	2.19466e+07	4.6798e+07	5.17926e+07	5.05479e+07
Q9ULG6	V-type proton ATPase subunit D OS=Homo sapiens OX=9606 GN=ATP6V1D PE=1 SV=1	0	19.371	14	3	16	3	247	28.2	9.36	36.66	3	0	1.296	1.606	0.37	0.68	0.424014	0.89869	106.7	107.8	85.5	1.83232e+07	1.8493e+07	1.3867e+07	7029417	6.60847e+06	7.655e+06	1.60764e+07	1.45699e+07	1.57652e+07
O75934	Sulfhydryl oxidase 1 OS=Homo sapiens OX=9606 GN=QSOX1 PE=1 SV=3	0	16.402	8	6	24	6	747	82.5	8.92	30.86	6	0	1.233	1.605	0.3	0.68	0.652675	0.89869	107.8	101.2	90.9	12446862	1.32152e+07	10551013	3.93472e+06	5.00352e+06	4.50269e+06	10829756	1.03452e+07	1.2168e+07
O00214	Glutathione S-transferase kappa 1 OS=Homo sapiens OX=9606 GN=GSTK1 PE=1 SV=3	0	80.475	54	9	60	9	226	25.5	8.41	153.38	9	0	1.204	1.605	0.27	0.68	0.524499	0.89869	79.4	162	58.6	6.06326e+07	5.46237e+07	5.85175e+07	4.42191e+07	4.13383e+07	4.56748e+07	4.34217e+07	4.50513e+07	4.2738e+07
A0A087WY55	Guanine nucleotide-binding protein G(i) subunit alpha-2 OS=Homo sapiens OX=9606 GN=GNAI2 PE=1 SV=3	0	154.94	59	17	121	11	355	40.4	5.54	337.92	17	7	1.125	1.605	0.17	0.68	0.743946	0.89869	92.5	116.4	91.1	2.20239e+08	2.33797e+08	2.29189e+08	1.1238e+08	1.02565e+08	9.55627e+07	2.03664e+08	2.32448e+08	2.46026e+08
Q9UJV9	26S proteasome non-ATPase regulatory subunit 13 OS=Homo sapiens OX=9606 GN=PSMD13 PE=1 SV=2	0	94.75	43	13	80	13	376	42.9	5.81	183.36	13	0	1.097	1.605	0.13	0.68	0.813803	0.89869	89.5	123.4	87.2	6.10921e+07	5.86674e+07	59008893	3.47786e+07	2.54878e+07	3.17021e+07	59349391	6.14618e+07	6.93225e+07
Q8N684	RNA 3'-terminal phosphate cyclase OS=Homo sapiens OX=9606 GN=RTCA PE=1 SV=1	0	19.019	16	4	14	4	366	39.3	7.85	31.39	4	0	0.981	1.603	-0.03	0.68	0.975487	0.89869	93.6	78.7	127.6	2.82011e+06	3.47711e+06	3.14573e+06	993768	926689		5.43642e+06	3.77741e+06	4.48527e+06
Q8N129	Probable aminopeptidase NPEPL1 OS=Homo sapiens OX=9606 GN=NPEPL1 PE=1 SV=3	0	10.698	10	3	6	3	523	55.8	6.87	8.69	3	0	4.591	1.602	2.2	0.68	2.0453e-12	0.89869	144.7	94.8	60.5	7652992	6662656	8377134	1.02093e+06	1.83141e+06	1.99987e+06	3.3007e+06	3208092	3.70998e+06
P53990	Charged multivesicular body protein 4a OS=Homo sapiens OX=9606 GN=CHMP4A PE=1 SV=3	0	35.246	32	5	18	5	222	25.1	4.7	49.35	5	0	1.125	1.602	0.17	0.68	0.928516	0.900597	146.4	14.7	138.9	4842615	5231748	3.93225e+06	233620	173796	187574	4.83449e+06	2.13402e+06	4.93458e+06
Q9UNH7	Leucyl-tRNA synthetase OS=Homo sapiens OX=9606 GN=LARS1 PE=1 SV=1	0	153.73	27	25	130	25	1130	129.1	7.87	294.01	25	0	0.956	1.602	-0.07	0.68	0.994484	0.89869	80.1	125.3	94.7	5.60661e+07	6.25572e+07	5.96994e+07	3.55921e+07	2.18802e+07	3.50526e+07	8.04967e+07	7.26669e+07	6.63908e+07
P18615	BRCA2 and CDKN1A-interacting protein OS=Homo sapiens OX=9606 GN=BCCIP PE=1 SV=1	0	29.924	24	5	10	5	314	36	4.61	16.31	5	0	1.391	1.601	0.48	0.68	0.499607	0.908237	124.5	64.7	110.8	2.56767e+06	3.86693e+06	4.99197e+06		749067	784009	2.62463e+06	3.69806e+06	4.72622e+06
P12259	Protein transport protein SEC23 OS=Homo sapiens OX=9606 GN=SEC23A PE=1 SV=1	0	36.555	10	6	25	4	736	82.9	7.46	57.28	6	0	1.275	1.601	0.35	0.68	0.712761	0.898972	92.9	82.1	125	3.20495e+06	3.87419e+06	1.11384e+07	1371820	1.17611e+06	1.34092e+06	4.70699e+06	5.60163e+06	1.07137e+07
Q9NW15	Prohibitin-2 OS=Homo sapiens OX=9606 GN=PHB2 PE=1 SV=2	0	115.238	58	14	105	14	299	33.3	9.83	267.9	14	0	0.979	1.601	-0.03	0.68	0.995097	0.898995	77.2	141.1	81.7	1.85325e+08	1.67706e+08	1.74005e+08	1.18337e+08	1.44043e+08	1.05023e+08	1.97593e+08	1.89638e+08	1.93778e+08
P62851	A-kinase anchor protein 8-like OS=Homo sapiens OX=9606 GN=AKAP8L PE=4 SV=1	0	24.876	11	4	17	4	612	68.2	5.06	37.83	4	0	1.329	1.6	0.41	0.68	0.690476	0.933455	145.6	90.7	63.7	4.10074e+06	4331760	1.83532e+06	784915	1153337		1464966	1898941	3.6929e+06
E5RHK8	AP-2 complex subunit mu OS=Homo sapiens OX=9606 GN=AP2M1 PE=1 SV=2	0	32.878	20	7	29	7	435	49.6	9.54	68.14	7	0	0.855	1.6	-0.23	0.68	0.780487	0.899306	69.6	88.4	142	7.01902e+06	6.13544e+06	7.74191e+06	2.67588e+06	3.79494e+06	3.4383e+06	14777796	12668046	15783938
P22830	Glutathione S-transferase omega-1 OS=Homo sapiens OX=9606 GN=GSTO1 PE=1 SV=2	0	43.782	39	10	69	10	241	27.5	6.6	139.98	10	0	0.787	1.6	-0.35	0.68	0.544672	0.899088	97.1	83.7	119.1	1.26862e+08	1.2418e+08	1.29225e+08	38498665	4.06852e+07	41956693	1.63955e+08	1.61564e+08	166266495
B7WP74	Tubulin gamma-1 chain OS=Homo sapiens OX=9606 GN=TUBG1 PE=1 SV=2	0	36.582	25	8	25	8	451	51.1	6.14	38.96	8	0	0.759	1.599	-0.4	0.68	0.522709	0.899314	111.4	50.4	138.2	4.42639e+06	5.49694e+06	5.02123e+06	706298	963324		7189454	5.40471e+06	6516501
Q9BZJ0	Beta-catenin-like protein 1 OS=Homo sapiens OX=9606 GN=CTNNBL1 PE=1 SV=1	0	36.912	11	6	40	6	563	65.1	5.05	84.47	6	0	1.157	1.597	0.21	0.68	0.863587	0.900131	100.7	102.9	96.3	6.68708e+06	6.94334e+06	8.08116e+06	2.74115e+06	2.09111e+06	2916813	6.963e+06	6.62731e+06	7.40024e+06
Q5VVC8	C-type lectin domain family 11 member A OS=Homo sapiens OX=9606 GN=CLEC11A PE=1 SV=1	0	9.763	7	2	4	2	323	35.7	5.16	10.58	2	0	1.135	1.593	0.18	0.67	0.9531	0.940424	92.4	126.2	81.4			1.797e+06	874908		956720	1337425	1.6652e+06	1.65565e+06
Q06587	Chromatin accessibility complex protein 1 OS=Homo sapiens OX=9606 GN=CHRAC1 PE=1 SV=1	0	6.059	32	1	4	1	56	6.3	9.99	2.36	1	0	0.621	1.593	-0.69	0.67	0.126345	0.901756	61.1	140.5	98.4	2.9628e+06	2.43845e+06	1.3677e+06	1.87693e+06	2.08038e+06	2609860	4.38422e+06	3.17173e+06	4.28401e+06
Q96H20	Peptidyl-prolyl cis-trans isomerase F, mitochondrial OS=Homo sapiens OX=9606 GN=PPIF PE=1 SV=1	0	36.264	35	5	52	3	207	22	9.38	105.62	5	1	1.195	1.591	0.26	0.67	0.617582	0.902329	101.5	126.3	72.2	3.95383e+07	44844087	3.87979e+07	1.70369e+07	2.02897e+07	1.89529e+07	3.27603e+07	2.97405e+07	27982777
H3BRC0	Filamin-B OS=Homo sapiens OX=9606 GN=FLNB PE=1 SV=2	0	179.409	21	37	116	33	2602	278	5.73	233.12	37	0	0.855	1.588	-0.23	0.67	0.793009	0.903098	100.4	81.9	117.7	1.99121e+07	1.53688e+07	1.43961e+07	4.7957e+06	4.65352e+06	6.52917e+06	1.89011e+07	1.78564e+07	2.07003e+07
A0A0G2JLB3	NADH-cytochrome b5 reductase 1 OS=Homo sapiens OX=9606 GN=CYB5R1 PE=1 SV=1	0	7.69	6	2	7	2	305	34.1	9.38	14.13	2	0	1.138	1.587	0.19	0.67	0.94662	0.903098	79.5	152.9	67.6	3.3621e+06	3.47944e+06	3.84305e+06	2.097e+06	2.51775e+06	2.62251e+06	1.76689e+06	3.1787e+06	3.70938e+06
Q9P0L0	DNA-directed RNA polymerases I, II, and III subunit RPABC1 OS=Homo sapiens OX=9606 GN=POLR2E PE=1 SV=4	0	15.331	15	3	11	3	210	24.5	5.95	26.4	3	0	0.608	1.587	-0.72	0.67	0.0544844	0.903098	74.4	117.3	108.2	4.70567e+06	6.43825e+06	6.13416e+06	3.81152e+06	3.43784e+06	3.3359e+06	8962420	9.04002e+06	1.21525e+07
Q53TN4	Ragulator complex protein LAMTOR5 OS=Homo sapiens OX=9606 GN=LAMTOR5 PE=1 SV=1	0	19.9	37	2	18	2	91	9.6	4.87	50.73	2	0	1.689	1.585	0.76	0.66	0.0908667	0.903675	98.3	82.2	119.5	3544647	9.08599e+06	4.72414e+06	1.4624e+06	1.36865e+06	4.87281e+06	2.08392e+06	5915780	9.22222e+06	Acetyl [N-Term]
P17096	BRO1 domain-containing protein BROX OS=Homo sapiens OX=9606 GN=BROX PE=1 SV=1	0	24.749	17	5	19	5	411	46.4	7.65	23.46	5	0	1.219	1.585	0.29	0.66	0.74396	0.903675	116.2	99.1	84.6	8.49838e+06	9.02675e+06	7.85285e+06	3.07401e+06	2.5593e+06	2.79443e+06	6.38576e+06	5.80533e+06	7.67129e+06
Q86TI2	Pescadillo homolog OS=Homo sapiens OX=9606 GN=PES1 PE=1 SV=1	0	27.159	18	8	20	8	571	66	7.5	15.01	8	0	0.834	1.585	-0.26	0.66	0.753075	0.903675	97.6	67.6	134.8	5.73844e+06	3.57936e+06	9.22831e+06	1.50968e+06			12113547	8.37668e+06	8.39101e+06
A0A7P0PJI2	Mitotic deacetylase-associated SANT domain protein OS=Homo sapiens OX=9606 GN=MIDEAS PE=1 SV=1	0	8.607	1	1	2	1	1099	120.7	9.29	6.88	1	0	0.965	1.584	-0.05	0.66	0.974371	0.95366	80.3	136.5	83.2	466248	389227	322442	271670	223704	259342	399151	433472	500951
F6U1T9	Chitinase-3-like protein 1 OS=Homo sapiens OX=9606 GN=CHI3L1 PE=1 SV=2	0	63.412	30	9	48	9	383	42.6	8.46	114.98	9	0	0.966	1.583	-0.05	0.66	0.989508	0.90401	101.6	93.2	105.1	2.51849e+07	18928758	2.88316e+07	9.84049e+06	8.43663e+06	7.85324e+06	2.68876e+07	2.97642e+07	2.69201e+07
Q9HCS7	Serine/threonine-protein phosphatase 6 regulatory subunit 1 OS=Homo sapiens OX=9606 GN=PPP6R1 PE=1 SV=5	0	55.658	11	6	34	6	881	96.7	4.55	82.52	6	0	1.126	1.582	0.17	0.66	0.885086	0.904345	111.6	96.2	92.2	10639644	1.02427e+07	1.00334e+07	3.40933e+06	2.26324e+06	3.6802e+06	8.38276e+06	9.0907e+06	1.10318e+07
Q9NYB0	26S proteasome non-ATPase regulatory subunit 11 OS=Homo sapiens OX=9606 GN=PSMD11 PE=1 SV=3	0	122.025	54	21	96	21	422	47.4	6.48	241.17	21	0	0.978	1.581	-0.03	0.66	0.995869	0.904695	83.2	131.1	85.8	8.70028e+07	7.79081e+07	7.71426e+07	4.74348e+07	4.86851e+07	4.58326e+07	9.26922e+07	8.62088e+07	8.77462e+07
Q5TBB1	RNA transcription, translation and transport factor protein OS=Homo sapiens OX=9606 GN=RTRAF PE=1 SV=1	0	27.028	21	5	25	5	244	28.1	6.65	64.41	5	0	1.203	1.58	0.27	0.66	0.663669	0.905184	95.1	99.9	105	16959568	16183384	1.88518e+07	7.3137e+06	6.50501e+06	6.70102e+06	2.11524e+07	1.98147e+07	1.25912e+07
O14974	Basic leucine zipper and W2 domain-containing protein 1 OS=Homo sapiens OX=9606 GN=BZW1 PE=1 SV=1	0	36.48	21	11	61	8	419	48	5.92	121.23	11	3	0.914	1.579	-0.13	0.66	0.94713	0.9059	86.4	123.5	90	3.6914e+07	34785700	3.30961e+07	1.92143e+07	1.94701e+07	1.63782e+07	3.80209e+07	3.56084e+07	4.00075e+07
Q9Y316	NAD-dependent malic enzyme, mitochondrial OS=Homo sapiens OX=9606 GN=ME2 PE=1 SV=1	0	56.252	22	11	54	11	584	65.4	7.61	145.62	11	0	0.87	1.578	-0.2	0.66	0.836319	0.906534	81	130.8	88.2	2.78945e+07	2.78984e+07	2.89783e+07	17317477	1.84403e+07	1.72488e+07	2.70329e+07	3.24977e+07	3.30294e+07
Q8IYB3	Cyclin-K OS=Homo sapiens OX=9606 GN=CCNK PE=1 SV=2	0	13.469	10	3	9	3	580	64.2	8.41	5.46	3	0	1.035	1.577	0.05	0.66	0.994556	0.953693	87.6	127.8	84.6	677593	780833	786527	337898	407814	524742	812073	782618	605603
H0Y368	THO complex subunit 6 homolog OS=Homo sapiens OX=9606 GN=THOC6 PE=1 SV=1	0	22.338	13	4	19	4	341	37.5	7.43	43.73	4	0	0.94	1.576	-0.09	0.66	0.954702	0.906549	87.3	96.9	115.8	4.91696e+06	4.1751e+06	3.17435e+06	1.79039e+06	1.47872e+06	2.07281e+06	5.08657e+06	5.95068e+06	7.1043e+06
A0A3B3ITX4	Aminoacyl tRNA synthase complex-interacting multifunctional protein 2 OS=Homo sapiens OX=9606 GN=AIMP2 PE=1 SV=2	0	31.706	23	4	22	4	320	35.3	8.22	63.75	4	0	0.992	1.575	-0.01	0.66	0.994484	0.90684	95.6	104.2	100.2	7552894	9095758	8.32133e+06	3.27975e+06	4.03497e+06	3.40447e+06	8.75877e+06	9.64486e+06	7.94291e+06
Q9BZI7	Protein phosphatase methylesterase 1 OS=Homo sapiens OX=9606 GN=PPME1 PE=1 SV=3	0	16.783	13	4	9	4	386	42.3	5.97	20.06	4	0	0.903	1.574	-0.15	0.65	0.908353	0.943768	193	68.4	38.6	8.35627e+06		8.18088e+06	864922	1.05562e+06	1.32184e+06	1.49233e+06	1.72774e+06	2412869
E9PFR3	Kinesin-1 heavy chain OS=Homo sapiens OX=9606 GN=KIF5B PE=1 SV=1	0	108.153	27	19	85	14	963	109.6	6.51	169.81	19	3	1.067	1.572	0.09	0.65	0.928167	0.908237	102.1	101.6	96.2	1.83761e+07	2.66629e+07	2.9761e+07	11125485	9.84796e+06	9.21223e+06	2.63581e+07	2.56912e+07	36384449
Q12797	Programmed cell death protein 6 OS=Homo sapiens OX=9606 GN=PDCD6 PE=1 SV=1	0	22.85	28	5	19	5	191	21.9	5.4	38.96	5	0	0.884	1.571	-0.18	0.65	0.824936	0.908237	87.6	86.3	126.1	7.7445e+06	10786385	1.14016e+07	3.30844e+06	3.94436e+06	4.96143e+06	1.62985e+07	1.72523e+07	15484350
P19387	Coiled-coil domain-containing protein 115 OS=Homo sapiens OX=9606 GN=CCDC115 PE=1 SV=1	0	4.137	6	1	4	1	193	21.1	5.48	7.23	1	0	0.938	1.57	-0.09	0.65	0.964713	0.956771	87.6	129.8	82.6	277489	373257				185252	309640	421708	328674
O43504	Protein spire homolog 1 (Fragment) OS=Homo sapiens OX=9606 GN=SPIRE1 PE=1 SV=1	0.016	1.785	4	1	3	1	197	22.8	4.89	3.6	1	0	4.595	1.569	2.2	0.65	7.95384e-10	0.953989	193.6	65	41.4	4.83516e+06	3.99275e+06	4.64099e+06		559108	578807	946942		1.09259e+06
O95671	Bromodomain-containing protein 4 OS=Homo sapiens OX=9606 GN=BRD4 PE=1 SV=2	0	16.431	4	5	11	3	1362	152.1	9.19	16.67	5	2	1.465	1.569	0.55	0.65	0.374952	0.913552	114.8	106.8	78.4	2.73859e+06	4393243	5.73786e+06	1.23542e+06	2.3951e+06	1602319	3.98451e+06	2.66163e+06	3.27388e+06
Q12846	Vacuolar protein sorting-associated protein 18 homolog OS=Homo sapiens OX=9606 GN=VPS18 PE=1 SV=2	0	8.483	2	1	5	1	973	110.1	6.07	14.52	1	0	1.139	1.569	0.19	0.65	0.950418	0.946218	94.2	122.1	83.6	1.7975e+06	2.38889e+06	1.51688e+06	1.01035e+06	744566		1645904	1.79564e+06	1.39359e+06
P82909	26S proteasome non-ATPase regulatory subunit 1 OS=Homo sapiens OX=9606 GN=PSMD1 PE=1 SV=2	0	116.456	27	20	104	20	953	105.8	5.39	225.15	20	0	0.914	1.569	-0.13	0.65	0.958158	0.90877	95.9	99.3	104.8	3.16057e+07	44458020	4.22364e+07	1.418e+07	1.71988e+07	1.64219e+07	4.64149e+07	4.95903e+07	3.7304e+07
Q03519	ATP-dependent RNA helicase DDX18 OS=Homo sapiens OX=9606 GN=DDX18 PE=1 SV=2	0	85.714	29	14	59	14	670	75.4	9.5	129.74	14	0	1.133	1.566	0.18	0.65	0.776423	0.911167	109.7	79.7	110.5	2.87301e+07	3.23435e+07	3.0703e+07	8.25416e+06	8.3908e+06	7.34376e+06	2.40508e+07	3.18556e+07	38430235
P00747	Eukaryotic translation initiation factor 6 OS=Homo sapiens OX=9606 GN=EIF6 PE=1 SV=1	0	49.905	37	5	39	5	245	26.6	4.68	93.26	5	0	1.096	1.566	0.13	0.65	0.816822	0.911124	129	43.5	127.5	36881814	55991816	6.65348e+07	6.50972e+06	7.01452e+06	8.65476e+06	62352653	59497460	3.45431e+07
Q8WZA0	Non-specific serine/threonine protein kinase OS=Homo sapiens OX=9606 GN=MARK3 PE=1 SV=2	0	12.187	6	3	3	3	776	86.9	9.52	2.77	3	0	1.011	1.566	0.02	0.65	0.99971	0.954409	110.4	146.6	43.1	1.18549e+06	1.32056e+06	745064			606729	1325493	336670	496833
Q8NE86	Oxysterol-binding protein-related protein 11 OS=Homo sapiens OX=9606 GN=OSBPL11 PE=1 SV=2	0	8.526	2	1	9	1	747	83.6	7.06	15.98	1	0	0.762	1.563	-0.39	0.64	0.73713	0.958941	67.6	141.7	90.7	383534	344232	308654	256846	271894	282694	401166	496188	540789
P61964	Protein arginine N-methyltransferase 5 OS=Homo sapiens OX=9606 GN=PRMT5 PE=1 SV=4	0	43.103	18	8	53	8	637	72.6	6.29	102.33	8	0	1.066	1.562	0.09	0.64	0.943987	0.912334	95.3	105.7	98.9	1.55875e+07	1.76103e+07	1.68383e+07	6.91222e+06	6.03301e+06	7.13135e+06	1.79302e+07	1.54958e+07	1.82831e+07
Q99567	Ubiquitin carboxyl-terminal hydrolase 7 OS=Homo sapiens OX=9606 GN=USP7 PE=1 SV=2	0	87.963	17	15	78	15	1102	128.2	5.55	174.2	15	0	0.839	1.562	-0.25	0.64	0.743181	0.912104	66	114.4	119.6	1.17866e+07	1.2605e+07	1.1799e+07	7.76161e+06	5.87436e+06	7.92483e+06	2.48351e+07	20407330	2.29381e+07
Q9H0C8	DAZ-associated protein 1 OS=Homo sapiens OX=9606 GN=DAZAP1 PE=1 SV=1	0	43.171	20	6	29	6	407	43.4	8.56	61.92	6	0	0.86	1.56	-0.22	0.64	0.816822	0.913266	116.1	20.3	163.6	2.10418e+07	2.32115e+07	2.63396e+07	1.23914e+06	1505806	1.01212e+07	3.56277e+07	3.51665e+07	2.75518e+07	Acetyl [N-Term]
Q68E01	Rae1 protein homolog OS=Homo sapiens OX=9606 GN=RAE1 PE=1 SV=1	0	27.882	25	6	20	6	437	47.8	8.07	56.15	6	0	1.118	1.559	0.16	0.64	0.916301	0.913552	118.5	80.2	101.3	8394506	10017686	3632308	1.73439e+06	2259203	2.19071e+06	9.57968e+06	3.8553e+06	7706901
Q7Z6I6	40S ribosomal protein S14 (Fragment) OS=Homo sapiens OX=9606 GN=RPS14 PE=1 SV=1	0	65.88	39	7	43	7	150	16.1	10.05	132.4	7	0	1.058	1.559	0.08	0.64	0.902494	0.913552	99.4	106.4	94.2	1.56715e+08	1.33495e+08	1.49883e+08	6.10126e+07	5.03324e+07	6.02425e+07	1.29985e+08	1.46319e+08	1.50499e+08
O75116	E3 ubiquitin-protein ligase HUWE1 OS=Homo sapiens OX=9606 GN=HUWE1 PE=1 SV=3	0	292.608	20	60	205	60	4374	481.6	5.22	364.4	60	0	1.068	1.557	0.09	0.64	0.880222	0.913552	105.9	79.8	114.3	8.31329e+07	9.13129e+07	7.88951e+07	2.38204e+07	2.92584e+07	2.28332e+07	9.25922e+07	7.6185e+07	9.65511e+07
Q10589	Golgi to ER traffic protein 4 homolog OS=Homo sapiens OX=9606 GN=GET4 PE=1 SV=1	0.001	3.366	4	1	5	1	327	36.5	5.41	9.78	1	0	1.477	1.555	0.56	0.64	0.437208	0.926655	109.9	115.7	74.4	3576234	4.09902e+06	1.87901e+06	1.27977e+06	1.67715e+06	1.45159e+06	2.52086e+06	2.56049e+06	2.59194e+06
A0A7P0T989	Vacuolar protein sorting-associated protein 35 OS=Homo sapiens OX=9606 GN=VPS35 PE=1 SV=2	0	94.611	20	14	99	14	796	91.6	5.49	265.08	14	0	1.021	1.554	0.03	0.64	0.958158	0.914316	89.3	104.7	106	5.98217e+07	6.55148e+07	7.65852e+07	2.5255e+07	2.85189e+07	3.04951e+07	8.09418e+07	8.52083e+07	8.4882e+07
Q9H2V7	SRSF protein kinase 1 (Fragment) OS=Homo sapiens OX=9606 GN=SRPK1 PE=1 SV=1	0	46.639	19	9	43	7	671	76	6.28	72.3	9	2	1.01	1.553	0.01	0.64	0.99971	0.914316	101.3	72.7	126	1.17946e+07	1.32104e+07	1.23649e+07	3.28538e+06	4.75605e+06	1.55722e+06	1.52788e+07	15837266	21400282
Q16864	Vesicle-associated membrane protein-associated protein A OS=Homo sapiens OX=9606 GN=VAPA PE=1 SV=3	0	20.345	23	5	34	4	249	27.9	8.62	51.68	5	1	1.022	1.552	0.03	0.63	0.975301	0.914679	95	128.9	76.1	2.11712e+07	1.89058e+07	2.04326e+07	1.02562e+07	9.861e+06	8.62962e+06	1.56895e+07	1.8092e+07	1.71293e+07
P17813	COP9 signalosome complex subunit 3 OS=Homo sapiens OX=9606 GN=COPS3 PE=1 SV=2	0	25.456	20	5	20	5	345	39	5.92	26.44	5	0	1.055	1.55	0.08	0.63	0.974695	0.915433	114.1	71.1	114.7	8.14686e+06	4704339	4.45837e+06	1.94884e+06	1.08798e+06	743752	7.58793e+06	5.08502e+06	5.10992e+06
Q9Y5K8	UDP-N-acetylhexosamine pyrophosphorylase-like protein 1 OS=Homo sapiens OX=9606 GN=UAP1L1 PE=1 SV=2	0	16.973	9	4	19	3	507	57	6.32	33.15	4	1	1.015	1.55	0.02	0.63	0.99971	0.915518	94.6	106	99.3	4.35887e+06	3.56557e+06	5.21226e+06	1.24611e+06		2.80443e+06	4.51333e+06	4.83881e+06	6032088
P27707	Signal transducer and activator of transcription OS=Homo sapiens OX=9606 GN=STAT5A PE=1 SV=1	0	4.331	2	1	4	1	763	87.3	6.55	6.87	1	0	1.273	1.549	0.35	0.63	0.796896	0.958941	100	121.6	78.5	1.42998e+06	1.2338e+06	1.33741e+06			610662	900306	1.08163e+06	1.31651e+06
P56182	Peptidyl-prolyl cis-trans isomerase FKBP5 OS=Homo sapiens OX=9606 GN=FKBP5 PE=1 SV=2	0	208.979	56	25	161	25	457	51.2	5.9	394.5	25	0	0.898	1.548	-0.15	0.63	0.925621	0.915518	72.1	142.4	85.5	1.24985e+08	9.96062e+07	1.16287e+08	7.50132e+07	9.81982e+07	8.61799e+07	119623707	1.41913e+08	1.44675e+08
O95352	Microtubule-associated protein 1S OS=Homo sapiens OX=9606 GN=MAP1S PE=1 SV=2	0	46.058	12	9	49	9	1059	112.1	7.3	61.38	9	0	1.127	1.547	0.17	0.63	0.845039	0.915874	117.2	71.4	111.3	1.69465e+07	1.12066e+07	1.67945e+07	3.55108e+06	5.25418e+06	3.84277e+06	1.60273e+07	1.92638e+07	1.28205e+07
O95834	N-alpha-acetyltransferase 15, NatA auxiliary subunit OS=Homo sapiens OX=9606 GN=NAA15 PE=1 SV=1	0	70.551	21	16	66	16	866	101.2	7.42	118.51	16	0	1.002	1.546	0	0.63	0.990465	0.916084	95.2	92	112.8	3.02553e+07	21782645	18204461	9.68527e+06	7.47793e+06	8.24859e+06	2.7089e+07	2.90749e+07	2.72933e+07
P15090	Polymerase delta-interacting protein 3 OS=Homo sapiens OX=9606 GN=POLDIP3 PE=1 SV=2	0	19.167	10	3	10	3	421	46.1	9.99	16.21	3	0	1.031	1.545	0.04	0.63	0.99971	0.931752	86.5	129.6	83.9	3.64273e+06	2.3243e+06	1.64669e+06	1.51391e+06	1.2308e+06	1.3649e+06	2.72948e+06	2.42322e+06	1.97547e+06
A2ACR1	Maspardin OS=Homo sapiens OX=9606 GN=SPG21 PE=1 SV=1	0	32.504	22	6	19	6	308	34.9	6.28	36.9	6	0	0.961	1.543	-0.06	0.63	0.972877	0.916224	38.5	221.2	40.3	11140413	9.6739e+06	1.30548e+07	23077090	2.33743e+07	2.59191e+07	1.26944e+07	1.23536e+07	1.2271e+07
P23497	Sister chromatid cohesion protein PDS5 homolog B OS=Homo sapiens OX=9606 GN=PDS5B PE=1 SV=1	0	69.605	11	11	57	11	1447	164.6	8.47	120.52	11	0	0.921	1.543	-0.12	0.63	0.934588	0.916224	112.1	87.5	100.3	1.18165e+07	6.57936e+06	1.16001e+07	3.0815e+06	3.21927e+06	3.73812e+06	7.36985e+06	10692220	11792339
Q6P1J9	Signal transducer and activator of transcription 3 OS=Homo sapiens OX=9606 GN=STAT3 PE=1 SV=2	0	61.645	19	10	45	10	770	88	6.3	103.83	10	0	1.547	1.541	0.63	0.62	0.104813	0.916224	140.4	62.1	97.5	1.38254e+07	1.4921e+07	1.4046e+07	2.54327e+06	2230524	2050116	1.08393e+07	1.01517e+07	7665722
P19474	Sorting nexin-3 OS=Homo sapiens OX=9606 GN=SNX3 PE=1 SV=3	0	23.084	29	5	28	4	162	18.8	8.66	59.41	5	0	1	1.541	0	0.62	0.998927	0.916224	119.5	71.6	109	1.67762e+07	2.26676e+07	1.98347e+07	4396898	5.11521e+06	3895649	2.12279e+07	18634440	1.59362e+07
J3QLK0	Paraspeckle component 1 OS=Homo sapiens OX=9606 GN=PSPC1 PE=1 SV=1	0	23.484	10	4	24	4	523	58.7	6.67	54.74	4	0	0.861	1.539	-0.22	0.62	0.80319	0.916224	98	105.8	96.2	1.14405e+07	9.4162e+06	1.1297e+07	4.77066e+06	4.33271e+06	3.58561e+06	1.22973e+07	1.13845e+07	1.15981e+07
Q9P0I2	Nuclear pore complex protein Nup205 OS=Homo sapiens OX=9606 GN=NUP205 PE=1 SV=3	0	73.105	10	16	72	16	2012	227.8	6.19	132.64	16	0	1.037	1.538	0.05	0.62	0.985514	0.916729	84.5	111.7	103.8	1.80744e+07	1.19509e+07	9.6933e+06	6.10424e+06	3.86222e+06	6.21146e+06	1.26638e+07	1.65628e+07	1.60266e+07
Q9BY77	m-AAA protease-interacting protein 1, mitochondrial OS=Homo sapiens OX=9606 GN=MAIP1 PE=1 SV=1	0.001	3.411	5	1	2	1	291	32.5	9.17	0	1	0	1.082	1.537	0.11	0.62	0.978638	0.927894	81	144.1	74.9	3.49302e+06	2.55985e+06	2011159	1759779	1.70768e+06	1391872	2.42317e+06	2544589	3370587
O43924	Dehydrogenase/reductase SDR family member 7 OS=Homo sapiens OX=9606 GN=DHRS7 PE=1 SV=1	0	48.576	24	7	30	7	339	38.3	8.32	76.7	7	0	1.015	1.536	0.02	0.62	0.995538	0.917405	94.2	137.2	68.6	12456180	9.94094e+06	13122033	8.93876e+06	6.6231e+06	4.29097e+06	9.13711e+06	9.59782e+06	1.42002e+07
Q9BQ67	Phosphoenolpyruvate carboxykinase [GTP], mitochondrial OS=Homo sapiens OX=9606 GN=PCK2 PE=1 SV=4	0	67.546	28	14	51	14	640	70.7	7.62	92.08	14	0	0.955	1.536	-0.07	0.62	0.974371	0.917405	87.1	101.4	111.5	17182953	1.5637e+07	2.01524e+07	8.85606e+06	5.39398e+06	7.70968e+06	1.26305e+07	2.47734e+07	2.36386e+07
Q9NXG2	Dual specificity mitogen-activated protein kinase kinase 3 OS=Homo sapiens OX=9606 GN=MAP2K3 PE=1 SV=2	0	14.178	9	2	14	2	347	39.3	7.43	32.82	2	0	0.966	1.534	-0.05	0.62	0.968029	0.92925	74.1	136.7	89.2	2143025	2.76448e+06	2116460	1.10589e+06	1.44373e+06	1.62997e+06	2.20226e+06	2.8749e+06	2.77006e+06
P62304	Isoform 2 of Caseinolytic peptidase B protein homolog OS=Homo sapiens OX=9606 GN=CLPB	0	33.913	17	9	23	9	677	75.4	9.01	32.77	9	0	1.104	1.532	0.14	0.62	0.922092	0.918325	72.4	158.3	69.3	1.35741e+07	1.20853e+07	1.31368e+07	10626581	9.61273e+06	1.18798e+07	12640486	1.56492e+07	9.2663e+06
A0A6Q8PFE5	U5 small nuclear ribonucleoprotein 40 kDa protein OS=Homo sapiens OX=9606 GN=SNRNP40 PE=1 SV=1	0	50.763	41	8	31	8	357	39.3	8.1	98.49	8	0	0.884	1.532	-0.18	0.62	0.860624	0.918473	128.9	48.5	122.6	1.93894e+07	1.67234e+07	1.32149e+07	2432793	3.90688e+06	1.50647e+06	1.66891e+07	1.99648e+07	16601505
A0A7I2V2U6	Ras-related protein Rab-2A OS=Homo sapiens OX=9606 GN=RAB2A PE=1 SV=1	0	88.756	62	10	76	10	212	23.5	6.54	226.98	10	0	1.098	1.531	0.13	0.61	0.811947	0.918473	97.6	108.7	93.8	8.40939e+07	79973505	77384409	3.34485e+07	3.37704e+07	3.49043e+07	7.87626e+07	8.37367e+07	8.39445e+07
Q9HD20	Protein THEM6 OS=Homo sapiens OX=9606 GN=THEM6 PE=1 SV=2	0	14.954	15	3	10	3	208	23.9	9.55	20.82	3	0	0.881	1.53	-0.18	0.61	0.85449	0.918473	77.5	134.6	88	4.09069e+06	4.83671e+06	4372052	1.26492e+06	2.69981e+06	4.17456e+06	3962206	7.37534e+06	5.19291e+06
E9PQY2	Ras-related protein Rab-23 OS=Homo sapiens OX=9606 GN=RAB23 PE=1 SV=1	0	4.917	7	1	4	1	237	26.6	6.6	4.09	1	0	1.059	1.526	0.08	0.61	0.985514	0.963233	99.8	120.9	79.2	1.05235e+06	721341	1.03562e+06	470977	439701		826059	758885	1.06741e+06
O00178	Calpain-7 OS=Homo sapiens OX=9606 GN=CAPN7 PE=1 SV=1	0	17.134	7	5	10	5	813	92.6	7.65	13.86	5	0	1.029	1.526	0.04	0.61	0.993646	0.963233	155.7	47.3	97	1.0513e+06	1.65558e+06	2.46117e+06	194452			2.76723e+06	828027	1.1266e+06
Q9H223	Isoleucine--tRNA ligase, cytoplasmic OS=Homo sapiens OX=9606 GN=IARS1 PE=1 SV=2	0	157.211	22	22	144	22	1262	144.4	6.15	348.62	22	0	0.868	1.525	-0.2	0.61	0.851623	0.920089	90.8	110.1	99.2	5.88845e+07	5.75227e+07	60340965	3.25307e+07	2.26215e+07	2.74801e+07	74620462	6.78996e+07	6.7112e+07
Q9H2J4	Dynein light chain 2, cytoplasmic OS=Homo sapiens OX=9606 GN=DYNLL2 PE=1 SV=1	0	6.257	20	2	8	1	89	10.3	7.37	7.24	2	1	1.318	1.524	0.4	0.61	0.331116	0.920367	164.5	29.1	106.4	3.56644e+07	3.07571e+07	2.51053e+07	2103729	2183231	1.94508e+06	20872770	2.76557e+07	19838019
O00442	Calcineurin B homologous protein 1 (Fragment) OS=Homo sapiens OX=9606 GN=CHP1 PE=1 SV=1	0	9.191	25	2	8	2	91	10.7	5.27	20.43	2	0	1.52	1.523	0.6	0.61	0.42617	0.953693	119.2	110.8	70	3.0629e+06	3.36313e+06	2.14662e+06		874586	1.30523e+06	1854675	1.64449e+06	2.41563e+06
O00507	Transcription elongation factor A protein 1 OS=Homo sapiens OX=9606 GN=TCEA1 PE=1 SV=1	0	78.851	47	13	60	13	301	33.9	8.38	130.97	13	0	0.924	1.523	-0.11	0.61	0.94966	0.920744	102.9	83.7	113.5	1.94016e+07	2.35348e+07	2.60806e+07	8.18548e+06	7.10433e+06	6.15756e+06	2.24734e+07	2.82459e+07	2.83504e+07	Acetyl [N-Term]
Q7L591	Dynein light chain Tctex-type 1 OS=Homo sapiens OX=9606 GN=DYNLT1 PE=1 SV=1	0	4.05	14	1	4	1	113	12.4	5.08	2.43	1	0	1.479	1.521	0.57	0.61	0.527677	0.960555	108.8	115.4	75.8	2.41989e+06	1.91094e+06	2.15923e+06	613197		1.18759e+06		1682691	1.44963e+06
Q9H3G5	ADP-ribosylation factor 6 OS=Homo sapiens OX=9606 GN=ARF6 PE=1 SV=2	0	53.349	39	5	39	4	175	20.1	8.95	102.8	5	1	1.168	1.52	0.22	0.6	0.717361	0.92231	113.3	82.9	103.8	2.38614e+07	2.88128e+07	27609819	7.28477e+06	7.18224e+06	8.25904e+06	2.54232e+07	3.00023e+07	25242969
P19823	Lysosomal alpha-glucosidase OS=Homo sapiens OX=9606 GN=GAA PE=1 SV=4	0	55.149	15	8	42	8	952	105.3	6	91.31	8	0	1.439	1.519	0.53	0.6	0.224349	0.92231	142.8	61.5	95.7	1.66679e+07	1.68495e+07	1.55776e+07	2.43089e+06	3.85109e+06	2.76703e+06	1.02007e+07	1.18103e+07	1.20221e+07
Q9Y5Z4	NudC domain-containing protein 1 OS=Homo sapiens OX=9606 GN=NUDCD1 PE=1 SV=2	0	49.659	19	8	36	8	583	66.7	5.11	45.29	8	0	1.038	1.519	0.05	0.6	0.984104	0.922311	58.3	203.1	38.6	9.17323e+06	8955505	6.67934e+06	9.23603e+06	1.15842e+07	1.30088e+07	4.84893e+06	6.37768e+06	6.64017e+06
Q9UK45	Cancer-related nucleoside-triphosphatase OS=Homo sapiens OX=9606 GN=NTPCR PE=1 SV=1	0	28.914	29	5	24	5	228	25.1	9.42	49.39	5	0	0.827	1.519	-0.27	0.6	0.720159	0.92231	108.7	73.8	117.5	6.64376e+06	7.8425e+06	6.80234e+06	1.75499e+06	1.64613e+06	1.36721e+06	7.41184e+06	7.42777e+06	8.44502e+06
V9GZ56	7,8-dihydro-8-oxoguanine triphosphatase OS=Homo sapiens OX=9606 GN=NUDT1 PE=1 SV=3	0	21.766	20	3	17	3	197	22.5	5.27	44.31	3	0	1.025	1.517	0.04	0.6	0.988492	0.923376	90	126.5	83.5	1.01351e+07	1.02602e+07	9.94021e+06	5411073	4.84497e+06	6987766	9696433	9.90863e+06	10337841
Q8IXJ6	Myb-binding protein 1A OS=Homo sapiens OX=9606 GN=MYBBP1A PE=1 SV=2	0	45.195	11	11	39	11	1328	148.8	9.28	74.91	11	0	0.908	1.517	-0.14	0.6	0.922092	0.923376	89.6	75.3	135.1	1.36946e+07	1.33121e+07	1.22129e+07	3735732	6.08492e+06	4.38885e+06	2.10611e+07	1.46704e+07	2.24328e+07
Q8NCW5	Nucleoporin Nup37 OS=Homo sapiens OX=9606 GN=NUP37 PE=1 SV=1	0	20.935	18	4	17	4	326	36.7	5.92	31.16	4	0	0.925	1.514	-0.11	0.6	0.936595	0.934564	69.4	152	78.6	2.14292e+06	2.44737e+06	662368	1.18323e+06	1.71221e+06	1.81351e+06	3.28546e+06	2.56384e+06	827556
Q49AN9	Aspartate--tRNA ligase, mitochondrial OS=Homo sapiens OX=9606 GN=DARS2 PE=1 SV=1	0	16.224	12	6	18	6	594	67.6	8.48	13.44	6	0	1.124	1.512	0.17	0.6	0.922092	0.925697	110	31.3	158.7	4.23212e+06	5.28092e+06	8.90091e+06		557016		7.9924e+06	8526016	5.51178e+06
O95361	Arginine--tRNA ligase, cytoplasmic OS=Homo sapiens OX=9606 GN=RARS1 PE=1 SV=2	0	110.576	39	21	93	21	660	75.3	6.68	204.59	21	0	0.996	1.51	-0.01	0.59	0.975592	0.926655	116.7	76.6	106.7	5.18767e+07	5.01532e+07	40693842	9.32804e+06	1.22149e+07	1.35689e+07	5.35476e+07	49270208	4.41416e+07
Q9NSI8	Damage-control phosphatase ARMT1 OS=Homo sapiens OX=9606 GN=ARMT1 PE=1 SV=1	0	23.312	9	3	19	3	441	51.1	5.76	34.69	3	0	1.29	1.509	0.37	0.59	0.623662	0.926655	109	103.2	87.8	7164180	8.33388e+06	8.12228e+06	2.84681e+06	2.44804e+06	2938430	6.40333e+06	6.75242e+06	6.84141e+06
Q12789	Mitochondrial import inner membrane translocase subunit TIM44 OS=Homo sapiens OX=9606 GN=TIMM44 PE=1 SV=2	0	57.166	24	10	52	10	452	51.3	8.32	106.11	10	0	1.032	1.508	0.05	0.59	0.968029	0.927039	101.6	94	104.4	24008030	2.96508e+07	2.50387e+07	11716076	6.69066e+06	8.6891e+06	2.3037e+07	29068697	2.68991e+07
Q13112	Isoform M1 of Pyruvate kinase PKM OS=Homo sapiens OX=9606 GN=PKM	0	433.915	67	35	549	2	531	58	7.71	1493.18	35	0	1.858	1.505	0.89	0.59	0.0148197	0.928654	130.3	88.5	81.2	13039256	6.93485e+06	8.92807e+06	2.24531e+06	1.78614e+06	2.9993e+06	8.44581e+06	3.7338e+06	5.82096e+06
Q9HCC0	Uncharacterized protein OS=Homo sapiens OX=9606 PE=3 SV=1	0	19.944	43	3	23	3	91	10.4	10.29	53.64	3	0	1.272	1.505	0.35	0.59	0.437208	0.928654	87.3	142.2	70.6	28970622	26408123	27893521	16878156	1.61567e+07	1.61082e+07	2.02665e+07	23239184	26584342
Q9GZN8	Multifunctional methyltransferase subunit TRM112-like protein OS=Homo sapiens OX=9606 GN=TRMT112 PE=1 SV=1	0	16.816	21	2	13	2	125	14.2	5.26	48.78	2	0	1.045	1.505	0.06	0.59	0.983197	0.928654	81.4	113.3	105.3	4.28003e+06	4.5464e+06	5.15406e+06	2.44357e+06	2.61762e+06	2.42688e+06	6.69239e+06	5.49376e+06	6.41973e+06
Q92541	General vesicular transport factor p115 OS=Homo sapiens OX=9606 GN=USO1 PE=1 SV=2	0	104.74	19	16	81	16	962	107.8	4.91	171.1	16	0	1.033	1.505	0.05	0.59	0.968029	0.928654	76.8	136	87.2	2.02557e+07	1.83656e+07	2.60817e+07	1.31413e+07	1.3373e+07	1.38236e+07	2.37066e+07	2.15722e+07	2.46899e+07
Q9NW13	Glutaredoxin-related protein 5, mitochondrial OS=Homo sapiens OX=9606 GN=GLRX5 PE=1 SV=2	0	13.817	16	2	8	2	157	16.6	6.79	26.1	2	0	1.045	1.504	0.06	0.59	0.99971	0.953783	97.7	142	60.4		1.31986e+06	5.68312e+06	2.43303e+06	1.32987e+06	1.5274e+06	1.7376e+06	3.90706e+06	1.32448e+06
Q92878	40S ribosomal protein S17 OS=Homo sapiens OX=9606 PE=3 SV=2	0	63.007	11	6	36	6	584	64.5	8.78	92.39	6	0	1.014	1.503	0.02	0.59	0.969159	0.92925	89	148.9	62.1	4.76942e+07	4.19928e+07	4.60115e+07	3.12598e+07	2.71315e+07	2.88936e+07	3.22722e+07	3.1113e+07	5.26317e+07
Q13287	55 kDa erythrocyte membrane protein OS=Homo sapiens OX=9606 GN=MPP1 PE=1 SV=2	0	61.201	32	10	40	10	466	52.3	7.37	83.15	10	0	0.975	1.503	-0.04	0.59	0.97308	0.92925	125.4	87.3	87.3	1.7819e+07	9.20194e+06	1.57937e+07	3.43946e+06	4.23527e+06	4.12782e+06	1.10499e+07	7.90053e+06	1.64616e+07
O60502	Nuclear pore complex protein Nup133 OS=Homo sapiens OX=9606 GN=NUP133 PE=1 SV=2	0	30.472	9	7	28	7	1156	128.9	5.1	45.57	7	0	0.932	1.502	-0.1	0.59	0.94059	0.944122	116.4	100.6	83.1	3.56497e+06	1.96829e+06	1.05098e+07	1.17049e+06	1.06442e+06	2.47488e+06	2.62474e+06	2.30646e+06	3.69756e+06
Q71UM5	Phosphatidylinositol-3-phosphatase SAC1 OS=Homo sapiens OX=9606 GN=SACM1L PE=1 SV=1	0	84.595	27	14	70	14	609	69.4	7.12	160.07	14	0	0.872	1.501	-0.2	0.59	0.882853	0.930005	99.1	100.1	100.8	4.45123e+07	4.51122e+07	3.12215e+07	1.88336e+07	1.38797e+07	1.73325e+07	4.67073e+07	4.40173e+07	4.93402e+07
H0YGR4	Staphylococcal nuclease domain-containing protein 1 OS=Homo sapiens OX=9606 GN=SND1 PE=1 SV=1	0	183.514	37	28	167	28	910	101.9	7.17	444.16	28	0	1.159	1.5	0.21	0.58	0.652574	0.930005	106.3	96.5	97.2	190360710	1.73779e+08	1.88146e+08	6.20537e+07	6.06953e+07	6.87249e+07	1.71936e+08	1.77176e+08	1.85746e+08
O75044	Uridine 5'-monophosphate synthase OS=Homo sapiens OX=9606 GN=UMPS PE=1 SV=1	0	53.453	33	13	34	13	480	52.2	7.24	56.23	13	0	0.965	1.5	-0.05	0.59	0.972877	0.930005	85.3	63.4	151.2	4.1752e+06	8.12299e+06	4.14506e+06	1.17043e+06	1.13244e+06	2.59692e+06	7.4078e+06	8.0879e+06	7.94725e+06
Q14344	V-type proton ATPase subunit H OS=Homo sapiens OX=9606 GN=ATP6V1H PE=1 SV=1	0	64.336	26	9	45	9	483	55.8	6.48	120.93	9	0	1.616	1.499	0.69	0.58	0.0219231	0.930005	102.6	131.5	65.9	2.48073e+07	2.24816e+07	1.77102e+07	1.11347e+07	1.12792e+07	5.06657e+06	1.5151e+07	1.33441e+07	1.6668e+07
Q9Y3B3	Vacuolar protein sorting-associated protein 72 homolog OS=Homo sapiens OX=9606 GN=VPS72 PE=1 SV=1	0	3.467	6	2	4	2	364	40.6	6.48	0	2	0	0.585	1.499	-0.77	0.58	0.0783194	0.930005	55.3	148.2	96.5	2285123	2224691	2.91348e+06	2.20258e+06	2.36032e+06		5001077	4.21852e+06	4.02587e+06
Q00534	Tyrosine-protein kinase SYK OS=Homo sapiens OX=9606 GN=SYK PE=1 SV=1	0	94.422	31	17	75	17	635	72	8.25	157.69	17	0	0.874	1.498	-0.19	0.58	0.850177	0.930429	78.3	130.1	91.6	2.79602e+07	2.35724e+07	2.83489e+07	1.74455e+07	1.71089e+07	1.4715e+07	3.88828e+07	3.10833e+07	34717205
C9JW51	Synapsin-1 OS=Homo sapiens OX=9606 GN=SYN1 PE=1 SV=3	0.037	1.332	1	1	1	1	705	74.1	9.83	1.71	1	0	1.137	1.497	0.19	0.58	0.874538	0.930664	94.7	123.1	82.2	9490802	9683517	11476430	4861536	4.57665e+06	4.95761e+06	8816100	11004964	8963870
P16219	RNA helicase OS=Homo sapiens OX=9606 GN=DDX46 PE=1 SV=1	0	104.621	25	22	93	22	1032	117.4	9.29	212.39	22	0	0.922	1.497	-0.12	0.58	0.96142	0.930774	88.5	108	103.5	3.50542e+07	3.60544e+07	4.0215e+07	1.69891e+07	1.41311e+07	1.77299e+07	4.83615e+07	44710146	4.59962e+07
Q5VTR2	Carnitine O-palmitoyltransferase 2, mitochondrial OS=Homo sapiens OX=9606 GN=CPT2 PE=1 SV=2	0	37.729	20	9	29	9	658	73.7	8.18	43.31	9	0	1.181	1.496	0.24	0.58	0.835369	0.930774	130.7	32	137.2	7.52964e+06	4.54111e+06	6.36204e+06	560742		602615	4.70873e+06	6.88021e+06	8.79299e+06
A0A6Q8PFA6	Vacuolar protein-sorting-associated protein 36 OS=Homo sapiens OX=9606 GN=VPS36 PE=1 SV=1	0	15.118	12	4	17	4	386	43.8	7.2	17.07	4	0	0.912	1.495	-0.13	0.58	0.919882	0.930774	75.8	111.7	112.4	3.95218e+06	1.34059e+06	2.95147e+06	582766	1.60676e+06	1.63292e+06	4.62476e+06	4.34138e+06	4.57798e+06
Q96P48-1	Tubulin-specific chaperone D OS=Homo sapiens OX=9606 GN=TBCD PE=1 SV=1	0	11.815	2	2	2	2	1230	136.5	6.34	5.59	2	0	1.308	1.494	0.39	0.58	0.548818	0.930774	99.5	124.4	76.1	9118780	9982010	9340680	3.93793e+06		4834790	7.11469e+06	7.37452e+06	11045575
Q9BYT8	Mitochondrial antiviral-signaling protein OS=Homo sapiens OX=9606 GN=MAVS PE=1 SV=2	0	89.956	39	10	49	10	540	56.5	5.52	150.97	10	0	1.122	1.494	0.17	0.58	0.849305	0.930774	137.6	26.6	135.8	1.77252e+07	1.32777e+07	2.55851e+07	1.18572e+06	1.25091e+06	1.44075e+06	1.75151e+07	1.84977e+07	2.05171e+07
P61009	Ras-related protein Rab-32 OS=Homo sapiens OX=9606 GN=RAB32 PE=1 SV=3	0	13.364	18	4	18	3	225	25	6.54	34.97	4	1	0.8	1.491	-0.32	0.58	0.677916	0.931712	102.5	66.5	131.1	4.67268e+06	5.40573e+06	3.83248e+06	1115124	1.14288e+06		6.16827e+06	6626153	4712404
Q9Y305	Lon protease homolog, mitochondrial OS=Homo sapiens OX=9606 GN=LONP1 PE=1 SV=1	0	198.504	46	28	151	28	845	95.1	6.27	389.1	28	0	1.231	1.487	0.3	0.57	0.434075	0.933455	111.5	96.9	91.6	152747072	1.4389e+08	1.46926e+08	4.83247e+07	3.56535e+07	5.37686e+07	1.08852e+08	1.27869e+08	1.29134e+08
A0A494C0B4	Zinc transporter 7 OS=Homo sapiens OX=9606 GN=SLC30A7 PE=2 SV=1	0	6.725	7	2	8	2	376	41.6	6.95	15.89	2	0	1.124	1.487	0.17	0.57	0.954578	0.937074	93.4	123.5	83.1	3.3631e+06	2.1974e+06	3.61615e+06	1.59811e+06	1.62357e+06	1.73165e+06	3085935	3.23635e+06	2673281
P00734	Leucine-rich repeat-containing protein 59 OS=Homo sapiens OX=9606 GN=LRRC59 PE=1 SV=1	0	77.254	36	10	64	10	307	34.9	9.57	163.72	10	0	0.859	1.487	-0.22	0.57	0.825443	0.933455	104.4	83.3	112.3	64231064	5.96053e+07	7.50958e+07	1.94947e+07	17560638	2.39927e+07	7.13128e+07	6.82152e+07	7.58871e+07
D6RF35	Probable cysteine--tRNA ligase, mitochondrial OS=Homo sapiens OX=9606 GN=CARS2 PE=1 SV=1	0	54.269	20	9	38	9	564	62.2	8.34	96.45	9	0	1.086	1.486	0.12	0.57	0.936319	0.934048	111.5	74.3	114.2	20868227	1.34506e+07	1.57388e+07	5.27731e+06	3.72633e+06	2.31529e+06	1.61888e+07	1.87276e+07	1.5279e+07
Q13630	Signal recognition particle 14 kDa protein OS=Homo sapiens OX=9606 GN=SRP14 PE=1 SV=2	0	16.44	24	4	18	4	136	14.6	10.04	34.44	4	0	0.99	1.486	-0.01	0.57	0.989508	0.933608	95.4	54.8	149.8	9214215	11670019	9.94705e+06	5.28635e+06	2.03312e+06	1.903e+06	1.57062e+07	1.69459e+07	1.20316e+07
E9PDM8	Hydroxymethylglutaryl-CoA lyase, mitochondrial OS=Homo sapiens OX=9606 GN=HMGCL PE=1 SV=2	0	21.395	25	6	20	6	325	34.3	8.54	34.53	6	0	0.892	1.486	-0.17	0.57	0.863579	0.933608	141.5	59.2	99.3	1.779e+07	1.34787e+07	11410166	2.08084e+06	7.04037e+06	2.2107e+06	7.35322e+06	2.41555e+07	1.03262e+07
Q5T1M5	COP9 signalosome complex subunit 7b OS=Homo sapiens OX=9606 GN=COPS7B PE=1 SV=1	0	13.926	14	3	9	3	264	29.6	6.15	14.45	3	0	1.197	1.484	0.26	0.57	0.91002	0.941693	47.5	212.8	39.7	1.82976e+06	1.66792e+06	1.8186e+06	2244509	2.8942e+06	3.20513e+06	1.79288e+06	1226203	1.58918e+06
Q14011	Apoptotic protease-activating factor 1 OS=Homo sapiens OX=9606 GN=APAF1 PE=1 SV=1	0	9.812	3	3	9	3	1163	132.4	6.51	16.86	3	0	1.063	1.484	0.09	0.57	0.988682	0.936437	84	125.1	90.9	3.72811e+06	2.9578e+06	2.63839e+06	1.45205e+06	1.63407e+06	2.17864e+06	3.35813e+06	3.86375e+06	2.86364e+06
K7EM09	Nuclear pore complex protein Nup107 OS=Homo sapiens OX=9606 GN=NUP107 PE=1 SV=1	0	44.243	12	8	20	8	925	106.3	5.43	31.92	8	0	1.101	1.482	0.14	0.57	0.932594	0.934564	145.9	69.9	84.2	1.19815e+07	5980931	9.87579e+06	1357833	1.68136e+06	3.26183e+06	5724461	5.28776e+06	1.00406e+07
Q709C8	4-trimethylaminobutyraldehyde dehydrogenase OS=Homo sapiens OX=9606 GN=ALDH9A1 PE=1 SV=3	0	103.121	36	15	83	15	494	53.8	5.87	197.23	15	0	0.912	1.482	-0.13	0.57	0.948307	0.934564	43.5	199.4	57.1	5.59605e+07	176700286	5.45108e+07	9.75497e+07	1.05513e+08	9.56918e+07	6.61425e+07	7.77463e+07	1.82717e+08
Q8NF50	Histone H1.0 OS=Homo sapiens OX=9606 GN=H1-0 PE=1 SV=3	0	11.589	11	2	10	2	194	20.9	10.84	26.03	2	0	0.914	1.481	-0.13	0.57	0.921896	0.935058	113.5	69.1	117.4	9.64194e+06	8.38603e+06	9.43588e+06	2.12685e+06	2.26139e+06	2.13097e+06	9.66373e+06	10557391	1.02127e+07
P08240	PC4 and SFRS1-interacting protein OS=Homo sapiens OX=9606 GN=PSIP1 PE=1 SV=1	0	29.074	20	7	27	7	530	60.1	9.13	30.83	7	0	0.911	1.481	-0.13	0.57	0.906843	0.934564	105.7	68.9	125.4	1.07714e+07	9.07187e+06	1.082e+07	2.61247e+06	3.14169e+06	2.27928e+06	1.54827e+07	1.32276e+07	1.13894e+07
Q96A65	Tripeptidyl-peptidase 2 OS=Homo sapiens OX=9606 GN=TPP2 PE=1 SV=4	0	203.092	36	32	191	32	1249	138.3	6.32	472.09	32	0	1.097	1.48	0.13	0.57	0.81476	0.935211	84.8	135	80.3	8.9158e+07	8.54386e+07	8.94343e+07	5.27108e+07	5.23844e+07	50996385	9.06212e+07	8.71304e+07	8.85792e+07
O60869	60S ribosomal protein L9 OS=Homo sapiens OX=9606 GN=RPL9 PE=1 SV=1	0	122.964	62	9	78	9	192	21.9	9.95	268.3	9	0	0.936	1.479	-0.09	0.56	0.972877	0.935645	99.9	109.4	90.7	2.29227e+08	2.29727e+08	2.28462e+08	91421497	91689618	1.16271e+08	2.14699e+08	2.084e+08	2.24547e+08
H0YNG3	Fragile X mental retardation syndrome-related protein 1 OS=Homo sapiens OX=9606 GN=FXR1 PE=1 SV=1	0	65.601	29	13	66	11	608	68.3	6.05	134.95	13	2	0.903	1.478	-0.15	0.56	0.917837	0.93603	112.6	67.6	119.8	2.45453e+07	24913816	2.5555e+07	6.6305e+06	4.95197e+06	5.76019e+06	25596619	3.04136e+07	2.8453e+07
Q4KMP7	Cleavage and polyadenylation specificity factor subunit 1 OS=Homo sapiens OX=9606 GN=CPSF1 PE=1 SV=2	0	33.793	7	7	23	7	1443	160.8	6.4	26.08	7	0	0.884	1.478	-0.18	0.56	0.863579	0.936076	97	92.8	110.2	4.33577e+06	5.85332e+06	2.50998e+06	1.38292e+06	1.7539e+06	1.59919e+06	6.76452e+06	4.54041e+06	5.2944e+06
H7C3T6	Ras-related protein Rab-7a OS=Homo sapiens OX=9606 GN=RAB7A PE=1 SV=1	0	100.777	64	13	99	13	207	23.5	6.7	291.76	13	0	0.992	1.477	-0.01	0.56	0.985514	0.936437	98	103.9	98.1	1.55711e+08	144913636	1.82787e+08	69233778	6.02241e+07	5.46166e+07	1.73766e+08	1.6359e+08	1.67424e+08
Q8N138	Monocarboxylate transporter 4 OS=Homo sapiens OX=9606 GN=SLC16A3 PE=1 SV=9	0	25.344	15	6	24	6	417	44.4	7.33	64.96	6	0	0.772	1.477	-0.37	0.56	0.454989	0.936437	92	79.5	128.4	1.85111e+07	1.1379e+07	1.59055e+07	5.08738e+06	4.6227e+06	5.38237e+06	2.23016e+07	2.21768e+07	2.68661e+07
Q9BWS9	EKC/KEOPS complex subunit TPRKB OS=Homo sapiens OX=9606 GN=TPRKB PE=1 SV=1	0	6.535	18	2	3	2	175	19.6	6.79	3.39	2	0	1.189	1.476	0.25	0.56	0.893673	0.952261	97.3	120.8	81.9	3.29284e+06	2.42967e+06	2.94996e+06	1.35567e+06			2544893	2.5044e+06
P04233-2	Cytoplasmic dynein 1 light intermediate chain 1 OS=Homo sapiens OX=9606 GN=DYNC1LI1 PE=1 SV=3	0	86.876	35	14	71	14	523	56.5	6.42	140.12	14	0	1.163	1.476	0.22	0.56	0.728662	0.936444	102.8	77.6	119.5	2.45858e+07	2.3682e+07	2.63004e+07	6.48624e+06	6.77346e+06	7.27005e+06	3.07232e+07	3.02135e+07	21730981
Q9UH17	Sorting nexin-2 OS=Homo sapiens OX=9606 GN=SNX2 PE=1 SV=2	0	86.824	34	16	77	14	519	58.4	5.12	174.86	16	0	1.035	1.476	0.05	0.56	0.968029	0.936444	125.5	57.9	116.6	2.10132e+07	20891531	2.09512e+07	3.68182e+06	3.66587e+06	2.91896e+06	2.48612e+07	2.06382e+07	1.97753e+07
Q7L9L4	Sorting nexin-1 OS=Homo sapiens OX=9606 GN=SNX1 PE=1 SV=3	0	91.504	40	18	89	16	522	59	5.15	204.02	18	2	0.989	1.475	-0.02	0.56	0.986044	0.93681	101.9	90.5	107.6	4.82341e+07	4.80212e+07	4.73152e+07	1.56445e+07	1.5626e+07	1.72283e+07	5.29604e+07	5.38477e+07	5.33174e+07
Q68CZ2	Ras-related protein Rap-1b OS=Homo sapiens OX=9606 GN=RAP1B PE=1 SV=1	0	63.048	48	8	53	3	184	20.8	5.78	141.36	8	4	0.905	1.475	-0.14	0.56	0.942462	0.936444	100.5	84.2	115.3	8.5835e+07	8.40154e+07	9.89778e+07	2.75077e+07	2.52364e+07	2.77378e+07	1.07183e+08	100786787	1.05767e+08
P01034	Tubulin alpha-1A chain OS=Homo sapiens OX=9606 GN=TUBA1A PE=1 SV=1	0	301.833	70	23	343	2	451	50.1	5.06	903.13	23	4	1.095	1.473	0.13	0.56	0.816822	0.937622	101	103.7	95.3	1.50742e+08	1.46833e+08	1.60865e+08	5.21405e+07	5.65062e+07	6.2479e+07	1.46705e+08	1.43425e+08	1.5813e+08
A0A1B0GW05	Ras-related C3 botulinum toxin substrate 3 (Fragment) OS=Homo sapiens OX=9606 GN=RAC3 PE=1 SV=1	0	19.238	29	3	25	1	136	15.4	7.3	64.95	3	0	0.777	1.472	-0.36	0.56	0.705853	0.964068	71.8	135.9	92.3	1.98285e+06	952726				1.01167e+06		1.69691e+06	2128903
P56377	Prefoldin subunit 5 OS=Homo sapiens OX=9606 GN=PFDN5 PE=1 SV=2	0	23.689	31	4	21	4	154	17.3	6.33	39.57	4	0	1.217	1.471	0.28	0.56	0.71359	0.938004	136.9	65.1	98.1	1.68098e+07	15644189	11372525	1.99936e+06	2.95797e+06	2.91448e+06	1.55939e+07	1.20517e+07	1.21712e+07
P30038	Eukaryotic translation initiation factor 5A-1 OS=Homo sapiens OX=9606 GN=EIF5A PE=1 SV=2	0	104.237	66	10	78	10	154	16.8	5.24	212.71	10	0	1.037	1.471	0.05	0.56	0.942477	0.9379	108.7	91.6	99.7	158046559	1.59506e+08	1.23064e+08	8.1161e+07	3.75385e+07	5.13495e+07	1.54475e+08	1.33743e+08	1.55704e+08
P41208	Solute carrier family 26 member 6 OS=Homo sapiens OX=9606 GN=SLC26A6 PE=1 SV=1	0	4.779	3	1	1	1	759	82.9	8.37	0	1	0	0.874	1.47	-0.19	0.56	0.933835	0.974053	78.4	131.8	89.7	784736	811746	633093			508428		949097
A0A087X1H5	Protein O-GlcNAcase OS=Homo sapiens OX=9606 GN=OGA PE=1 SV=2	0	18.552	8	5	14	5	916	102.8	4.91	17.44	5	0	1.61	1.468	0.69	0.55	0.438409	0.978762	125	101.5	73.5	564834	563181	458074	296839	156068	176770	366835	308088	356490
P02792	Mitochondrial import inner membrane translocase subunit TIM50 OS=Homo sapiens OX=9606 GN=TIMM50 PE=1 SV=2	0	49.356	20	5	36	5	353	39.6	8.37	98.17	5	0	1.087	1.466	0.12	0.55	0.914773	0.939563	103.4	110.8	85.9	1.67227e+07	1.79526e+07	1.80623e+07	7.16556e+06	7.20441e+06	5.85166e+06	1.48681e+07	1.86985e+07	1.56941e+07
E9PLL6	Ras GTPase-activating-like protein IQGAP2 OS=Homo sapiens OX=9606 GN=IQGAP2 PE=1 SV=4	0	112.324	16	20	83	18	1575	180.5	5.64	171.59	20	0	0.953	1.466	-0.07	0.55	0.988449	0.939563	37.4	237.4	25.2	4.60888e+07	4.46218e+07	5.43357e+07	1.00012e+08	1.06653e+08	1.1612e+08	3.40019e+07	3.27338e+07	3.08625e+07
H3BNV7	Serine palmitoyltransferase 1 OS=Homo sapiens OX=9606 GN=SPTLC1 PE=1 SV=1	0	25.044	11	3	11	3	473	52.7	6.01	37.26	3	0	0.893	1.465	-0.16	0.55	0.893673	0.939989	76.9	149	74	24121194	21338914	27410239	1.74632e+07	1.81767e+07	1.80068e+07	23510630	25680434	24931074
P67870	Adenosine kinase OS=Homo sapiens OX=9606 GN=ADK PE=1 SV=2	0	45.127	28	8	43	8	362	40.5	6.7	90.42	8	0	0.765	1.463	-0.39	0.55	0.454916	0.940424	89.1	129.9	81.1	3.46479e+07	3.59844e+07	3.9588e+07	2.02719e+07	18924279	22060239	3.03721e+07	3.52282e+07	5.08515e+07
Q5T3Q7	Pre-mRNA-splicing factor 38A OS=Homo sapiens OX=9606 GN=PRPF38A PE=1 SV=1	0	15.669	12	3	7	3	312	37.5	9.96	10.8	3	0	0.768	1.461	-0.38	0.55	0.739969	0.970992	71.6	135.6	92.8		1.01679e+06	1.2822e+06			828742	1.43422e+06	1.55645e+06	1.68952e+06
A8MQB8	Biogenesis of lysosome-related organelles complex 1 subunit 3 (Fragment) OS=Homo sapiens OX=9606 GN=BLOC1S3 PE=1 SV=1	0	6.23	18	1	9	1	78	7.9	9.28	13.47	1	0	1.11	1.46	0.15	0.55	0.968029	0.982554	93.3	122.7	84	458468	503520	403867	175801	291808	232328	437173	436658	440983
Q8N7H5	60S ribosomal protein L35a OS=Homo sapiens OX=9606 GN=RPL35A PE=1 SV=1	0	5.036	28	2	9	2	57	6.8	9.76	17.67	2	0	0.876	1.46	-0.19	0.55	0.859035	0.941693	69.4	133.6	97	23511094	20099498	24726386	14887582	1.73033e+07	1.74353e+07	3.38966e+07	35094985	33522420
J3KS05	Protein CutA OS=Homo sapiens OX=9606 GN=CUTA PE=1 SV=2	0	24.188	31	4	16	4	179	19.1	5.5	32.82	4	0	1.065	1.459	0.09	0.54	0.946682	0.941693	107.5	116.9	75.6	20967368	15222059	4.10287e+07	6.91857e+06	8.32654e+06	1.57301e+07	1.5225e+07	3.94783e+07	1.45535e+07
Q8IWX8	Xaa-Pro dipeptidase (Fragment) OS=Homo sapiens OX=9606 GN=PEPD PE=1 SV=3	0	49.697	23	10	46	10	512	56.5	6.25	78.61	10	0	1.238	1.458	0.31	0.54	0.571699	0.941859	116.7	61.8	121.6	2.44138e+07	1.66181e+07	1.7766e+07	3.23669e+06	3.34482e+06	3.92608e+06	2.09514e+07	1.80227e+07	1.93666e+07
Q96T76	SEC23-interacting protein OS=Homo sapiens OX=9606 GN=SEC23IP PE=1 SV=1	0	31.801	10	6	21	6	1000	111	5.54	31.98	6	0	1.138	1.458	0.19	0.54	0.902246	0.941859	88	111.3	100.7	7.42827e+06	3.1438e+06	5.59171e+06	2.61668e+06	615812	3.48725e+06	8.04464e+06	4.61793e+06	6.68938e+06
Q8TC12	Condensin complex subunit 1 OS=Homo sapiens OX=9606 GN=NCAPD2 PE=1 SV=3	0	94.523	17	17	59	17	1401	157.1	6.61	109.8	17	0	0.811	1.458	-0.3	0.54	0.65713	0.941859	80.2	75	144.8	1.24803e+07	1.56722e+07	12847335	3.86152e+06	4.27166e+06	6.61185e+06	2.22714e+07	2.39005e+07	2.95036e+07
Q99808	Vacuolar protein sorting-associated protein 37B (Fragment) OS=Homo sapiens OX=9606 GN=VPS37B PE=1 SV=1	0	7.66	6	1	9	1	184	20.6	6.19	16.47	1	0	1.21	1.457	0.27	0.54	0.896802	0.980818	102	113.7	84.3	920089	662087	847650		272435	438012	517246	842675	732954
Q8TEA8	ATPase GET3 OS=Homo sapiens OX=9606 GN=GET3 PE=1 SV=2	0	48.859	24	7	36	7	348	38.8	4.91	82.14	7	0	1.109	1.457	0.15	0.54	0.844753	0.942211	99.3	116.4	84.3	30641148	3.355e+07	2.26831e+07	1.218e+07	1.31172e+07	1.51055e+07	1.93005e+07	2.75315e+07	2.91681e+07
P17174	Platelet endothelial cell adhesion molecule OS=Homo sapiens OX=9606 GN=PECAM1 PE=1 SV=2	0	74.653	21	12	65	12	738	82.5	6.99	136.61	12	0	1.069	1.456	0.1	0.54	0.924817	0.942211	97.6	97.3	105	2.17441e+07	2.33321e+07	25641741	8.98661e+06	11448677	7871581	2.17073e+07	3.1459e+07	2.74068e+07
P78316	39S ribosomal protein L49, mitochondrial OS=Homo sapiens OX=9606 GN=MRPL49 PE=1 SV=1	0	17.457	16	2	15	2	166	19.2	9.45	40.61	2	0	1.151	1.454	0.2	0.54	0.943987	0.967977	125.8	110.6	63.6	3259891	4.26773e+06	2533720		1.0931e+06	1.05708e+06	1.28044e+06	1.7421e+06	2.53407e+06
Q8WWK9	1-phosphatidylinositol 4,5-bisphosphate phosphodiesterase gamma-1 OS=Homo sapiens OX=9606 GN=PLCG1 PE=1 SV=1	0	14.883	3	3	13	3	1290	148.4	6.05	10.81	3	0	1.181	1.453	0.24	0.54	0.916507	0.961293	97.6	120.7	81.7	2.75842e+06	3.06183e+06	2.85962e+06	1747141	279329	1.32703e+06	2.40363e+06	2732606	715834
Q5BKZ1	Immunoglobulin-binding protein 1 OS=Homo sapiens OX=9606 GN=IGBP1 PE=1 SV=1	0	35.692	22	5	25	5	339	39.2	5.38	51.42	5	0	1.146	1.453	0.2	0.54	0.860573	0.942893	125.7	29.1	145.2	1.23497e+07	8.88849e+06	14041953		1.08313e+06	1.06545e+06	1.61767e+07	1.49073e+07	1.53229e+07
Q99856	Inosine-5'-monophosphate dehydrogenase 2 OS=Homo sapiens OX=9606 GN=IMPDH2 PE=1 SV=2	0	160.928	49	19	132	19	514	55.8	6.9	331.04	19	0	1.003	1.453	0	0.54	0.972877	0.942893	46.1	202.5	51.4	1.14083e+08	1.07746e+08	1.22626e+08	1.90543e+08	1.89644e+08	1.84868e+08	1.31265e+08	1.50429e+08	1.33297e+08
Q9BVJ6	GMP synthase [glutamine-hydrolyzing] OS=Homo sapiens OX=9606 GN=GMPS PE=1 SV=1	0	98.271	36	17	94	17	693	76.7	6.87	175.17	17	0	0.941	1.453	-0.09	0.54	0.985514	0.942893	95.5	100.7	103.9	4.21127e+07	5.0907e+07	3.66119e+07	1.95889e+07	1.62086e+07	14890089	4.72604e+07	4.06676e+07	5.21484e+07
Q9NX14	Serine beta-lactamase-like protein LACTB, mitochondrial OS=Homo sapiens OX=9606 GN=LACTB PE=1 SV=2	0	79.025	25	13	69	13	547	60.7	8.53	161.15	13	0	1.329	1.451	0.41	0.54	0.303381	0.943768	106	105	88.9	2.91286e+07	3.44331e+07	2.30303e+07	9.06027e+06	1.08009e+07	1.11173e+07	2.52062e+07	2.0253e+07	3.37507e+07
O95721	Sorting nexin-17 OS=Homo sapiens OX=9606 GN=SNX17 PE=1 SV=1	0	10.478	12	4	6	4	470	52.9	7.46	3.8	4	0	1.307	1.451	0.39	0.54	0.764258	0.974053	104.3	115.9	79.8	1.3231e+06	1.61415e+06	2.25657e+06			702572	1.29556e+06	1.64333e+06	1.32593e+06
Q9BQA1	ATP-dependent DNA helicase Q1 OS=Homo sapiens OX=9606 GN=RECQL PE=1 SV=3	0	134.711	33	16	121	16	649	73.4	7.88	332.34	16	0	1.37	1.449	0.45	0.53	0.135308	0.944153	115.8	105.6	78.6	9.56539e+07	8.47279e+07	9.00727e+07	3.00095e+07	2.92013e+07	3.44426e+07	5.9437e+07	6.52027e+07	6.39906e+07
Q9P107	Protein RER1 OS=Homo sapiens OX=9606 GN=RER1 PE=1 SV=1	0	21.965	21	3	19	3	187	21	8.66	44.23	3	0	1.127	1.449	0.17	0.54	0.900407	0.944033	79.2	84.1	136.7	6.42628e+06	6.22275e+06	5.64404e+06	6982355	2.45269e+06	2.08153e+06	1.12697e+07	1.31169e+07	11668113
H0YJV7	Methionine--tRNA ligase, cytoplasmic OS=Homo sapiens OX=9606 GN=MARS1 PE=1 SV=2	0	75.972	20	13	56	13	900	101.1	6.16	130.14	13	0	1.015	1.449	0.02	0.54	0.974371	0.944033	80.5	163.7	55.8	34942241	2.95874e+07	3.7123e+07	29325141	2.59555e+07	2.51384e+07	2.49931e+07	2.48852e+07	2.66694e+07
Q53H82	Nuclear pore complex protein Nup93 OS=Homo sapiens OX=9606 GN=NUP93 PE=1 SV=1	0	86.921	27	20	76	20	880	99.5	5.73	128.5	20	0	1.036	1.448	0.05	0.53	0.968029	0.944153	72.1	135.8	92.1	2.8397e+07	1.47527e+07	1.67221e+07	1.09669e+07	1.1192e+07	1.38099e+07	2.14589e+07	1.61484e+07	2.58649e+07	Acetyl [N-Term]
L0R6Q1	DNA replication licensing factor MCM6 OS=Homo sapiens OX=9606 GN=MCM6 PE=1 SV=1	0	212.269	42	26	161	26	821	92.8	5.41	447.44	26	0	0.772	1.447	-0.37	0.53	0.475832	0.944519	85.8	105.5	108.7	1.46526e+08	1.38177e+08	1.45807e+08	6.63223e+07	6.04496e+07	7.96769e+07	1.92537e+08	1.86237e+08	1.93146e+08	Acetyl [N-Term]
I3L1R7	Ribosome biogenesis protein NOP53 (Fragment) OS=Homo sapiens OX=9606 GN=NOP53 PE=1 SV=1	0	3.882	6	1	2	1	200	23.5	10.54	0	1	0	0.758	1.447	-0.4	0.53	0.37953	0.944519	71.7	133.8	94.5	11448715	11160007	11342459	7.70119e+06	7.73493e+06	9514872	15435907	13879993	18327200
Q13405	Acidic leucine-rich nuclear phosphoprotein 32 family member E OS=Homo sapiens OX=9606 GN=ANP32E PE=1 SV=1	0	76.23	40	7	37	7	268	30.7	3.85	122.25	7	0	1.065	1.444	0.09	0.53	0.885692	0.946191	98.8	93.9	107.3	4.98526e+07	58905981	6.2339e+07	21565007	20785690	3.13701e+07	59987093	71080449	69854654
F8W7Q4	DNA polymerase OS=Homo sapiens OX=9606 GN=POLD1 PE=1 SV=1	0	44.767	12	12	40	12	1133	126.3	7.21	59.49	12	0	0.89	1.444	-0.17	0.53	0.839112	0.945992	85.1	100.5	114.4	1.15146e+07	1.15542e+07	1.23151e+07	7.95854e+06	3.83901e+06	5.34892e+06	1.63031e+07	1.48484e+07	1.95226e+07
P49585	Protein Niban 2 OS=Homo sapiens OX=9606 GN=NIBAN2 PE=1 SV=3	0	29.457	11	7	23	7	746	84.1	6.19	34.51	7	0	1.105	1.443	0.14	0.53	0.922092	0.946191	82.4	149.6	68	7.51022e+06	1.6091e+07	1.16927e+07	8.18457e+06	2.06086e+06	7.96295e+06	11565243	9932084	8.2178e+06
Q9NPA0	Aldo-keto reductase family 1 member A1 OS=Homo sapiens OX=9606 GN=AKR1A1 PE=1 SV=3	0	48.131	34	11	66	11	325	36.6	6.79	128.71	11	0	1.182	1.442	0.24	0.53	0.581476	0.946218	117.5	82.3	100.2	4.78065e+07	4.41846e+07	4.53412e+07	1.09368e+07	1.14884e+07	1.3993e+07	3.95018e+07	3.75095e+07	4.25274e+07
E7ERK9	Beta-hexosaminidase subunit alpha OS=Homo sapiens OX=9606 GN=HEXA PE=1 SV=2	0	85.426	28	15	89	14	529	60.7	5.16	177.29	15	1	1.053	1.442	0.07	0.53	0.91579	0.946218	92.2	104.9	102.9	1.13187e+08	9.75242e+07	1.04304e+08	5.39053e+07	3.78986e+07	4.4544e+07	1.06806e+08	128452758	1.21831e+08
Q99543	26S proteasome regulatory subunit 10B OS=Homo sapiens OX=9606 GN=PSMC6 PE=1 SV=1	0	73.114	49	14	65	14	403	45.8	7.78	120.79	14	0	0.818	1.442	-0.29	0.53	0.712761	0.946218	71.7	100.4	127.8	3.84533e+07	2.94105e+07	26127471	1.82533e+07	1.52748e+07	1.18617e+07	4.70223e+07	6.33709e+07	5.72224e+07
A0A5F9ZHH6	Dynein light chain roadblock-type 1 OS=Homo sapiens OX=9606 GN=DYNLRB1 PE=1 SV=1	0	15.667	19	2	18	2	148	16.2	7.02	48.34	2	0	1.513	1.441	0.6	0.53	0.120013	0.946506	138.9	69.8	91.3	14026248	1.51135e+07	1.69364e+07	3.56138e+06	2517829	2976600	1.04274e+07	10706600	1.0081e+07
Q96P11	CFAP298-TCP10L readthrough (Fragment) OS=Homo sapiens OX=9606 GN=CFAP298-TCP10L PE=3 SV=1	0.002	2.534	3	1	3	1	297	34	9.16	3.48	1	0	1.105	1.441	0.14	0.53	0.969159	0.975867	89.8	128.8	81.3	1.62428e+06	1.4817e+06	1.90297e+06	744460	873596	897649	1402491	1.55482e+06	2.08354e+06
A6NHR2	ATP-dependent RNA helicase DDX1 OS=Homo sapiens OX=9606 GN=DDX1 PE=1 SV=1	0	124.455	37	22	107	22	734	81.7	7.33	216.67	22	0	0.936	1.44	-0.1	0.53	0.972877	0.946506	89.5	100.8	109.7	5.8313e+07	6.69998e+07	5.74081e+07	2.70347e+07	2.39888e+07	2.48804e+07	7.29157e+07	8.02945e+07	7.67657e+07
Q8IYS1	PCI domain-containing protein 2 OS=Homo sapiens OX=9606 GN=PCID2 PE=1 SV=2	0	13.11	12	3	13	3	399	46	8.53	6.62	3	0	0.844	1.44	-0.25	0.53	0.772519	0.946506	96.1	74.9	129	2.39469e+06	3.7343e+06	4861769	1.12493e+06	566466	1.4012e+06	5258923	5179191	5.89637e+06
P49137	RNA helicase aquarius OS=Homo sapiens OX=9606 GN=AQR PE=1 SV=4	0	17.094	3	3	14	3	1485	171.2	6.37	25.82	3	0	0.976	1.434	-0.03	0.52	0.988449	0.986721	85.9	126.2	88	490702		503026	271888	264774			506548	565647
P68402	Protein RRP5 homolog OS=Homo sapiens OX=9606 GN=PDCD11 PE=1 SV=3	0	58.483	9	14	37	14	1871	208.6	8.87	60.08	14	0	1.009	1.433	0.01	0.52	0.985816	0.949726	124.2	84.2	91.5	2.38949e+07	2.16783e+07	2.77016e+07	4.25933e+06	5.91158e+06	6.31669e+06	1.8004e+07	2.19278e+07	1.89064e+07
Q5R3B4	Protein argonaute-2 OS=Homo sapiens OX=9606 GN=AGO2 PE=1 SV=3	0	16.662	6	4	13	4	859	97.1	9.19	24.98	4	0	0.995	1.431	-0.01	0.52	0.985514	0.974053	77	135.7	87.3	1.07466e+06	1.60435e+06	1.58337e+06	1.0438e+06	992413	997892	1.80822e+06	1.59435e+06	1.87693e+06
P32320	Ubiquitin thioesterase otulin OS=Homo sapiens OX=9606 GN=OTULIN PE=1 SV=3	0.022	1.606	3	1	3	1	352	40.2	5.47	0	1	0	0.01	1.431	-6.64	0.52	1.50648e-16	0.981161		178.1	121.9				896376	729506		1.53335e+06	1.46353e+06	1.78595e+06
Q6P996	Rho GTPase-activating protein 25 OS=Homo sapiens OX=9606 GN=ARHGAP25 PE=1 SV=2	0	32.199	15	8	34	8	645	73.4	6.37	56.87	8	0	1.053	1.427	0.08	0.51	0.974695	0.952261	110.3	79.4	110.3	6.33465e+06	7.15822e+06	9577224	1.96235e+06	1.91244e+06	3.21087e+06	7.51012e+06	9.12371e+06	5.85507e+06
Q969Z0	Dynactin subunit 1 OS=Homo sapiens OX=9606 GN=DCTN1 PE=1 SV=3	0	84.8	18	16	45	16	1278	141.6	5.81	97.94	16	0	1.129	1.425	0.17	0.51	0.807155	0.952261	105.2	116.7	78.2	25563616	2.58024e+07	1.88548e+07	1.07789e+07	1.44722e+07	1.02341e+07	1.96016e+07	1.74442e+07	2.71119e+07
Q9UBM7	Translation initiation factor eIF-2B subunit alpha OS=Homo sapiens OX=9606 GN=EIF2B1 PE=1 SV=1	0	49.204	32	8	30	8	305	33.7	7.33	60.36	8	0	1.208	1.424	0.27	0.51	0.780935	0.952515	126.7	61.6	111.8	7.33918e+06	6.92956e+06	8.12689e+06	1.11822e+06	1.74719e+06	1375272	6.68157e+06	6.63176e+06	7.36557e+06	Acetyl [N-Term]
E7ENQ1	Protein flightless-1 homolog OS=Homo sapiens OX=9606 GN=FLII PE=1 SV=2	0	68.877	14	14	43	14	1269	144.7	6.05	82.85	14	0	1.103	1.424	0.14	0.51	0.858542	0.952595	112.4	75	112.6	2.4235e+07	2.71387e+07	2.10512e+07	6494955	5.90429e+06	5.68965e+06	2.68792e+07	2.45764e+07	2.60642e+07
P62857	Eukaryotic translation initiation factor 3 subunit I OS=Homo sapiens OX=9606 GN=EIF3I PE=1 SV=1	0	119.458	52	13	96	13	362	40.5	5.64	295.8	13	0	0.918	1.422	-0.12	0.51	0.957058	0.952746	92.7	111.1	96.2	5.61147e+07	6.28273e+07	66726329	4.13415e+07	2.3915e+07	2.95226e+07	6.84211e+07	50976756	7.68964e+07
Q9UKF6	Ena/VASP-like protein OS=Homo sapiens OX=9606 GN=EVL PE=1 SV=2	0	58.655	34	10	41	10	416	44.6	8.84	86.84	10	0	1.059	1.421	0.08	0.51	0.943987	0.953351	104.8	84.1	111.1	2.38966e+07	1.99094e+07	2.35333e+07	6.98652e+06	6.97121e+06	5.62297e+06	2.40724e+07	2.56852e+07	2.72575e+07
H0YKT5	Uncharacterized protein OS=Homo sapiens OX=9606 PE=3 SV=1	0	15.257	45	4	6	4	110	12.7	6.02	10.01	4	0	1.167	1.42	0.22	0.51	0.859035	0.953655	94.9	98	107.1	5.95901e+06	4.74448e+06	1.05519e+07			2.37356e+06	6.94148e+06	6.63146e+06	8413497
Q9Y3B4	RING1 and YY1-binding protein OS=Homo sapiens OX=9606 GN=RYBP PE=1 SV=2	0	12.212	23	2	13	2	228	24.8	9.63	4.47	2	0	1.087	1.417	0.12	0.5	0.976098	0.992722	93.1	121.3	85.6	323747	340925	379553	232854	109412	174157	401906	337247	307154
U3KPS2	Adhesion G-protein-coupled receptor V1 (Fragment) OS=Homo sapiens OX=9606 GN=ADGRV1 PE=1 SV=1	0	4.687	0	1	8	1	2624	288.2	4.78	15.96	1	0	0.812	1.417	-0.3	0.5	0.708011	0.953989	73.3	132.9	93.8	3.59315e+06	3.5682e+06	4558445	2.44403e+06		2595341	5.18073e+06	4912211	4.75529e+06
Q9Y6W3	Inositol monophosphatase 2 OS=Homo sapiens OX=9606 GN=IMPA2 PE=1 SV=1	0	24.832	15	3	17	3	288	31.3	6.61	55.47	3	0	0.762	1.417	-0.39	0.5	0.504906	0.953989	92.3	105.5	102.2	7.50661e+06	8032927	6.51226e+06	1.09676e+06	7.44168e+06	3.30637e+06	8.52509e+06	13496780	8.92817e+06
P49840	AP-3 complex subunit beta-1 OS=Homo sapiens OX=9606 GN=AP3B1 PE=1 SV=3	0	55.674	15	14	43	14	1094	121.2	6.04	64.99	14	0	1.056	1.416	0.08	0.5	0.954578	0.954311	125.3	71.1	103.6	12418906	1.9142e+07	1.76453e+07	3.70869e+06	6.06512e+06	2741053	1.05755e+07	1.61855e+07	1.52658e+07
P49247	Ubiquitin carboxyl-terminal hydrolase isozyme L5 OS=Homo sapiens OX=9606 GN=UCHL5 PE=1 SV=3	0	60.241	48	13	62	13	329	37.6	5.33	116.01	13	0	0.966	1.416	-0.05	0.5	0.985514	0.953989	108.3	75.7	116	1.6161e+07	1.8472e+07	1.67758e+07	4.33643e+06	3.72097e+06	6.80346e+06	1.75653e+07	1.84948e+07	1.93266e+07
O96000	Phosphatidylethanolamine-binding protein 4 OS=Homo sapiens OX=9606 GN=PEBP4 PE=1 SV=3	0.008	2.07	10	1	1	1	227	25.7	6.54	0	1	0	0.883	1.416	-0.18	0.5	0.858705	0.954311	85.7	125.3	89	6.39326e+06	3.05128e+06	6331032		3.67516e+06	3.1137e+06	7.47218e+06	5923365	6876026
Q9UHL4	Isoform 2 of Protein SGT1 homolog OS=Homo sapiens OX=9606 GN=SUGT1	0	116.74	58	16	100	16	333	37.8	5.21	228.51	16	0	1.103	1.413	0.14	0.5	0.800803	0.954409	113.2	85.4	101.4	5.95871e+07	6.17115e+07	6.11006e+07	1.52975e+07	1.8535e+07	1.73311e+07	5.73057e+07	5.62446e+07	5.72892e+07
Q8IWB7	Alanine--tRNA ligase OS=Homo sapiens OX=9606 GN=AARS1 PE=1 SV=1	0	168.371	29	23	146	23	984	108.2	5.53	350.89	23	0	0.99	1.413	-0.01	0.5	0.985514	0.954409	87.1	123.7	89.1	7.54647e+07	8.70702e+07	7.9487e+07	3.98364e+07	40122647	4.83096e+07	8.1706e+07	81925782	9.04082e+07	Acetyl [N-Term]
O60306	Adenosine 3'-phospho 5'-phosphosulfate transporter 1 OS=Homo sapiens OX=9606 GN=SLC35B2 PE=1 SV=1	0	6.776	5	2	6	2	432	47.5	9.16	7.8	2	0	0.649	1.413	-0.62	0.5	0.315298	0.965595	65.3	139.5	95.2	1.62463e+06	1.30408e+06	1.83123e+06	1.10943e+06	1.39986e+06	1.33808e+06		2.05018e+06	3107476
F5GYQ1	60S ribosomal protein L23 OS=Homo sapiens OX=9606 GN=RPL23 PE=1 SV=1	0	40.626	49	5	33	5	140	14.9	10.51	88.43	5	0	0.96	1.41	-0.06	0.5	0.995869	0.954409	122.2	53.2	124.6	9.64178e+07	9.01225e+07	9.36663e+07	1.51614e+07	1.77763e+07	12526099	9.64506e+07	106567895	8.64326e+07
H7C0E5	DNA-directed RNA polymerase subunit beta OS=Homo sapiens OX=9606 GN=POLR2B PE=1 SV=2	0	72.13	13	11	40	11	1167	133	7.15	103.15	11	0	0.916	1.41	-0.13	0.5	0.924247	0.954409	107.4	55.2	137.3	6.87267e+06	4.75785e+06	5.42178e+06	1.69857e+06	991046	884963	7.27709e+06	4.63571e+06	7.24804e+06
Q9H4G4	Glutathione S-transferase LANCL1 (Fragment) OS=Homo sapiens OX=9606 GN=LANCL1 PE=1 SV=1	0	10.714	17	3	9	3	196	22	8.15	17.88	3	0	1.02	1.408	0.03	0.49	0.998978	0.955561	102.5	107.5	90	5.46947e+06	5.76528e+06	6.16935e+06	2.33473e+06	2.14174e+06	2599735	6.45626e+06	5408084	5.52457e+06
O00461	Nicotinate phosphoribosyltransferase OS=Homo sapiens OX=9606 GN=NAPRT PE=1 SV=2	0	26.141	11	5	21	5	538	57.5	5.68	61.65	5	0	1.069	1.404	0.1	0.49	0.942185	0.958274	102.5	95.3	102.2	1.72838e+07	1.36413e+07	1.7656e+07	6.07788e+06	6372984	2.71118e+06	1.96257e+07	1.81458e+07	1.84243e+07
Q99519	ATP-dependent RNA helicase DDX24 OS=Homo sapiens OX=9606 GN=DDX24 PE=1 SV=1	0	40.296	12	7	25	7	859	96.3	9.06	44.62	7	0	0.783	1.404	-0.35	0.49	0.605071	0.958234	95.5	83.9	120.6	5248351	4.85855e+06	5.17923e+06	1.62045e+06	1.61656e+06	2.46871e+06	7.3579e+06	6.73369e+06	6.13645e+06
Q3KQV9	Ras-related protein Rab-33A OS=Homo sapiens OX=9606 GN=RAB33A PE=1 SV=2	0	10.721	16	3	12	3	237	26.6	7.88	11.73	3	0	0.723	1.404	-0.47	0.49	0.581303	0.984607	73.7	124.3	102	1.35633e+06	1.279e+06	1.33684e+06	1118527	776545	846684	1.39165e+06	1.90548e+06	2.25092e+06
Q9Y6B6	5'-AMP-activated protein kinase catalytic subunit alpha-1 OS=Homo sapiens OX=9606 GN=PRKAA1 PE=1 SV=4	0	11.873	5	3	12	3	559	64	8.12	20.75	3	0	0.98	1.402	-0.03	0.49	0.974468	0.958941	111.8	73.5	114.6	3.9188e+06	4.6143e+06	4.67994e+06			1.15553e+06	4.82191e+06	5397177	4158121
J3KP15	Torsin-1A-interacting protein 1 OS=Homo sapiens OX=9606 GN=TOR1AIP1 PE=1 SV=1	0	90.689	45	14	71	6	462	52.4	7.06	184.46	14	5	0.984	1.401	-0.02	0.49	0.990702	0.958941	115.8	86.3	97.9	6.52283e+07	7.0697e+07	6.87407e+07	18957465	17604674	2.01712e+07	5.83436e+07	6.10407e+07	60757078
O43292	Small glutamine-rich tetratricopeptide repeat-containing protein alpha OS=Homo sapiens OX=9606 GN=SGTA PE=1 SV=1	0	30.66	24	6	19	6	287	30.9	5.07	43.99	6	0	1.212	1.399	0.28	0.48	0.790399	0.958941	89.8	80.4	129.8	4.32896e+06	4.51886e+06	4.22529e+06	1.47264e+06	1.36224e+06	1.776e+06	6.31619e+06	6.61751e+06	7.53327e+06
Q8NFQ8	Isoform 3 of Xaa-Pro aminopeptidase 1 OS=Homo sapiens OX=9606 GN=XPNPEP1	0	44.728	22	9	31	9	666	74.8	5.88	47.32	9	0	1.166	1.399	0.22	0.48	0.830827	0.959204	97.5	117.5	84.9	8.03191e+06	7.11594e+06	9.79983e+06	3.24872e+06	3.68358e+06	3.73049e+06	7213965	6.59346e+06	7.79308e+06
P46108	ADP-ribosylation factor 3 OS=Homo sapiens OX=9606 GN=ARF3 PE=1 SV=2	0	135.041	55	9	120	4	181	20.6	7.43	355.46	9	6	1.049	1.397	0.07	0.48	0.922092	0.959976	98.3	120.8	80.9	358805854	4.38811e+08	449309232	2.04366e+08	1.9459e+08	2.15273e+08	4.15504e+08	3.80757e+08	357278386
Q9UI30	Sorting nexin-5 OS=Homo sapiens OX=9606 GN=SNX5 PE=1 SV=1	0	36.38	25	10	30	10	404	46.8	6.76	45.51	10	0	1.042	1.397	0.06	0.48	0.985514	0.960012	61.1	131.6	107.3	9.5062e+06	1.22015e+07	1.0225e+07	8.16926e+06	7.72139e+06	8.26547e+06	1.80434e+07	1.78925e+07	1.95858e+07
P17096-2	Uncharacterized protein (Fragment) OS=Homo sapiens OX=9606 PE=4 SV=1	0	13.003	21	3	18	3	137	14.6	11.55	41.72	3	0	0.945	1.396	-0.08	0.48	0.960904	0.960012	101.7	113.6	84.7	4.09681e+06	5672450	5.78815e+06	2.2753e+06	2.55037e+06	2.42621e+06	6.77412e+06	4.9628e+06	4.39711e+06
Q9Y570	Clathrin heavy chain OS=Homo sapiens OX=9606 GN=CLTC PE=1 SV=1	0	511.003	50	65	393	65	1679	191.9	5.69	1045.17	65	0	1.003	1.395	0	0.48	0.972877	0.960012	95.5	108.6	95.9	5.11413e+08	5.29726e+08	5.80614e+08	2.57463e+08	2.13623e+08	2.36058e+08	6.11646e+08	5.68036e+08	5.80819e+08
R4GMX3	Neutral amino acid transporter B(0) OS=Homo sapiens OX=9606 GN=SLC1A5 PE=1 SV=2	0	24.689	12	5	22	5	541	56.6	5.48	33.23	5	0	0.615	1.395	-0.7	0.48	0.0283812	0.960012	45.9	127.2	126.9	1.80225e+07	2.38396e+07	1.51546e+07	2.02252e+07	1.82162e+07	12245714	46536972	58075979	5.34702e+07
Q15007	NADH dehydrogenase [ubiquinone] iron-sulfur protein 3, mitochondrial OS=Homo sapiens OX=9606 GN=NDUFS3 PE=1 SV=1	0	25.45	19	4	18	4	264	30.2	7.5	38.63	4	0	1.123	1.394	0.17	0.48	0.888446	0.960555	101.5	110.6	87.9	1.57451e+07	7.37239e+06	13685127	5.51922e+06	6.74889e+06	4.75205e+06	9.45239e+06	1.22133e+07	1.42212e+07
P35813	Atlastin-3 OS=Homo sapiens OX=9606 GN=ATL3 PE=1 SV=1	0	69.798	28	10	54	10	541	60.5	5.66	149.78	10	0	0.982	1.391	-0.03	0.48	0.994567	0.961659	94.7	103.7	101.6	4.00055e+07	3.61018e+07	3.92814e+07	1.3286e+07	1.53002e+07	1.88413e+07	3.4727e+07	4.3392e+07	4.70626e+07
D6RH20	Protein transport protein Sec24C OS=Homo sapiens OX=9606 GN=SEC24C PE=1 SV=1	0	37.849	9	7	37	7	1042	111.9	6.37	72.73	7	0	1.065	1.39	0.09	0.48	0.968029	0.961659	109.6	122.6	67.8	1.4999e+07	1.24126e+07	1.6631e+07	6373952	6.01951e+06	7.1134e+06	1.42832e+07	8.79789e+06	9.96488e+06
X6RLT1	CSC1-like protein 2 OS=Homo sapiens OX=9606 GN=TMEM63B PE=1 SV=1	0.016	1.753	1	1	4	1	832	94.9	7.4	0	1	0	0.999	1.389	0	0.47	0.988449	0.998499	88.5	123	88.6	223143	178838	181630	61166.2	92235.1	129529	238830	192439	181239
A0A1W2PNP0	Oxoglutarate dehydrogenase (succinyl-transferring) OS=Homo sapiens OX=9606 GN=OGDH PE=1 SV=1	0	37.35	12	9	34	9	1034	117.2	7.08	50.92	9	0	0.847	1.387	-0.24	0.47	0.763607	0.962404	109.9	114.7	75.4	3.21318e+07	2.63097e+07	3.29842e+07	1.33829e+07	1.22386e+07	1.03605e+07	1.93082e+07	3.02148e+07	2.36744e+07
A0A7I2V361	Interferon-induced protein with tetratricopeptide repeats 1 OS=Homo sapiens OX=9606 GN=IFIT1 PE=1 SV=2	0	68.589	21	7	27	7	478	55.3	7.2	64.08	7	0	1.342	1.385	0.42	0.47	0.51963	0.962404	154	41.8	104.2	10342174	8.03405e+06	7.79589e+06		685501	1.00777e+06	4.4928e+06	5.84647e+06	6.40543e+06
Q9Y6K9	Serine/threonine-protein kinase VRK1 OS=Homo sapiens OX=9606 GN=VRK1 PE=4 SV=1	0	47.911	29	9	37	9	442	50	7.52	83.87	9	0	0.93	1.385	-0.1	0.47	0.946682	0.962404	101.1	94.5	104.4	7.4826e+06	7.07065e+06	9083901	2736844	2.0382e+06	2.69598e+06	8.27183e+06	7.09355e+06	8.29375e+06
P04818	Ubiquitin carboxyl-terminal hydrolase 5 OS=Homo sapiens OX=9606 GN=USP5 PE=1 SV=2	0	98.575	25	16	75	16	858	95.7	5.03	164.88	16	0	1.099	1.384	0.14	0.47	0.851623	0.962404	99.3	109.2	91.5	3.45857e+07	3.31602e+07	3.00873e+07	1.70981e+07	9500772	1.42798e+07	2.80787e+07	3.39404e+07	3.33566e+07
Q96CT7	Signal recognition particle receptor subunit beta OS=Homo sapiens OX=9606 GN=SRPRB PE=1 SV=3	0	51.979	37	7	30	7	271	29.7	9.04	83.36	7	0	0.986	1.384	-0.02	0.47	0.994149	0.962404	86.7	100.8	112.5	9.99132e+06	1.05219e+07	8.65791e+06	4.41683e+06	2461481	5.73523e+06	1.33766e+07	1.53512e+07	10986283
Q9UKV8	Unconventional myosin-If OS=Homo sapiens OX=9606 GN=MYO1F PE=1 SV=3	0	157.042	35	28	126	28	1098	124.8	9.11	256.51	28	0	0.787	1.384	-0.35	0.47	0.554498	0.962404	102.5	68.8	128.7	4.38538e+07	4.62208e+07	4.30763e+07	1.11785e+07	9.12559e+06	1.69245e+07	5.57433e+07	6.29618e+07	5.91306e+07
Q15075	Isoform 2 of Transportin-2 OS=Homo sapiens OX=9606 GN=TNPO2	0	21.039	7	5	16	2	887	100.3	4.98	29.48	5	0	1.129	1.383	0.18	0.47	0.94713	0.963991	98.6	114	87.3	2.60845e+06	4.1725e+06	3.65844e+06	1.22435e+06	1.92265e+06		3.46413e+06	2793118	3.3884e+06
E9PDE8	Glutathione reductase, mitochondrial OS=Homo sapiens OX=9606 GN=GSR PE=1 SV=2	0	152.591	44	14	109	14	522	56.2	8.5	351.22	14	0	1.009	1.383	0.01	0.47	0.968277	0.962404	104.5	95.1	100.3	1.06477e+08	9.51352e+07	1.03106e+08	3.47295e+07	2.43489e+07	3.76041e+07	8.84291e+07	1.0189e+08	1.10701e+08
Q5QPM7	Osteoclast-stimulating factor 1 OS=Homo sapiens OX=9606 GN=OSTF1 PE=1 SV=2	0	28.032	27	4	21	4	214	23.8	5.68	69.23	4	0	1.001	1.382	0	0.47	0.994556	0.962404	92.4	91.5	116.2	17319049	1.50458e+07	11230175	6.19464e+06	5512730	5.8369e+06	17522865	2.03359e+07	2.1351e+07
Q9BUP3-3	Ribosome maturation protein SBDS OS=Homo sapiens OX=9606 GN=SBDS PE=1 SV=4	0	30.941	25	6	38	6	250	28.7	8.75	66.82	6	0	0.893	1.382	-0.16	0.47	0.882055	0.962404	88.4	115.3	96.3	1.91932e+07	1.76351e+07	1.66087e+07	8886265	7.04719e+06	9.30062e+06	1.54249e+07	2.27078e+07	2.09625e+07
A0A0A0MQR2	C-1-tetrahydrofolate synthase, cytoplasmic OS=Homo sapiens OX=9606 GN=MTHFD1 PE=1 SV=2	0	190.399	34	28	189	28	964	104.6	7.59	494.85	28	0	0.89	1.382	-0.17	0.47	0.913645	0.962404	95.8	92.8	111.5	1.7746e+08	1.65049e+08	1.52499e+08	6.17836e+07	6.49715e+07	5.98326e+07	2.01521e+08	1.96196e+08	2.1394e+08
F6RFD5	Condensin complex subunit 3 OS=Homo sapiens OX=9606 GN=NCAPG PE=1 SV=1	0	41.645	12	10	25	10	1015	114.3	5.59	48.24	10	0	1.201	1.381	0.26	0.47	0.833288	0.962404	66.9	75.4	157.7	2.96305e+06	2.40881e+06		1.15349e+06			6.32674e+06	6.71048e+06	9.90245e+06
P13498	Sorbitol dehydrogenase OS=Homo sapiens OX=9606 GN=SORD PE=1 SV=4	0	59.755	24	7	52	7	357	38.3	7.97	128.84	7	0	0.962	1.381	-0.06	0.47	0.986044	0.962404	99.2	94.4	106.4	27165713	2.32966e+07	2.13979e+07	8.08813e+06	9.69508e+06	8.69256e+06	2.43479e+07	2.68629e+07	3.01529e+07
Q0VDF9	ATP-binding cassette sub-family E member 1 OS=Homo sapiens OX=9606 GN=ABCE1 PE=1 SV=1	0	58.236	24	12	51	12	599	67.3	8.34	106.28	12	0	0.872	1.381	-0.2	0.47	0.850177	0.962404	65	158.5	76.5	3.53464e+07	1.93458e+07	2.17183e+07	1.9175e+07	1.98989e+07	1.98967e+07	2.5697e+07	4.31135e+07	2.33521e+07
O00194	NAD kinase 2, mitochondrial OS=Homo sapiens OX=9606 GN=NADK2 PE=1 SV=2	0	23.508	14	5	14	5	442	49.4	8.18	27.36	5	0	1.082	1.379	0.11	0.46	0.968029	0.967161	137.2	73.4	89.4	4.59654e+06		5.52231e+06		970255		3.34158e+06	4.53523e+06	2.26717e+06
P37108	Peptidyl-prolyl cis-trans isomerase G OS=Homo sapiens OX=9606 GN=PPIG PE=1 SV=1	0	24.631	7	4	27	4	751	88.3	10.29	77.15	4	0	0.979	1.379	-0.03	0.46	0.979028	0.963071	82.7	110.9	106.4	5752433	4.91313e+06	5.77336e+06	2.87604e+06	2.7541e+06	2.72435e+06	3505565	8595907	7.77538e+06
Q9H2P0	COP9 signalosome complex subunit 4 OS=Homo sapiens OX=9606 GN=COPS4 PE=1 SV=1	0	67.477	31	10	47	10	420	47.7	6.43	131.63	10	0	0.923	1.378	-0.12	0.46	0.946682	0.963233	131.6	24.9	143.4	2.02477e+07	1.73285e+07	1.90526e+07	1.01038e+06	1695772		22965190	21381786	2.09706e+07
O60885	Fatty acid synthase OS=Homo sapiens OX=9606 GN=FASN PE=1 SV=3	0	363.415	34	60	289	60	2511	273.3	6.44	660.91	60	0	0.889	1.375	-0.17	0.46	0.910324	0.964068	71.7	141.4	86.9	9.17882e+07	9.80514e+07	1.09062e+08	7.47395e+07	7.27726e+07	7.38592e+07	1.2624e+08	1.23633e+08	1.29854e+08
O43633	Complement component C1q receptor OS=Homo sapiens OX=9606 GN=CD93 PE=1 SV=3	0	22.498	10	4	20	4	652	68.5	5.44	52.93	4	0	1.126	1.374	0.17	0.46	0.921677	0.964068	136.6	57.7	105.6	8617341	6.84021e+06	6.89405e+06	1089822		1.16e+06	8.617e+06	5.68565e+06	5.67156e+06
Q5SZE1	Peroxisomal multifunctional enzyme type 2 OS=Homo sapiens OX=9606 GN=HSD17B4 PE=1 SV=3	0	167.677	43	22	120	22	736	79.6	8.84	344.29	22	0	1.124	1.374	0.17	0.46	0.74396	0.964068	104.2	105.8	90	1.50951e+08	1.53303e+08	1.57818e+08	5.92831e+07	5.58399e+07	6.17127e+07	1.42959e+08	1.40373e+08	1.3645e+08
O00391	Protein XRP2 OS=Homo sapiens OX=9606 GN=RP2 PE=1 SV=4	0	16.229	10	4	13	4	350	39.6	5.12	28.7	4	0	1.126	1.372	0.17	0.46	0.920963	0.964068	106.4	116.7	76.9	6.26353e+06	7.77712e+06	8.92507e+06	3.29687e+06	3774409	2.01611e+06	5.8978e+06	5.21951e+06	6.94215e+06
P63167	NF-kappa-B-repressing factor OS=Homo sapiens OX=9606 GN=NKRF PE=1 SV=2	0	11.966	5	3	11	3	690	77.6	8.79	23.19	3	0	0.938	1.37	-0.09	0.45	0.945111	0.980577	105.4	81.6	113	2.46783e+06	2.64311e+06	2.6758e+06		736553		2.45504e+06	3.27013e+06	2999659
Q9H0U3	Coatomer subunit zeta-1 OS=Homo sapiens OX=9606 GN=COPZ1 PE=1 SV=1	0	36.569	33	5	31	5	177	20.2	4.81	78.08	5	0	1.121	1.369	0.17	0.45	0.874555	0.964073	117.3	71.3	111.3	1.43531e+07	15361539	1.86706e+07		3.46491e+06		2.14649e+07	15666683	1.4292e+07	Acetyl [N-Term]
Q9Y6W5	Microtubule-associated protein 4 OS=Homo sapiens OX=9606 GN=MAP4 PE=1 SV=3	0	112.604	24	19	83	19	1152	120.9	5.43	156.93	19	0	1.221	1.368	0.29	0.45	0.471481	0.964073	146.9	28.2	124.9	4.40655e+07	3.7356e+07	4.53047e+07	2.3509e+06	3.08907e+06	5.29641e+06	3.70872e+07	3.96183e+07	4.6717e+07
O75940	U6 snRNA-associated Sm-like protein LSm4 (Fragment) OS=Homo sapiens OX=9606 GN=LSM4 PE=1 SV=1	0	18.881	7	2	15	2	238	25.7	10.15	48.36	2	0	1.023	1.367	0.03	0.45	0.994556	0.96417	121.2	103.4	75.5	1.03353e+07	1.20906e+07	1.08494e+07	3.42691e+06	2.1997e+06	4.315e+06	4947643	8.59444e+06	7.06778e+06
P81605	Dolichyl-phosphate beta-glucosyltransferase OS=Homo sapiens OX=9606 GN=ALG5 PE=4 SV=1	0	13.58	20	3	10	3	209	23	8.87	16.6	3	0	1.011	1.367	0.02	0.45	0.999124	0.96812	116.8	128.5	54.7	4.96012e+06	6.51223e+06	1.9073e+06	2.0731e+06	1.51044e+06	2.16286e+06	2.66449e+06		2.24178e+06
A0A0A0MQX8	Transmembrane protein 126A OS=Homo sapiens OX=9606 GN=TMEM126A PE=1 SV=1	0.025	1.507	9	1	3	1	95	10.6	9.35	0	1	0	1.138	1.366	0.19	0.45	0.943987	0.994903	97.4	116.9	85.6	1.46975e+06	1.0728e+06	1.15825e+06	514445	398968	642612	1.1977e+06	1.04724e+06	1.06461e+06
Q6NXE6	Elongation factor G, mitochondrial OS=Homo sapiens OX=9606 GN=GFM1 PE=1 SV=1	0	10.536	8	4	13	4	591	66	8.06	17.52	4	0	0.786	1.366	-0.35	0.45	0.489092	0.964628	67.7	125.8	106.4	1.01646e+07	9.52729e+06	11641534	9.2617e+06	6.8939e+06	6.93312e+06	1.68412e+07	1.68913e+07	1.58996e+07
O75695	60S acidic ribosomal protein P2 OS=Homo sapiens OX=9606 GN=RPLP2 PE=1 SV=1	0	103.226	85	7	66	6	115	11.7	4.54	237.12	7	2	1.195	1.365	0.26	0.45	0.539592	0.965493	104	107.2	88.8	3.67657e+08	324475760	3.83144e+08	1.51036e+08	1.38352e+08	1.38612e+08	2.89448e+08	3.31827e+08	3.52426e+08
O15116	Ataxin-2-like protein OS=Homo sapiens OX=9606 GN=ATXN2L PE=1 SV=2	0	59.461	14	11	36	11	1075	113.3	8.59	66.5	11	0	1.036	1.364	0.05	0.45	0.985514	0.965569	89.5	77.4	133.1	6.41435e+06	6.26765e+06	6.46647e+06		2364770	1.80969e+06	1.00265e+07	1.0023e+07	5.24219e+06
A0A3B3IT01	Eukaryotic initiation factor 4A-III OS=Homo sapiens OX=9606 GN=EIF4A3 PE=1 SV=4	0	142.993	57	22	121	19	411	46.8	6.73	275.12	22	0	0.874	1.363	-0.19	0.45	0.863587	0.965814	84.5	116	99.4	1.48356e+08	1.37726e+08	140623487	6.63223e+07	7.01562e+07	7.48935e+07	1.55908e+08	1.78791e+08	1.76931e+08
H0YBL1	Peptidyl-prolyl cis-trans isomerase-like 1 OS=Homo sapiens OX=9606 GN=PPIL1 PE=1 SV=1	0	35.295	30	4	32	4	166	18.2	7.99	60.63	4	0	0.991	1.362	-0.01	0.45	0.99971	0.965814	89.6	109.1	101.3	2.2863e+07	1.97859e+07	16584493	9.30396e+06	7.16861e+06	1.13724e+07	2.34638e+07	2.10981e+07	2.61851e+07
P53597	Oxygen-dependent coproporphyrinogen-III oxidase, mitochondrial OS=Homo sapiens OX=9606 GN=CPOX PE=1 SV=3	0	73.639	31	11	73	11	454	50.1	8.25	150.27	11	0	1.302	1.361	0.38	0.44	0.272276	0.965814	105.8	101.6	92.6	1.2021e+08	3.05636e+07	6.00979e+07	2.13469e+07	2.35897e+07	2.0691e+07	3.3875e+07	5.41899e+07	8.36372e+07
P48651	Serine/threonine-protein kinase Nek6 (Fragment) OS=Homo sapiens OX=9606 GN=NEK6 PE=1 SV=8	0	15.168	12	2	14	2	200	22.6	7.03	36.71	2	0	0.898	1.361	-0.15	0.44	0.893673	0.965814	103.1	80	116.8	4.34296e+06	3.6448e+06	1.75752e+06	1.09269e+06	1.28176e+06	736609	4.33122e+06	5.31354e+06	3.78781e+06
P01111	Structural maintenance of chromosomes protein 2 OS=Homo sapiens OX=9606 GN=SMC2 PE=1 SV=2	0	106.544	21	21	94	21	1197	135.6	8.43	200.4	21	0	0.856	1.36	-0.22	0.44	0.811794	0.965814	81.1	94.5	124.4	28741430	2.12231e+07	2.70723e+07	1.08475e+07	1.12071e+07	1.21261e+07	4.17142e+07	4.52334e+07	3.36721e+07
A0A087WUI4	Endoribonuclease LACTB2 OS=Homo sapiens OX=9606 GN=LACTB2 PE=1 SV=2	0	17.53	11	3	20	3	288	32.8	6.8	47.47	3	0	1.255	1.357	0.33	0.44	0.646801	0.966388	121.5	80.4	98.1	1.00124e+07	10280223	7.15557e+06	2.5181e+06	2.21745e+06	3.90339e+06	4.10221e+06	10801505	8.68134e+06
A0A1W2PNR9	AP-1 complex subunit sigma-2 OS=Homo sapiens OX=9606 GN=AP1S2 PE=1 SV=1	0	17.938	16	2	9	2	157	18.6	5.47	22.85	2	0	1.202	1.357	0.27	0.44	0.912263	0.998077	128.2	78.1	93.7	2.28992e+06	3.45979e+06	1.1793e+06	530106			1.72678e+06	3.22074e+06	1.61622e+06
A0A494C0R8	Dynactin subunit 2 OS=Homo sapiens OX=9606 GN=DCTN2 PE=1 SV=1	0	82.896	35	10	68	10	378	41.6	5.91	183.86	10	0	1.196	1.357	0.26	0.44	0.544672	0.966388	109.8	104.5	85.7	4.55894e+07	4.60302e+07	47182338	1.66093e+07	15629949	1.93863e+07	3.58004e+07	3.78998e+07	3.86658e+07
Q8WTT2	60S ribosomal protein L11 OS=Homo sapiens OX=9606 GN=RPL11 PE=1 SV=2	0	20.444	35	4	22	4	167	19	9.8	61.43	4	0	1.061	1.357	0.09	0.44	0.894711	0.966756	95.3	110.3	94.4	9.54881e+07	83856953	9.15001e+07	3.92052e+07	37611162	45587239	8.13131e+07	93392620	1.00224e+08
Q14C86	Glutamate--cysteine ligase OS=Homo sapiens OX=9606 GN=GCLC PE=1 SV=1	0	28.294	11	6	18	6	599	68.6	5.94	32.23	6	0	0.839	1.357	-0.25	0.44	0.772848	0.966388	103.5	38.9	157.6	3.91086e+06	5.04181e+06	3.60441e+06	513722	536071	682376	6.08127e+06	7.86593e+06	6396501
Q9C005	Serine/threonine-protein kinase Nek9 OS=Homo sapiens OX=9606 GN=NEK9 PE=1 SV=1	0	34.885	9	6	14	6	991	108.4	5.85	26.06	6	0	1.747	1.354	0.8	0.44	0.0449583	0.967161	83	114.2	102.8	5.54564e+06	1.73072e+06	1.65721e+07	2.24489e+06	4008980	2.94097e+06	7.0814e+06	5.21404e+06	9.47536e+06
Q8WYP5	Serine/threonine-protein phosphatase 4 catalytic subunit OS=Homo sapiens OX=9606 GN=PPP4C PE=1 SV=1	0	15.068	12	3	11	2	307	35.1	5.06	21.12	3	0	1.054	1.354	0.08	0.44	0.985514	0.967161	92.8	119.2	88	3.04262e+06		4.6465e+06	1.32869e+06	1740779	2451838		3.72371e+06
O00186	26S proteasome non-ATPase regulatory subunit 9 (Fragment) OS=Homo sapiens OX=9606 GN=PSMD9 PE=1 SV=1	0	11.58	20	3	11	3	153	16.9	6.11	18.55	3	0	0.988	1.353	-0.02	0.44	0.985514	0.967161	100.8	105.9	93.3	2.97668e+06	4.09624e+06	4761441	1.66342e+06			3.93003e+06	4.52769e+06	4.13969e+06
Q99836	Serine-threonine kinase receptor-associated protein OS=Homo sapiens OX=9606 GN=STRAP PE=1 SV=1	0	117.254	51	13	91	13	350	38.4	5.12	254.72	13	0	1.093	1.352	0.13	0.43	0.834657	0.967161	95.4	117.9	86.7	6.29147e+07	5.69281e+07	5.19578e+07	2.74161e+07	1.87883e+07	2.75801e+07	5.82905e+07	5.56278e+07	5.29077e+07
Q96FX7	RuvB-like 2 OS=Homo sapiens OX=9606 GN=RUVBL2 PE=1 SV=3	0	134.871	55	20	129	20	463	51.1	5.64	332.02	20	0	0.981	1.352	-0.03	0.43	0.994484	0.967161	101.1	87.4	111.4	7.35881e+07	7.26908e+07	78801562	2.42805e+07	2.5494e+07	2.4342e+07	9.07016e+07	8.40855e+07	8.74424e+07
O94819	Rho guanine nucleotide exchange factor 6 OS=Homo sapiens OX=9606 GN=ARHGEF6 PE=1 SV=2	0	40.755	13	7	47	5	776	87.4	6.05	76.29	7	2	1.139	1.35	0.19	0.43	0.907651	0.967414	108.3	83.4	108.4	7.11139e+06	5.25531e+06	6.4016e+06	1.85499e+06	631424	1.85036e+06	3.06851e+06	6.60025e+06	7.24962e+06
Q96EY1	Nuclear pore complex protein Nup85 OS=Homo sapiens OX=9606 GN=NUP85 PE=1 SV=1	0	27.088	11	5	11	5	656	75	5.55	15.7	5	0	0.948	1.349	-0.08	0.43	0.956155	0.967414	85.8	93.4	120.8	5.20284e+06	2.78212e+06	3.76132e+06	1.57125e+06	1.40157e+06		5.8704e+06	3.60728e+06	5536221
Q9UHY7	Acyl-coenzyme A thioesterase 9, mitochondrial OS=Homo sapiens OX=9606 GN=ACOT9 PE=1 SV=2	0	18.355	10	4	13	4	439	49.9	8.6	26.83	4	0	1.866	1.348	0.9	0.43	0.0370303	0.995323	174	54.2	71.8	4.47653e+06	5.01222e+06	8472815			611920	2.356e+06	2.22285e+06	2.23634e+06
Q9NWQ8	Crooked neck-like protein 1 OS=Homo sapiens OX=9606 GN=CRNKL1 PE=1 SV=4	0	20.471	7	5	16	5	848	100.4	8	28.54	5	0	0.969	1.348	-0.05	0.43	0.972877	0.967879	75.7	146.9	77.5	4.95152e+06	4.2068e+06	3.77944e+06	3.43883e+06	1.88604e+06	3.20085e+06	3.1396e+06	5077497	4.70351e+06
F5H2T0	26S proteasome non-ATPase regulatory subunit 5 OS=Homo sapiens OX=9606 GN=PSMD5 PE=1 SV=3	0	52.507	28	10	37	10	504	56.2	5.48	74.39	10	0	0.834	1.348	-0.26	0.43	0.703568	0.967879	125.5	59.8	114.7	1.28373e+07	1.23267e+07	8.569e+06	2.24642e+06	2.1805e+06	2.47329e+06	1.18146e+07	1.14959e+07	1.61803e+07
A6NNK5	40S ribosomal protein S12 OS=Homo sapiens OX=9606 GN=RPS12 PE=1 SV=3	0	30.923	45	5	41	5	132	14.5	7.21	97.23	5	0	0.884	1.345	-0.18	0.43	0.893673	0.968831	91.7	85	123.2	45831386	4.55362e+07	4.87484e+07	1.62822e+07	1.61566e+07	1.65341e+07	6.82439e+07	65757759	6.53945e+07
A0A6Q8PFJ4	Structural maintenance of chromosomes flexible hinge domain-containing protein 1 OS=Homo sapiens OX=9606 GN=SMCHD1 PE=1 SV=2	0	66.579	11	16	44	16	2005	226.2	7.3	91.48	16	0	0.864	1.345	-0.21	0.43	0.790399	0.968831	113.3	51.1	135.6	1.23396e+07	1.04964e+07	1.04283e+07	991194	1.7558e+06	2.27042e+06	1.98661e+07	13025867	1.37192e+07
O60573	Pyruvate dehydrogenase E1 component subunit beta, mitochondrial OS=Homo sapiens OX=9606 GN=PDHB PE=1 SV=3	0	98.364	47	13	77	13	359	39.2	6.65	164.93	13	0	1.088	1.344	0.12	0.43	0.832709	0.968831	103.3	105.5	91.2	7.2339e+07	6.90678e+07	7.08585e+07	2.49878e+07	2.64883e+07	2.76464e+07	5.46561e+07	7.00911e+07	6.66096e+07
Q8N4V1	Lysine--tRNA ligase OS=Homo sapiens OX=9606 GN=KARS1 PE=1 SV=3	0	106.827	36	18	90	18	597	68	6.35	219.88	18	0	0.841	1.343	-0.25	0.43	0.774545	0.968831	116.2	53.6	130.2	4.07023e+07	3.68289e+07	3.6667e+07	6.56823e+06	5982138	7.06272e+06	52648887	3.98784e+07	4.50762e+07
P55735	Ribonuclease H2 subunit C OS=Homo sapiens OX=9606 GN=RNASEH2C PE=1 SV=1	0	22.437	20	3	15	3	247	26.3	6.37	47.86	3	0	0.807	1.343	-0.31	0.43	0.682571	0.968831	101.3	79.6	119.1	5.18645e+06	3.75247e+06	5.72931e+06	1.31316e+06		1.84991e+06	6.28901e+06	5.94486e+06	7.22718e+06
Q9BRP8	AP complex subunit sigma OS=Homo sapiens OX=9606 GN=AP2S1 PE=1 SV=1	0	8.404	12	2	10	2	156	18.4	5.85	20.89	2	0	0.628	1.343	-0.67	0.43	0.130193	0.968831	102.3	39.1	158.7	3.00798e+06	3.32783e+06	2.99162e+06	468650		412303	7.00802e+06	4.93429e+06	4.14135e+06
Q5BJH7	WD repeat-containing protein 76 (Fragment) OS=Homo sapiens OX=9606 GN=WDR76 PE=1 SV=1	0	8.452	8	1	7	1	228	25.2	9.5	7.54	1	0	0.824	1.342	-0.28	0.42	0.828659	0.985517	93.1	118.6	88.4	272534	192997	277467		125636		249007	271284	355094
Q96T51	Glucoside xylosyltransferase 1 OS=Homo sapiens OX=9606 GN=GXYLT1 PE=1 SV=2	0	6.01	4	1	4	1	440	50.5	8.65	7.19	1	0	1.01	1.341	0.01	0.42	0.99971	0.987907	95.3	117.3	87.5	626752	602579	524004	286627	332536	255502	640226	594007	604042
H9KV45	Citrate synthase, mitochondrial OS=Homo sapiens OX=9606 GN=CS PE=1 SV=2	0	65.515	27	11	73	6	466	51.7	8.32	166.32	11	5	0.893	1.339	-0.16	0.42	0.920963	0.971443	105.7	94.2	100.1	8.0306e+07	7.55005e+07	6.67937e+07	2.05409e+07	24962779	3.02279e+07	6.27495e+07	7.6828e+07	9.19884e+07
Q9Y5A9	Protein disulfide isomerase CRELD2 OS=Homo sapiens OX=9606 GN=CRELD2 PE=1 SV=1	0	5.341	6	2	3	2	353	38.2	4.59	0	2	0	1.094	1.337	0.13	0.42	0.961548	0.992683	95.6	116.9	87.4	8.85455e+06	1.40366e+06	1.4371e+06		636838		844578	1.37957e+06	1.8948e+06
A0A087X1G7	DENN domain-containing protein 10 OS=Homo sapiens OX=9606 GN=DENND10 PE=1 SV=1	0	5.186	5	2	3	2	357	40.5	6.61	4.02	2	0	1.476	1.336	0.56	0.42	0.564908	0.993389	116.2	105.1	78.7			2346593	785827					1.6626e+06
A0A0A0MRM9	Chromosome 6 open reading frame 55, isoform CRA_b OS=Homo sapiens OX=9606 GN=VTA1 PE=1 SV=1	0	20.867	17	4	14	4	280	31.1	6.44	20.91	4	0	0.895	1.336	-0.16	0.42	0.868151	0.972769	120	58.5	121.6	12415959	1.15442e+07	1.0686e+07	2173998	1.57277e+06	3.01122e+06	1.22964e+07	1.2579e+07	8.76298e+06
G5E9X5	Protein NDRG1 OS=Homo sapiens OX=9606 GN=NDRG1 PE=1 SV=1	0	95.434	47	10	50	10	394	42.8	5.82	165.17	10	0	1.29	1.335	0.37	0.42	0.281221	0.972795	124.7	71.7	103.6	5.62209e+07	5.67558e+07	5.448e+07	1.28536e+07	1.0722e+07	1.24608e+07	4.62237e+07	4.93878e+07	5.13776e+07
E9PGT6	RNA cytidine acetyltransferase OS=Homo sapiens OX=9606 GN=NAT10 PE=1 SV=2	0	50.76	15	12	40	12	1025	115.7	8.27	53.61	12	0	0.955	1.335	-0.07	0.42	0.961548	0.972823	113.3	44.6	142.1	8.46641e+06	1.22578e+07	1.3634e+07	1.45862e+06	4.35921e+06	1.89082e+06	1.6115e+07	1.80621e+07	1.67243e+07
H7BXY3	Probable ribosome biogenesis protein RLP24 OS=Homo sapiens OX=9606 GN=RSL24D1 PE=1 SV=1	0	7.204	7	1	6	1	163	19.6	9.98	12.61	1	0	0.946	1.335	-0.08	0.42	0.960599	0.994903	84.9	123.8	91.3	1.93447e+06	1.40473e+06	1591656	916388		815863	1.55715e+06	2.099e+06	1.78924e+06
Q8NAV1	Phosphatidylserine synthase 1 OS=Homo sapiens OX=9606 GN=PTDSS1 PE=1 SV=1	0	16.18	9	3	9	3	473	55.5	8.43	19.46	3	0	0.947	1.334	-0.08	0.42	0.958158	0.973589	98.1	110.6	91.3	7.56994e+06	7.33532e+06	4859113	3.19297e+06	2.8282e+06	4110876	5.6126e+06	8.45425e+06	7.44798e+06
B1AKR6	A-kinase anchor protein 9 OS=Homo sapiens OX=9606 GN=AKAP9 PE=4 SV=1	0	4.648	0	1	2	1	3773	437.5	4.94	1.62	1	0	1.337	1.333	0.42	0.41	0.778346	0.984607	98.8	127.3	73.9			464228	272892	212759	144203	348899	348163	578606
O75558	NAD(P)H dehydrogenase [quinone] 1 OS=Homo sapiens OX=9606 GN=NQO1 PE=1 SV=1	0	61.964	43	9	45	9	202	22.8	8.5	127.41	9	0	1.062	1.333	0.09	0.42	0.893673	0.973589	104	58.6	137.4	7.6856e+07	7.17791e+07	5.82879e+07	1.56093e+07	2.05356e+07	1.51803e+07	9.67195e+07	1.09062e+08	1.03546e+08
Q7L0Y3	Chromosome-associated kinesin KIF4A OS=Homo sapiens OX=9606 GN=KIF4A PE=1 SV=3	0	78.787	16	17	40	17	1232	139.8	6.27	72.49	17	0	0.961	1.332	-0.06	0.41	0.970548	0.974053	59.6	57.3	183.1	3389375	3.41567e+06	3.36071e+06	1.35342e+06	1.18997e+06	1.25573e+06	1.07385e+07	1.03679e+07	1.12603e+07
P51608	Nuclear RNA export factor 1 OS=Homo sapiens OX=9606 GN=NXF1 PE=1 SV=1	0	11.79	6	3	7	3	619	70.1	8.51	7.11	3	0	0.806	1.332	-0.31	0.41	0.657676	0.974053	105.2	63.6	131.2	6.85724e+06	5943838	4985515	908767	1.33265e+06	2.04049e+06	5.06086e+06	9.47119e+06	8094987
F8VQQ3	DnaJ homolog subfamily C member 1 OS=Homo sapiens OX=9606 GN=DNAJC1 PE=1 SV=1	0	14.521	10	3	11	3	554	63.8	8.63	12.99	3	0	1.523	1.331	0.61	0.41	0.545679	0.985171	118.5	103.6	77.9	1.25022e+06	1.11771e+06	727629	377356			780228	778867
O60861-1	Serine/threonine-protein phosphatase 4 regulatory subunit 1 (Fragment) OS=Homo sapiens OX=9606 GN=PPP4R1 PE=1 SV=1	0	4.215	7	1	8	1	143	16.3	4.86	13.47	1	0	1.269	1.33	0.34	0.41	0.838441	0.984607	106	110.4	83.6	804533	802276	806333		366066	269722	599179	670471	733250
Q96HY6	Putative RNA polymerase II subunit B1 CTD phosphatase RPAP2 OS=Homo sapiens OX=9606 GN=RPAP2 PE=1 SV=1	0	9.362	2	1	5	1	612	69.5	7.78	12.43	1	0	1.202	1.328	0.27	0.41	0.921677	0.983059	102.2	112.8	85	337492	382667	313678			143708	289733	265841	396264
Q9NZJ9	Sterol carrier protein 2 OS=Homo sapiens OX=9606 GN=SCP2 PE=1 SV=2	0	52.66	11	9	61	9	547	59	6.89	155.45	9	0	1.102	1.328	0.14	0.41	0.80319	0.974053	123.8	61.9	114.3	6.8065e+07	69228482	6.8181e+07	1.29307e+07	1.20618e+07	1.47233e+07	64743670	6.64905e+07	6.84727e+07
F2Z2Y6	NAD-dependent protein deacetylase sirtuin-2 OS=Homo sapiens OX=9606 GN=SIRT2 PE=1 SV=2	0	18.871	14	4	15	4	389	43.2	5.36	32.04	4	0	1.088	1.328	0.12	0.41	0.956519	0.974053	89.8	89.2	120.9	5.03451e+06	4859223	6673644	2.52091e+06	1.82546e+06	1.86619e+06	6351348	7.2259e+06	7.27629e+06
Q96T58	Spectrin alpha chain, non-erythrocytic 1 OS=Homo sapiens OX=9606 GN=SPTAN1 PE=1 SV=3	0	107.913	13	24	76	24	2472	284.4	5.35	112.43	24	0	0.916	1.327	-0.13	0.41	0.94713	0.974053	112.7	91	96.3	3.70886e+07	3.08984e+07	4.13554e+07	1.07114e+07	1.09279e+07	1.47826e+07	3.26892e+07	3.58924e+07	2.80449e+07
Q13123	Serpin B8 OS=Homo sapiens OX=9606 GN=SERPINB8 PE=1 SV=2	0	29.359	14	5	23	3	374	42.7	5.57	52.4	5	0	0.946	1.326	-0.08	0.41	0.956155	0.974132	54.5	109.8	135.7	1.80194e+06	3624535	2.03647e+06	1.51685e+06			4.63328e+06	5825576	5.30097e+06
K7ENR6	Ubiquitin carboxyl-terminal hydrolase 14 OS=Homo sapiens OX=9606 GN=USP14 PE=1 SV=3	0	67.215	29	11	53	11	494	56	5.3	156.53	11	0	0.839	1.326	-0.25	0.41	0.753818	0.974132	73.6	112.9	113.6	1.68718e+07	21445076	2.00852e+07	1.1403e+07	8.08466e+06	1.15706e+07	3.31206e+07	2.58385e+07	3.24365e+07
Q15404	Ribosomal RNA-processing protein 8 OS=Homo sapiens OX=9606 GN=RRP8 PE=1 SV=2	0	8.804	9	3	6	3	456	50.7	9.42	4.2	3	0	1.246	1.325	0.32	0.41	0.816822	0.997254	144.6	44.8	110.6	3.02272e+06	3.29582e+06	3.30933e+06	1.42085e+06	97492		2.53102e+06	2.60642e+06	2.72552e+06
P28702	Pre-mRNA-splicing factor ATP-dependent RNA helicase DHX15 OS=Homo sapiens OX=9606 GN=DHX15 PE=1 SV=2	0	215.94	50	31	157	30	795	90.9	7.46	341.93	31	1	0.841	1.325	-0.25	0.41	0.767286	0.975053	73.9	132.1	94	1.50705e+08	1.71136e+08	1.47521e+08	8.77193e+07	9.8381e+07	1.05775e+08	196102731	2.02685e+08	2.20031e+08
Q6P1A2	C-type lectin domain family 2 member B OS=Homo sapiens OX=9606 GN=CLEC2B PE=1 SV=2	0	22.147	26	3	23	3	149	17.3	8.75	65.73	3	0	0.962	1.324	-0.06	0.4	0.988449	0.975484	96.5	103.3	100.2	2.19062e+07	2.2164e+07	2.56635e+07	9786560	8.60995e+06	9.29954e+06	2.40292e+07	2.4762e+07	2.69087e+07
Q9BUB7	Rho-related GTP-binding protein RhoG OS=Homo sapiens OX=9606 GN=RHOG PE=1 SV=1	0	87.822	52	10	63	9	191	21.3	8.12	182.71	10	0	1.02	1.323	0.03	0.4	0.958158	0.975867	100.9	96.3	102.8	5.9257e+07	6.43938e+07	6.91609e+07	2.13773e+07	22824561	2.72539e+07	7.01908e+07	7.05451e+07	6.76204e+07
Q9NR50	Arf-GAP with coiled-coil, ANK repeat and PH domain-containing protein 1 OS=Homo sapiens OX=9606 GN=ACAP1 PE=1 SV=1	0	23.847	10	5	15	5	740	81.5	7.66	31.94	5	0	1.464	1.321	0.55	0.4	0.375702	0.97739	83.3	166.8	49.9	4764456	4.46842e+06	4.06007e+06	3.2252e+06	3.38289e+06	3.5065e+06	3.07036e+06	1833194	2919658
P47712	Coatomer subunit gamma-1 OS=Homo sapiens OX=9606 GN=COPG1 PE=1 SV=1	0	117.621	30	19	96	18	874	97.7	5.47	209.13	19	0	1.206	1.32	0.27	0.4	0.509103	0.977712	121.1	97.1	81.8	7.336e+07	6.1449e+07	7.77787e+07	2.23684e+07	2.15817e+07	2.02143e+07	5.05904e+07	6.54501e+07	5.32184e+07
O15305	Brain acid soluble protein 1 OS=Homo sapiens OX=9606 GN=BASP1 PE=1 SV=2	0	99.765	63	9	81	9	227	22.7	4.63	238.77	9	0	1.352	1.319	0.43	0.4	0.22378	0.978518	129.3	83.3	87.4	3.68843e+07	3.65254e+07	3.80945e+07	8.39273e+06	9.39488e+06	9.21033e+06	2.58576e+07	2.60334e+07	2.72193e+07
Q7KZN9	Reactive oxygen species modulator 1 OS=Homo sapiens OX=9606 GN=ROMO1 PE=1 SV=1	0.001	3.148	10	1	7	1	79	8.2	9.33	14.21	1	0	1.111	1.319	0.15	0.4	0.896691	0.978348	88.8	118.4	92.7	12187957	7.0118e+06	10563064	5210635	5280649	5.16479e+06	4278725	11356456	11779206
O15347	Carbonyl reductase [NADPH] 1 OS=Homo sapiens OX=9606 GN=CBR1 PE=1 SV=3	0	73.299	52	10	61	10	277	30.4	8.32	177.97	10	0	1.151	1.318	0.2	0.4	0.674097	0.978917	113.3	93.9	92.8	4.79151e+07	4.45575e+07	3.96023e+07	1.32956e+07	1.41729e+07	1.44679e+07	3.61564e+07	3.9204e+07	4.49869e+07
Q4G0F5	Receptor protein serine/threonine kinase OS=Homo sapiens OX=9606 GN=TGFBR1 PE=1 SV=1	0	29.229	17	5	26	5	434	48.8	7.77	62.29	5	0	1.134	1.317	0.18	0.4	0.909296	0.979112	114.8	120.5	64.8	7262544	4.73991e+06	7.90445e+06	2.00688e+06	2.9011e+06	2.93879e+06	3.98525e+06	4.47742e+06	4.40257e+06
P19388	Insulin-like growth factor 2 mRNA-binding protein 3 OS=Homo sapiens OX=9606 GN=IGF2BP3 PE=1 SV=2	0	67.261	25	12	57	11	579	63.7	8.87	115.56	12	1	1.104	1.317	0.14	0.4	0.80319	0.979112	105	98.1	96.9	5.99206e+07	5.41219e+07	5.26727e+07	2.03305e+07	1.87584e+07	1.90998e+07	5.73149e+07	51992986	54513640
Q9Y237	40S ribosomal protein S8 OS=Homo sapiens OX=9606 GN=RPS8 PE=1 SV=2	0	68.982	51	10	67	10	208	24.2	10.32	166.03	10	0	0.955	1.317	-0.07	0.4	0.994218	0.979112	99.6	98.4	102	1.97637e+08	1.87776e+08	1.97312e+08	7.21799e+07	6.71665e+07	7.93233e+07	211067129	2.08078e+08	1.97008e+08
Q8IZL8	Obg-like ATPase 1 OS=Homo sapiens OX=9606 GN=OLA1 PE=1 SV=2	0	158.169	50	17	110	17	396	44.7	7.81	317.5	17	0	0.879	1.317	-0.19	0.4	0.879005	0.979112	107.1	77.3	115.6	1.61166e+08	1.62107e+08	1.62594e+08	4.63714e+07	4.2446e+07	4.41095e+07	1.60245e+08	1.83893e+08	195001932
A0A087WV05	Replication factor C subunit 1 OS=Homo sapiens OX=9606 GN=RFC1 PE=1 SV=4	0	23.776	5	4	12	4	1148	128.2	9.36	19.89	4	0	0.945	1.316	-0.08	0.4	0.97308	0.987432	46.1	49.9	204	1.45378e+06	275116	429790		165486		1.91255e+06	2.50072e+06	504327
O15260	Synaptosomal-associated protein 23 OS=Homo sapiens OX=9606 GN=SNAP23 PE=1 SV=1	0	45.32	48	8	41	8	211	23.3	5.01	86.75	8	0	1.07	1.315	0.1	0.4	0.966168	0.980056	91.6	123.5	84.9	1.47018e+07	1.37689e+07	1.35584e+07	6.34303e+06	6.88617e+06	7.46134e+06	1.40291e+07	1.37059e+07	1.28566e+07	Acetyl [N-Term]
Q15059	Lysine-specific histone demethylase 1A OS=Homo sapiens OX=9606 GN=KDM1A PE=1 SV=2	0	53.622	17	10	30	10	852	92.8	6.52	44.26	10	0	0.884	1.315	-0.18	0.39	0.860164	0.980293	53.2	109.6	137.2	3.5301e+06	5.28706e+06	4.6496e+06	3.41066e+06	3.40407e+06	3817709	1.20459e+07	2.34452e+07	9722131
P55081	Protein Niban 1 OS=Homo sapiens OX=9606 GN=NIBAN1 PE=1 SV=1	0	56.502	13	10	55	10	928	103.1	4.78	132.52	10	0	0.877	1.313	-0.19	0.39	0.860624	0.980818	98.7	93.7	107.6	2.52228e+07	2.08258e+07	1.93903e+07	7.63877e+06	6.02794e+06	7.862e+06	2.65388e+07	2.43937e+07	2.42126e+07
H7C124	SLIT-ROBO Rho GTPase-activating protein 2 OS=Homo sapiens OX=9606 GN=SRGAP2 PE=1 SV=3	0	18.489	4	4	14	4	1071	120.8	6.7	27.81	4	0	1.023	1.312	0.03	0.39	0.99971	0.981161	92.6	85.2	122.2	3.99949e+06	5.49749e+06	4.27583e+06		3.38469e+06	611202	5.3704e+06	6.09944e+06	5.90672e+06
Q9NY93	GDP-L-fucose synthase OS=Homo sapiens OX=9606 GN=GFUS PE=1 SV=1	0	18.327	13	3	16	3	321	35.9	6.6	22.66	3	0	0.938	1.312	-0.09	0.39	0.94966	0.981161	101.1	87.4	111.5	9258486	9.38567e+06	9.07916e+06	3.07584e+06	2.91873e+06	2.26797e+06	9.01033e+06	1.08207e+07	1.09609e+07
P10606	STE20-like serine/threonine-protein kinase OS=Homo sapiens OX=9606 GN=SLK PE=1 SV=1	0	34.392	8	8	29	7	1235	142.6	5.15	52.9	8	0	0.808	1.312	-0.31	0.39	0.697331	0.981161	96.9	108.4	94.7	4.19552e+06	2.91386e+06	4.81437e+06	2.02593e+06	1.71415e+06	197141	3.98508e+06	4.33726e+06	6507524
Q5TBH0	Serine/threonine-protein kinase SMG1 OS=Homo sapiens OX=9606 GN=SMG1 PE=1 SV=3	0	4.474	1	2	4	2	3661	410.2	6.46	1.94	2	0	1.115	1.308	0.16	0.39	0.968029	0.974053	100.4	113.1	86.5	524984	424209	363254	179422		192756	485627	362420	399031
P52790	U4/U6.U5 tri-snRNP-associated protein 1 OS=Homo sapiens OX=9606 GN=SART1 PE=1 SV=1	0	48.043	15	9	27	9	800	90.2	6.13	39.54	9	0	1.051	1.308	0.07	0.39	0.977023	0.983137	102.7	77	120.3	5.16355e+06	5.24327e+06	4.41364e+06	1.47095e+06	1861569	1.17326e+06	7722117	6.3916e+06	4.48269e+06
Q9UKX7	Pre-mRNA-splicing factor SYF1 OS=Homo sapiens OX=9606 GN=XAB2 PE=1 SV=2	0	20.159	7	5	6	5	855	99.9	6.23	12.37	5	0	0.961	1.308	-0.06	0.39	0.979028	0.978152	88.2	120.1	91.8	660462	598940	695898		328304				738477
Q9BVP2	Histone H3.3 OS=Homo sapiens OX=9606 GN=H3-3A PE=1 SV=2	0	32.909	48	6	60	1	136	15.3	11.27	153.02	6	0	1.02	1.307	0.03	0.39	0.974468	0.983246	87.7	126.3	86	33256320	24464382	22091044	14674075	13068361	7.23444e+06	25157548	31233104	26200864
Q86VN1	Adaptin ear-binding coat-associated protein 2 OS=Homo sapiens OX=9606 GN=NECAP2 PE=1 SV=1	0	32.393	36	5	29	5	263	28.3	8.38	63.06	5	0	0.854	1.307	-0.23	0.39	0.790399	0.983654	31.1	131.7	137.2	1.21495e+06	1.48853e+06	878716	1.58077e+06	1.87693e+06	2.01543e+06	5.52756e+06	6.54215e+06	5.55291e+06	Acetyl [N-Term]
Q86XP3	Protein arginine N-methyltransferase 1 OS=Homo sapiens OX=9606 GN=PRMT1 PE=1 SV=1	0	92.688	42	14	71	14	325	37.7	6.15	148.88	14	0	0.866	1.306	-0.21	0.38	0.854446	0.984046	107.9	55.3	136.8	4.31791e+07	4.33888e+07	41555479	8.41314e+06	8.54905e+06	7.47007e+06	6.0652e+07	5.67211e+07	5.87786e+07
P60510	26S proteasome regulatory subunit 8 OS=Homo sapiens OX=9606 GN=PSMC5 PE=1 SV=1	0	107.296	41	14	81	13	406	45.6	7.55	209.95	14	1	0.94	1.303	-0.09	0.38	0.975592	0.9846	98.5	94.3	107.2	4.91077e+07	4.64211e+07	3.83641e+07	1.46984e+07	1.81326e+07	17418152	6.33027e+07	5.39961e+07	5.51758e+07
Q9Y286	Thioredoxin-related transmembrane protein 1 OS=Homo sapiens OX=9606 GN=TMX1 PE=1 SV=1	0	37.348	24	8	44	8	280	31.8	4.98	90.44	8	0	1.033	1.302	0.05	0.38	0.967155	0.984607	66.2	159.7	74.2	2.05798e+07	2.2632e+07	2.86663e+07	2.12928e+07	1.82516e+07	2.13933e+07	2.95248e+07	2.61003e+07	2.76867e+07
[truncated: 1,834 more rows]
